# Supplementary material for: DIMPLE: deep insertion, deletion, and missense mutation libraries for exploring protein variation in evolution, disease, and biology
Source: Genome Biol. 2023 Feb 24;24:36. doi: 10.1186/s13059-023-02880-6 (PMC9951526; doi:10.1186/s13059-023-02880-6)
Supplement: Supplementary file 1 — Additional file 1. Agilent Sure Print OLS Pool. Names and sequences for the OLS pools that we used to build libraries for this study. [file 13059_2023_2880_MOESM1_ESM.csv]

ID	OLS_sequence
TrpV1_DMS-1_Glu2Cys	ATATAGATGCCGTCCTAGCGCCCTTTAGGTCTCCCTCACCATGTGTCAAAGGGCAAGTCTTGACTCAGAGGAATCCGAGTCCCCTCCACAAGAGAACTCCTGTCTGGACCCCCCTGATCGGGACCCAAATTGCAAGCCCCCACCCGTAAAACCACATATCTTTACCACACGGTCCAGGACTAGGTTGTTTGGTAAGGGAGACCCCCTTATTACTACCATGGGCACAGGAA
TrpV1_DMS-1_Glu2Asp	ATATAGATGCCGTCCTAGCGCCCTTTAGGTCTCCCTCACCATGGACCAAAGGGCAAGTCTTGACTCAGAGGAATCCGAGTCCCCTCCACAAGAGAACTCCTGTCTGGACCCCCCTGATCGGGACCCAAATTGCAAGCCCCCACCCGTAAAACCACATATCTTTACCACACGGTCCAGGACTAGGTTGTTTGGTAAGGGAGACCCCCTTATTACTACCATGGGCACAGGAA
TrpV1_DMS-1_Glu2Ser	ATATAGATGCCGTCCTAGCGCCCTTTAGGTCTCCCTCACCATGAGTCAAAGGGCAAGTCTTGACTCAGAGGAATCCGAGTCCCCTCCACAAGAGAACTCCTGTCTGGACCCCCCTGATCGGGACCCAAATTGCAAGCCCCCACCCGTAAAACCACATATCTTTACCACACGGTCCAGGACTAGGTTGTTTGGTAAGGGAGACCCCCTTATTACTACCATGGGCACAGGAA
TrpV1_DMS-1_Glu2Gln	ATATAGATGCCGTCCTAGCGCCCTTTAGGTCTCCCTCACCATGCAGCAAAGGGCAAGTCTTGACTCAGAGGAATCCGAGTCCCCTCCACAAGAGAACTCCTGTCTGGACCCCCCTGATCGGGACCCAAATTGCAAGCCCCCACCCGTAAAACCACATATCTTTACCACACGGTCCAGGACTAGGTTGTTTGGTAAGGGAGACCCCCTTATTACTACCATGGGCACAGGAA
TrpV1_DMS-1_Glu2Met	ATATAGATGCCGTCCTAGCGCCCTTTAGGTCTCCCTCACCATGATGCAAAGGGCAAGTCTTGACTCAGAGGAATCCGAGTCCCCTCCACAAGAGAACTCCTGTCTGGACCCCCCTGATCGGGACCCAAATTGCAAGCCCCCACCCGTAAAACCACATATCTTTACCACACGGTCCAGGACTAGGTTGTTTGGTAAGGGAGACCCCCTTATTACTACCATGGGCACAGGAA
TrpV1_DMS-1_Glu2Asn	ATATAGATGCCGTCCTAGCGCCCTTTAGGTCTCCCTCACCATGAATCAAAGGGCAAGTCTTGACTCAGAGGAATCCGAGTCCCCTCCACAAGAGAACTCCTGTCTGGACCCCCCTGATCGGGACCCAAATTGCAAGCCCCCACCCGTAAAACCACATATCTTTACCACACGGTCCAGGACTAGGTTGTTTGGTAAGGGAGACCCCCTTATTACTACCATGGGCACAGGAA
TrpV1_DMS-1_Glu2Pro	ATATAGATGCCGTCCTAGCGCCCTTTAGGTCTCCCTCACCATGCCCCAAAGGGCAAGTCTTGACTCAGAGGAATCCGAGTCCCCTCCACAAGAGAACTCCTGTCTGGACCCCCCTGATCGGGACCCAAATTGCAAGCCCCCACCCGTAAAACCACATATCTTTACCACACGGTCCAGGACTAGGTTGTTTGGTAAGGGAGACCCCCTTATTACTACCATGGGCACAGGAA
TrpV1_DMS-1_Glu2Lys	ATATAGATGCCGTCCTAGCGCCCTTTAGGTCTCCCTCACCATGAAGCAAAGGGCAAGTCTTGACTCAGAGGAATCCGAGTCCCCTCCACAAGAGAACTCCTGTCTGGACCCCCCTGATCGGGACCCAAATTGCAAGCCCCCACCCGTAAAACCACATATCTTTACCACACGGTCCAGGACTAGGTTGTTTGGTAAGGGAGACCCCCTTATTACTACCATGGGCACAGGAA
TrpV1_DMS-1_Glu2Thr	ATATAGATGCCGTCCTAGCGCCCTTTAGGTCTCCCTCACCATGACACAAAGGGCAAGTCTTGACTCAGAGGAATCCGAGTCCCCTCCACAAGAGAACTCCTGTCTGGACCCCCCTGATCGGGACCCAAATTGCAAGCCCCCACCCGTAAAACCACATATCTTTACCACACGGTCCAGGACTAGGTTGTTTGGTAAGGGAGACCCCCTTATTACTACCATGGGCACAGGAA
TrpV1_DMS-1_Glu2Phe	ATATAGATGCCGTCCTAGCGCCCTTTAGGTCTCCCTCACCATGTTTCAAAGGGCAAGTCTTGACTCAGAGGAATCCGAGTCCCCTCCACAAGAGAACTCCTGTCTGGACCCCCCTGATCGGGACCCAAATTGCAAGCCCCCACCCGTAAAACCACATATCTTTACCACACGGTCCAGGACTAGGTTGTTTGGTAAGGGAGACCCCCTTATTACTACCATGGGCACAGGAA
TrpV1_DMS-1_Glu2Ala	ATATAGATGCCGTCCTAGCGCCCTTTAGGTCTCCCTCACCATGGCCCAAAGGGCAAGTCTTGACTCAGAGGAATCCGAGTCCCCTCCACAAGAGAACTCCTGTCTGGACCCCCCTGATCGGGACCCAAATTGCAAGCCCCCACCCGTAAAACCACATATCTTTACCACACGGTCCAGGACTAGGTTGTTTGGTAAGGGAGACCCCCTTATTACTACCATGGGCACAGGAA
TrpV1_DMS-1_Glu2Gly	ATATAGATGCCGTCCTAGCGCCCTTTAGGTCTCCCTCACCATGGGGCAAAGGGCAAGTCTTGACTCAGAGGAATCCGAGTCCCCTCCACAAGAGAACTCCTGTCTGGACCCCCCTGATCGGGACCCAAATTGCAAGCCCCCACCCGTAAAACCACATATCTTTACCACACGGTCCAGGACTAGGTTGTTTGGTAAGGGAGACCCCCTTATTACTACCATGGGCACAGGAA
TrpV1_DMS-1_Glu2Ile	ATATAGATGCCGTCCTAGCGCCCTTTAGGTCTCCCTCACCATGATACAAAGGGCAAGTCTTGACTCAGAGGAATCCGAGTCCCCTCCACAAGAGAACTCCTGTCTGGACCCCCCTGATCGGGACCCAAATTGCAAGCCCCCACCCGTAAAACCACATATCTTTACCACACGGTCCAGGACTAGGTTGTTTGGTAAGGGAGACCCCCTTATTACTACCATGGGCACAGGAA
TrpV1_DMS-1_Glu2Leu	ATATAGATGCCGTCCTAGCGCCCTTTAGGTCTCCCTCACCATGTTGCAAAGGGCAAGTCTTGACTCAGAGGAATCCGAGTCCCCTCCACAAGAGAACTCCTGTCTGGACCCCCCTGATCGGGACCCAAATTGCAAGCCCCCACCCGTAAAACCACATATCTTTACCACACGGTCCAGGACTAGGTTGTTTGGTAAGGGAGACCCCCTTATTACTACCATGGGCACAGGAA
TrpV1_DMS-1_Glu2His	ATATAGATGCCGTCCTAGCGCCCTTTAGGTCTCCCTCACCATGCATCAAAGGGCAAGTCTTGACTCAGAGGAATCCGAGTCCCCTCCACAAGAGAACTCCTGTCTGGACCCCCCTGATCGGGACCCAAATTGCAAGCCCCCACCCGTAAAACCACATATCTTTACCACACGGTCCAGGACTAGGTTGTTTGGTAAGGGAGACCCCCTTATTACTACCATGGGCACAGGAA
TrpV1_DMS-1_Glu2Arg	ATATAGATGCCGTCCTAGCGCCCTTTAGGTCTCCCTCACCATGCGACAAAGGGCAAGTCTTGACTCAGAGGAATCCGAGTCCCCTCCACAAGAGAACTCCTGTCTGGACCCCCCTGATCGGGACCCAAATTGCAAGCCCCCACCCGTAAAACCACATATCTTTACCACACGGTCCAGGACTAGGTTGTTTGGTAAGGGAGACCCCCTTATTACTACCATGGGCACAGGAA
TrpV1_DMS-1_Glu2Trp	ATATAGATGCCGTCCTAGCGCCCTTTAGGTCTCCCTCACCATGTGGCAAAGGGCAAGTCTTGACTCAGAGGAATCCGAGTCCCCTCCACAAGAGAACTCCTGTCTGGACCCCCCTGATCGGGACCCAAATTGCAAGCCCCCACCCGTAAAACCACATATCTTTACCACACGGTCCAGGACTAGGTTGTTTGGTAAGGGAGACCCCCTTATTACTACCATGGGCACAGGAA
TrpV1_DMS-1_Glu2Val	ATATAGATGCCGTCCTAGCGCCCTTTAGGTCTCCCTCACCATGGTGCAAAGGGCAAGTCTTGACTCAGAGGAATCCGAGTCCCCTCCACAAGAGAACTCCTGTCTGGACCCCCCTGATCGGGACCCAAATTGCAAGCCCCCACCCGTAAAACCACATATCTTTACCACACGGTCCAGGACTAGGTTGTTTGGTAAGGGAGACCCCCTTATTACTACCATGGGCACAGGAA
TrpV1_DMS-1_Glu2Glu	ATATAGATGCCGTCCTAGCGCCCTTTAGGTCTCCCTCACCATGGAACAAAGGGCAAGTCTTGACTCAGAGGAATCCGAGTCCCCTCCACAAGAGAACTCCTGTCTGGACCCCCCTGATCGGGACCCAAATTGCAAGCCCCCACCCGTAAAACCACATATCTTTACCACACGGTCCAGGACTAGGTTGTTTGGTAAGGGAGACCCCCTTATTACTACCATGGGCACAGGAA
TrpV1_DMS-1_Glu2Tyr	ATATAGATGCCGTCCTAGCGCCCTTTAGGTCTCCCTCACCATGTACCAAAGGGCAAGTCTTGACTCAGAGGAATCCGAGTCCCCTCCACAAGAGAACTCCTGTCTGGACCCCCCTGATCGGGACCCAAATTGCAAGCCCCCACCCGTAAAACCACATATCTTTACCACACGGTCCAGGACTAGGTTGTTTGGTAAGGGAGACCCCCTTATTACTACCATGGGCACAGGAA
TrpV1_DMS-1_Gln3Cys	ATATAGATGCCGTCCTAGCGCCCTTTAGGTCTCCCTCACCATGGAGTGTAGGGCAAGTCTTGACTCAGAGGAATCCGAGTCCCCTCCACAAGAGAACTCCTGTCTGGACCCCCCTGATCGGGACCCAAATTGCAAGCCCCCACCCGTAAAACCACATATCTTTACCACACGGTCCAGGACTAGGTTGTTTGGTAAGGGAGACCCCCTTATTACTACCATGGGCACAGGAA
TrpV1_DMS-1_Gln3Asp	ATATAGATGCCGTCCTAGCGCCCTTTAGGTCTCCCTCACCATGGAGGATAGGGCAAGTCTTGACTCAGAGGAATCCGAGTCCCCTCCACAAGAGAACTCCTGTCTGGACCCCCCTGATCGGGACCCAAATTGCAAGCCCCCACCCGTAAAACCACATATCTTTACCACACGGTCCAGGACTAGGTTGTTTGGTAAGGGAGACCCCCTTATTACTACCATGGGCACAGGAA
TrpV1_DMS-1_Gln3Ser	ATATAGATGCCGTCCTAGCGCCCTTTAGGTCTCCCTCACCATGGAGTCAAGGGCAAGTCTTGACTCAGAGGAATCCGAGTCCCCTCCACAAGAGAACTCCTGTCTGGACCCCCCTGATCGGGACCCAAATTGCAAGCCCCCACCCGTAAAACCACATATCTTTACCACACGGTCCAGGACTAGGTTGTTTGGTAAGGGAGACCCCCTTATTACTACCATGGGCACAGGAA
TrpV1_DMS-1_Gln3Gln	ATATAGATGCCGTCCTAGCGCCCTTTAGGTCTCCCTCACCATGGAGCAGAGGGCAAGTCTTGACTCAGAGGAATCCGAGTCCCCTCCACAAGAGAACTCCTGTCTGGACCCCCCTGATCGGGACCCAAATTGCAAGCCCCCACCCGTAAAACCACATATCTTTACCACACGGTCCAGGACTAGGTTGTTTGGTAAGGGAGACCCCCTTATTACTACCATGGGCACAGGAA
TrpV1_DMS-1_Gln3Met	ATATAGATGCCGTCCTAGCGCCCTTTAGGTCTCCCTCACCATGGAGATGAGGGCAAGTCTTGACTCAGAGGAATCCGAGTCCCCTCCACAAGAGAACTCCTGTCTGGACCCCCCTGATCGGGACCCAAATTGCAAGCCCCCACCCGTAAAACCACATATCTTTACCACACGGTCCAGGACTAGGTTGTTTGGTAAGGGAGACCCCCTTATTACTACCATGGGCACAGGAA
TrpV1_DMS-1_Gln3Asn	ATATAGATGCCGTCCTAGCGCCCTTTAGGTCTCCCTCACCATGGAGAACAGGGCAAGTCTTGACTCAGAGGAATCCGAGTCCCCTCCACAAGAGAACTCCTGTCTGGACCCCCCTGATCGGGACCCAAATTGCAAGCCCCCACCCGTAAAACCACATATCTTTACCACACGGTCCAGGACTAGGTTGTTTGGTAAGGGAGACCCCCTTATTACTACCATGGGCACAGGAA
TrpV1_DMS-1_Gln3Pro	ATATAGATGCCGTCCTAGCGCCCTTTAGGTCTCCCTCACCATGGAGCCTAGGGCAAGTCTTGACTCAGAGGAATCCGAGTCCCCTCCACAAGAGAACTCCTGTCTGGACCCCCCTGATCGGGACCCAAATTGCAAGCCCCCACCCGTAAAACCACATATCTTTACCACACGGTCCAGGACTAGGTTGTTTGGTAAGGGAGACCCCCTTATTACTACCATGGGCACAGGAA
TrpV1_DMS-1_Gln3Lys	ATATAGATGCCGTCCTAGCGCCCTTTAGGTCTCCCTCACCATGGAGAAGAGGGCAAGTCTTGACTCAGAGGAATCCGAGTCCCCTCCACAAGAGAACTCCTGTCTGGACCCCCCTGATCGGGACCCAAATTGCAAGCCCCCACCCGTAAAACCACATATCTTTACCACACGGTCCAGGACTAGGTTGTTTGGTAAGGGAGACCCCCTTATTACTACCATGGGCACAGGAA
TrpV1_DMS-1_Gln3Thr	ATATAGATGCCGTCCTAGCGCCCTTTAGGTCTCCCTCACCATGGAGACCAGGGCAAGTCTTGACTCAGAGGAATCCGAGTCCCCTCCACAAGAGAACTCCTGTCTGGACCCCCCTGATCGGGACCCAAATTGCAAGCCCCCACCCGTAAAACCACATATCTTTACCACACGGTCCAGGACTAGGTTGTTTGGTAAGGGAGACCCCCTTATTACTACCATGGGCACAGGAA
TrpV1_DMS-1_Gln3Phe	ATATAGATGCCGTCCTAGCGCCCTTTAGGTCTCCCTCACCATGGAGTTTAGGGCAAGTCTTGACTCAGAGGAATCCGAGTCCCCTCCACAAGAGAACTCCTGTCTGGACCCCCCTGATCGGGACCCAAATTGCAAGCCCCCACCCGTAAAACCACATATCTTTACCACACGGTCCAGGACTAGGTTGTTTGGTAAGGGAGACCCCCTTATTACTACCATGGGCACAGGAA
TrpV1_DMS-1_Gln3Ala	ATATAGATGCCGTCCTAGCGCCCTTTAGGTCTCCCTCACCATGGAGGCCAGGGCAAGTCTTGACTCAGAGGAATCCGAGTCCCCTCCACAAGAGAACTCCTGTCTGGACCCCCCTGATCGGGACCCAAATTGCAAGCCCCCACCCGTAAAACCACATATCTTTACCACACGGTCCAGGACTAGGTTGTTTGGTAAGGGAGACCCCCTTATTACTACCATGGGCACAGGAA
TrpV1_DMS-1_Gln3Gly	ATATAGATGCCGTCCTAGCGCCCTTTAGGTCTCCCTCACCATGGAGGGCAGGGCAAGTCTTGACTCAGAGGAATCCGAGTCCCCTCCACAAGAGAACTCCTGTCTGGACCCCCCTGATCGGGACCCAAATTGCAAGCCCCCACCCGTAAAACCACATATCTTTACCACACGGTCCAGGACTAGGTTGTTTGGTAAGGGAGACCCCCTTATTACTACCATGGGCACAGGAA
TrpV1_DMS-1_Gln3Ile	ATATAGATGCCGTCCTAGCGCCCTTTAGGTCTCCCTCACCATGGAGATAAGGGCAAGTCTTGACTCAGAGGAATCCGAGTCCCCTCCACAAGAGAACTCCTGTCTGGACCCCCCTGATCGGGACCCAAATTGCAAGCCCCCACCCGTAAAACCACATATCTTTACCACACGGTCCAGGACTAGGTTGTTTGGTAAGGGAGACCCCCTTATTACTACCATGGGCACAGGAA
TrpV1_DMS-1_Gln3Leu	ATATAGATGCCGTCCTAGCGCCCTTTAGGTCTCCCTCACCATGGAGCTCAGGGCAAGTCTTGACTCAGAGGAATCCGAGTCCCCTCCACAAGAGAACTCCTGTCTGGACCCCCCTGATCGGGACCCAAATTGCAAGCCCCCACCCGTAAAACCACATATCTTTACCACACGGTCCAGGACTAGGTTGTTTGGTAAGGGAGACCCCCTTATTACTACCATGGGCACAGGAA
TrpV1_DMS-1_Gln3His	ATATAGATGCCGTCCTAGCGCCCTTTAGGTCTCCCTCACCATGGAGCACAGGGCAAGTCTTGACTCAGAGGAATCCGAGTCCCCTCCACAAGAGAACTCCTGTCTGGACCCCCCTGATCGGGACCCAAATTGCAAGCCCCCACCCGTAAAACCACATATCTTTACCACACGGTCCAGGACTAGGTTGTTTGGTAAGGGAGACCCCCTTATTACTACCATGGGCACAGGAA
TrpV1_DMS-1_Gln3Arg	ATATAGATGCCGTCCTAGCGCCCTTTAGGTCTCCCTCACCATGGAGCGGAGGGCAAGTCTTGACTCAGAGGAATCCGAGTCCCCTCCACAAGAGAACTCCTGTCTGGACCCCCCTGATCGGGACCCAAATTGCAAGCCCCCACCCGTAAAACCACATATCTTTACCACACGGTCCAGGACTAGGTTGTTTGGTAAGGGAGACCCCCTTATTACTACCATGGGCACAGGAA
TrpV1_DMS-1_Gln3Trp	ATATAGATGCCGTCCTAGCGCCCTTTAGGTCTCCCTCACCATGGAGTGGAGGGCAAGTCTTGACTCAGAGGAATCCGAGTCCCCTCCACAAGAGAACTCCTGTCTGGACCCCCCTGATCGGGACCCAAATTGCAAGCCCCCACCCGTAAAACCACATATCTTTACCACACGGTCCAGGACTAGGTTGTTTGGTAAGGGAGACCCCCTTATTACTACCATGGGCACAGGAA
TrpV1_DMS-1_Gln3Val	ATATAGATGCCGTCCTAGCGCCCTTTAGGTCTCCCTCACCATGGAGGTGAGGGCAAGTCTTGACTCAGAGGAATCCGAGTCCCCTCCACAAGAGAACTCCTGTCTGGACCCCCCTGATCGGGACCCAAATTGCAAGCCCCCACCCGTAAAACCACATATCTTTACCACACGGTCCAGGACTAGGTTGTTTGGTAAGGGAGACCCCCTTATTACTACCATGGGCACAGGAA
TrpV1_DMS-1_Gln3Glu	ATATAGATGCCGTCCTAGCGCCCTTTAGGTCTCCCTCACCATGGAGGAAAGGGCAAGTCTTGACTCAGAGGAATCCGAGTCCCCTCCACAAGAGAACTCCTGTCTGGACCCCCCTGATCGGGACCCAAATTGCAAGCCCCCACCCGTAAAACCACATATCTTTACCACACGGTCCAGGACTAGGTTGTTTGGTAAGGGAGACCCCCTTATTACTACCATGGGCACAGGAA
TrpV1_DMS-1_Gln3Tyr	ATATAGATGCCGTCCTAGCGCCCTTTAGGTCTCCCTCACCATGGAGTACAGGGCAAGTCTTGACTCAGAGGAATCCGAGTCCCCTCCACAAGAGAACTCCTGTCTGGACCCCCCTGATCGGGACCCAAATTGCAAGCCCCCACCCGTAAAACCACATATCTTTACCACACGGTCCAGGACTAGGTTGTTTGGTAAGGGAGACCCCCTTATTACTACCATGGGCACAGGAA
TrpV1_DMS-1_Arg4Cys	ATATAGATGCCGTCCTAGCGCCCTTTAGGTCTCCCTCACCATGGAGCAATGCGCAAGTCTTGACTCAGAGGAATCCGAGTCCCCTCCACAAGAGAACTCCTGTCTGGACCCCCCTGATCGGGACCCAAATTGCAAGCCCCCACCCGTAAAACCACATATCTTTACCACACGGTCCAGGACTAGGTTGTTTGGTAAGGGAGACCCCCTTATTACTACCATGGGCACAGGAA
TrpV1_DMS-1_Arg4Asp	ATATAGATGCCGTCCTAGCGCCCTTTAGGTCTCCCTCACCATGGAGCAAGACGCAAGTCTTGACTCAGAGGAATCCGAGTCCCCTCCACAAGAGAACTCCTGTCTGGACCCCCCTGATCGGGACCCAAATTGCAAGCCCCCACCCGTAAAACCACATATCTTTACCACACGGTCCAGGACTAGGTTGTTTGGTAAGGGAGACCCCCTTATTACTACCATGGGCACAGGAA
TrpV1_DMS-1_Arg4Ser	ATATAGATGCCGTCCTAGCGCCCTTTAGGTCTCCCTCACCATGGAGCAAAGCGCAAGTCTTGACTCAGAGGAATCCGAGTCCCCTCCACAAGAGAACTCCTGTCTGGACCCCCCTGATCGGGACCCAAATTGCAAGCCCCCACCCGTAAAACCACATATCTTTACCACACGGTCCAGGACTAGGTTGTTTGGTAAGGGAGACCCCCTTATTACTACCATGGGCACAGGAA
TrpV1_DMS-1_Arg4Gln	ATATAGATGCCGTCCTAGCGCCCTTTAGGTCTCCCTCACCATGGAGCAACAGGCAAGTCTTGACTCAGAGGAATCCGAGTCCCCTCCACAAGAGAACTCCTGTCTGGACCCCCCTGATCGGGACCCAAATTGCAAGCCCCCACCCGTAAAACCACATATCTTTACCACACGGTCCAGGACTAGGTTGTTTGGTAAGGGAGACCCCCTTATTACTACCATGGGCACAGGAA
TrpV1_DMS-1_Arg4Met	ATATAGATGCCGTCCTAGCGCCCTTTAGGTCTCCCTCACCATGGAGCAAATGGCAAGTCTTGACTCAGAGGAATCCGAGTCCCCTCCACAAGAGAACTCCTGTCTGGACCCCCCTGATCGGGACCCAAATTGCAAGCCCCCACCCGTAAAACCACATATCTTTACCACACGGTCCAGGACTAGGTTGTTTGGTAAGGGAGACCCCCTTATTACTACCATGGGCACAGGAA
TrpV1_DMS-1_Arg4Asn	ATATAGATGCCGTCCTAGCGCCCTTTAGGTCTCCCTCACCATGGAGCAAAATGCAAGTCTTGACTCAGAGGAATCCGAGTCCCCTCCACAAGAGAACTCCTGTCTGGACCCCCCTGATCGGGACCCAAATTGCAAGCCCCCACCCGTAAAACCACATATCTTTACCACACGGTCCAGGACTAGGTTGTTTGGTAAGGGAGACCCCCTTATTACTACCATGGGCACAGGAA
TrpV1_DMS-1_Arg4Pro	ATATAGATGCCGTCCTAGCGCCCTTTAGGTCTCCCTCACCATGGAGCAACCAGCAAGTCTTGACTCAGAGGAATCCGAGTCCCCTCCACAAGAGAACTCCTGTCTGGACCCCCCTGATCGGGACCCAAATTGCAAGCCCCCACCCGTAAAACCACATATCTTTACCACACGGTCCAGGACTAGGTTGTTTGGTAAGGGAGACCCCCTTATTACTACCATGGGCACAGGAA
TrpV1_DMS-1_Arg4Lys	ATATAGATGCCGTCCTAGCGCCCTTTAGGTCTCCCTCACCATGGAGCAAAAAGCAAGTCTTGACTCAGAGGAATCCGAGTCCCCTCCACAAGAGAACTCCTGTCTGGACCCCCCTGATCGGGACCCAAATTGCAAGCCCCCACCCGTAAAACCACATATCTTTACCACACGGTCCAGGACTAGGTTGTTTGGTAAGGGAGACCCCCTTATTACTACCATGGGCACAGGAA
TrpV1_DMS-1_Arg4Thr	ATATAGATGCCGTCCTAGCGCCCTTTAGGTCTCCCTCACCATGGAGCAAACCGCAAGTCTTGACTCAGAGGAATCCGAGTCCCCTCCACAAGAGAACTCCTGTCTGGACCCCCCTGATCGGGACCCAAATTGCAAGCCCCCACCCGTAAAACCACATATCTTTACCACACGGTCCAGGACTAGGTTGTTTGGTAAGGGAGACCCCCTTATTACTACCATGGGCACAGGAA
TrpV1_DMS-1_Arg4Phe	ATATAGATGCCGTCCTAGCGCCCTTTAGGTCTCCCTCACCATGGAGCAATTTGCAAGTCTTGACTCAGAGGAATCCGAGTCCCCTCCACAAGAGAACTCCTGTCTGGACCCCCCTGATCGGGACCCAAATTGCAAGCCCCCACCCGTAAAACCACATATCTTTACCACACGGTCCAGGACTAGGTTGTTTGGTAAGGGAGACCCCCTTATTACTACCATGGGCACAGGAA
TrpV1_DMS-1_Arg4Ala	ATATAGATGCCGTCCTAGCGCCCTTTAGGTCTCCCTCACCATGGAGCAAGCCGCAAGTCTTGACTCAGAGGAATCCGAGTCCCCTCCACAAGAGAACTCCTGTCTGGACCCCCCTGATCGGGACCCAAATTGCAAGCCCCCACCCGTAAAACCACATATCTTTACCACACGGTCCAGGACTAGGTTGTTTGGTAAGGGAGACCCCCTTATTACTACCATGGGCACAGGAA
TrpV1_DMS-1_Arg4Gly	ATATAGATGCCGTCCTAGCGCCCTTTAGGTCTCCCTCACCATGGAGCAAGGCGCAAGTCTTGACTCAGAGGAATCCGAGTCCCCTCCACAAGAGAACTCCTGTCTGGACCCCCCTGATCGGGACCCAAATTGCAAGCCCCCACCCGTAAAACCACATATCTTTACCACACGGTCCAGGACTAGGTTGTTTGGTAAGGGAGACCCCCTTATTACTACCATGGGCACAGGAA
TrpV1_DMS-1_Arg4Ile	ATATAGATGCCGTCCTAGCGCCCTTTAGGTCTCCCTCACCATGGAGCAAATTGCAAGTCTTGACTCAGAGGAATCCGAGTCCCCTCCACAAGAGAACTCCTGTCTGGACCCCCCTGATCGGGACCCAAATTGCAAGCCCCCACCCGTAAAACCACATATCTTTACCACACGGTCCAGGACTAGGTTGTTTGGTAAGGGAGACCCCCTTATTACTACCATGGGCACAGGAA
TrpV1_DMS-1_Arg4Leu	ATATAGATGCCGTCCTAGCGCCCTTTAGGTCTCCCTCACCATGGAGCAACTAGCAAGTCTTGACTCAGAGGAATCCGAGTCCCCTCCACAAGAGAACTCCTGTCTGGACCCCCCTGATCGGGACCCAAATTGCAAGCCCCCACCCGTAAAACCACATATCTTTACCACACGGTCCAGGACTAGGTTGTTTGGTAAGGGAGACCCCCTTATTACTACCATGGGCACAGGAA
TrpV1_DMS-1_Arg4His	ATATAGATGCCGTCCTAGCGCCCTTTAGGTCTCCCTCACCATGGAGCAACACGCAAGTCTTGACTCAGAGGAATCCGAGTCCCCTCCACAAGAGAACTCCTGTCTGGACCCCCCTGATCGGGACCCAAATTGCAAGCCCCCACCCGTAAAACCACATATCTTTACCACACGGTCCAGGACTAGGTTGTTTGGTAAGGGAGACCCCCTTATTACTACCATGGGCACAGGAA
TrpV1_DMS-1_Arg4Arg	ATATAGATGCCGTCCTAGCGCCCTTTAGGTCTCCCTCACCATGGAGCAAAGAGCAAGTCTTGACTCAGAGGAATCCGAGTCCCCTCCACAAGAGAACTCCTGTCTGGACCCCCCTGATCGGGACCCAAATTGCAAGCCCCCACCCGTAAAACCACATATCTTTACCACACGGTCCAGGACTAGGTTGTTTGGTAAGGGAGACCCCCTTATTACTACCATGGGCACAGGAA
TrpV1_DMS-1_Arg4Trp	ATATAGATGCCGTCCTAGCGCCCTTTAGGTCTCCCTCACCATGGAGCAATGGGCAAGTCTTGACTCAGAGGAATCCGAGTCCCCTCCACAAGAGAACTCCTGTCTGGACCCCCCTGATCGGGACCCAAATTGCAAGCCCCCACCCGTAAAACCACATATCTTTACCACACGGTCCAGGACTAGGTTGTTTGGTAAGGGAGACCCCCTTATTACTACCATGGGCACAGGAA
TrpV1_DMS-1_Arg4Val	ATATAGATGCCGTCCTAGCGCCCTTTAGGTCTCCCTCACCATGGAGCAAGTCGCAAGTCTTGACTCAGAGGAATCCGAGTCCCCTCCACAAGAGAACTCCTGTCTGGACCCCCCTGATCGGGACCCAAATTGCAAGCCCCCACCCGTAAAACCACATATCTTTACCACACGGTCCAGGACTAGGTTGTTTGGTAAGGGAGACCCCCTTATTACTACCATGGGCACAGGAA
TrpV1_DMS-1_Arg4Glu	ATATAGATGCCGTCCTAGCGCCCTTTAGGTCTCCCTCACCATGGAGCAAGAGGCAAGTCTTGACTCAGAGGAATCCGAGTCCCCTCCACAAGAGAACTCCTGTCTGGACCCCCCTGATCGGGACCCAAATTGCAAGCCCCCACCCGTAAAACCACATATCTTTACCACACGGTCCAGGACTAGGTTGTTTGGTAAGGGAGACCCCCTTATTACTACCATGGGCACAGGAA
TrpV1_DMS-1_Arg4Tyr	ATATAGATGCCGTCCTAGCGCCCTTTAGGTCTCCCTCACCATGGAGCAATACGCAAGTCTTGACTCAGAGGAATCCGAGTCCCCTCCACAAGAGAACTCCTGTCTGGACCCCCCTGATCGGGACCCAAATTGCAAGCCCCCACCCGTAAAACCACATATCTTTACCACACGGTCCAGGACTAGGTTGTTTGGTAAGGGAGACCCCCTTATTACTACCATGGGCACAGGAA
TrpV1_DMS-1_Ala5Cys	ATATAGATGCCGTCCTAGCGCCCTTTAGGTCTCCCTCACCATGGAGCAAAGGTGCAGTCTTGACTCAGAGGAATCCGAGTCCCCTCCACAAGAGAACTCCTGTCTGGACCCCCCTGATCGGGACCCAAATTGCAAGCCCCCACCCGTAAAACCACATATCTTTACCACACGGTCCAGGACTAGGTTGTTTGGTAAGGGAGACCCCCTTATTACTACCATGGGCACAGGAA
TrpV1_DMS-1_Ala5Asp	ATATAGATGCCGTCCTAGCGCCCTTTAGGTCTCCCTCACCATGGAGCAAAGGGACAGTCTTGACTCAGAGGAATCCGAGTCCCCTCCACAAGAGAACTCCTGTCTGGACCCCCCTGATCGGGACCCAAATTGCAAGCCCCCACCCGTAAAACCACATATCTTTACCACACGGTCCAGGACTAGGTTGTTTGGTAAGGGAGACCCCCTTATTACTACCATGGGCACAGGAA
TrpV1_DMS-1_Ala5Ser	ATATAGATGCCGTCCTAGCGCCCTTTAGGTCTCCCTCACCATGGAGCAAAGGAGCAGTCTTGACTCAGAGGAATCCGAGTCCCCTCCACAAGAGAACTCCTGTCTGGACCCCCCTGATCGGGACCCAAATTGCAAGCCCCCACCCGTAAAACCACATATCTTTACCACACGGTCCAGGACTAGGTTGTTTGGTAAGGGAGACCCCCTTATTACTACCATGGGCACAGGAA
TrpV1_DMS-1_Ala5Gln	ATATAGATGCCGTCCTAGCGCCCTTTAGGTCTCCCTCACCATGGAGCAAAGGCAGAGTCTTGACTCAGAGGAATCCGAGTCCCCTCCACAAGAGAACTCCTGTCTGGACCCCCCTGATCGGGACCCAAATTGCAAGCCCCCACCCGTAAAACCACATATCTTTACCACACGGTCCAGGACTAGGTTGTTTGGTAAGGGAGACCCCCTTATTACTACCATGGGCACAGGAA
TrpV1_DMS-1_Ala5Met	ATATAGATGCCGTCCTAGCGCCCTTTAGGTCTCCCTCACCATGGAGCAAAGGATGAGTCTTGACTCAGAGGAATCCGAGTCCCCTCCACAAGAGAACTCCTGTCTGGACCCCCCTGATCGGGACCCAAATTGCAAGCCCCCACCCGTAAAACCACATATCTTTACCACACGGTCCAGGACTAGGTTGTTTGGTAAGGGAGACCCCCTTATTACTACCATGGGCACAGGAA
TrpV1_DMS-1_Ala5Asn	ATATAGATGCCGTCCTAGCGCCCTTTAGGTCTCCCTCACCATGGAGCAAAGGAATAGTCTTGACTCAGAGGAATCCGAGTCCCCTCCACAAGAGAACTCCTGTCTGGACCCCCCTGATCGGGACCCAAATTGCAAGCCCCCACCCGTAAAACCACATATCTTTACCACACGGTCCAGGACTAGGTTGTTTGGTAAGGGAGACCCCCTTATTACTACCATGGGCACAGGAA
TrpV1_DMS-1_Ala5Pro	ATATAGATGCCGTCCTAGCGCCCTTTAGGTCTCCCTCACCATGGAGCAAAGGCCCAGTCTTGACTCAGAGGAATCCGAGTCCCCTCCACAAGAGAACTCCTGTCTGGACCCCCCTGATCGGGACCCAAATTGCAAGCCCCCACCCGTAAAACCACATATCTTTACCACACGGTCCAGGACTAGGTTGTTTGGTAAGGGAGACCCCCTTATTACTACCATGGGCACAGGAA
TrpV1_DMS-1_Ala5Lys	ATATAGATGCCGTCCTAGCGCCCTTTAGGTCTCCCTCACCATGGAGCAAAGGAAGAGTCTTGACTCAGAGGAATCCGAGTCCCCTCCACAAGAGAACTCCTGTCTGGACCCCCCTGATCGGGACCCAAATTGCAAGCCCCCACCCGTAAAACCACATATCTTTACCACACGGTCCAGGACTAGGTTGTTTGGTAAGGGAGACCCCCTTATTACTACCATGGGCACAGGAA
TrpV1_DMS-1_Ala5Thr	ATATAGATGCCGTCCTAGCGCCCTTTAGGTCTCCCTCACCATGGAGCAAAGGACCAGTCTTGACTCAGAGGAATCCGAGTCCCCTCCACAAGAGAACTCCTGTCTGGACCCCCCTGATCGGGACCCAAATTGCAAGCCCCCACCCGTAAAACCACATATCTTTACCACACGGTCCAGGACTAGGTTGTTTGGTAAGGGAGACCCCCTTATTACTACCATGGGCACAGGAA
TrpV1_DMS-1_Ala5Phe	ATATAGATGCCGTCCTAGCGCCCTTTAGGTCTCCCTCACCATGGAGCAAAGGTTCAGTCTTGACTCAGAGGAATCCGAGTCCCCTCCACAAGAGAACTCCTGTCTGGACCCCCCTGATCGGGACCCAAATTGCAAGCCCCCACCCGTAAAACCACATATCTTTACCACACGGTCCAGGACTAGGTTGTTTGGTAAGGGAGACCCCCTTATTACTACCATGGGCACAGGAA
TrpV1_DMS-1_Ala5Ala	ATATAGATGCCGTCCTAGCGCCCTTTAGGTCTCCCTCACCATGGAGCAAAGGGCGAGTCTTGACTCAGAGGAATCCGAGTCCCCTCCACAAGAGAACTCCTGTCTGGACCCCCCTGATCGGGACCCAAATTGCAAGCCCCCACCCGTAAAACCACATATCTTTACCACACGGTCCAGGACTAGGTTGTTTGGTAAGGGAGACCCCCTTATTACTACCATGGGCACAGGAA
TrpV1_DMS-1_Ala5Gly	ATATAGATGCCGTCCTAGCGCCCTTTAGGTCTCCCTCACCATGGAGCAAAGGGGCAGTCTTGACTCAGAGGAATCCGAGTCCCCTCCACAAGAGAACTCCTGTCTGGACCCCCCTGATCGGGACCCAAATTGCAAGCCCCCACCCGTAAAACCACATATCTTTACCACACGGTCCAGGACTAGGTTGTTTGGTAAGGGAGACCCCCTTATTACTACCATGGGCACAGGAA
TrpV1_DMS-1_Ala5Ile	ATATAGATGCCGTCCTAGCGCCCTTTAGGTCTCCCTCACCATGGAGCAAAGGATTAGTCTTGACTCAGAGGAATCCGAGTCCCCTCCACAAGAGAACTCCTGTCTGGACCCCCCTGATCGGGACCCAAATTGCAAGCCCCCACCCGTAAAACCACATATCTTTACCACACGGTCCAGGACTAGGTTGTTTGGTAAGGGAGACCCCCTTATTACTACCATGGGCACAGGAA
TrpV1_DMS-1_Ala5Leu	ATATAGATGCCGTCCTAGCGCCCTTTAGGTCTCCCTCACCATGGAGCAAAGGCTGAGTCTTGACTCAGAGGAATCCGAGTCCCCTCCACAAGAGAACTCCTGTCTGGACCCCCCTGATCGGGACCCAAATTGCAAGCCCCCACCCGTAAAACCACATATCTTTACCACACGGTCCAGGACTAGGTTGTTTGGTAAGGGAGACCCCCTTATTACTACCATGGGCACAGGAA
TrpV1_DMS-1_Ala5His	ATATAGATGCCGTCCTAGCGCCCTTTAGGTCTCCCTCACCATGGAGCAAAGGCACAGTCTTGACTCAGAGGAATCCGAGTCCCCTCCACAAGAGAACTCCTGTCTGGACCCCCCTGATCGGGACCCAAATTGCAAGCCCCCACCCGTAAAACCACATATCTTTACCACACGGTCCAGGACTAGGTTGTTTGGTAAGGGAGACCCCCTTATTACTACCATGGGCACAGGAA
TrpV1_DMS-1_Ala5Arg	ATATAGATGCCGTCCTAGCGCCCTTTAGGTCTCCCTCACCATGGAGCAAAGGCGAAGTCTTGACTCAGAGGAATCCGAGTCCCCTCCACAAGAGAACTCCTGTCTGGACCCCCCTGATCGGGACCCAAATTGCAAGCCCCCACCCGTAAAACCACATATCTTTACCACACGGTCCAGGACTAGGTTGTTTGGTAAGGGAGACCCCCTTATTACTACCATGGGCACAGGAA
TrpV1_DMS-1_Ala5Trp	ATATAGATGCCGTCCTAGCGCCCTTTAGGTCTCCCTCACCATGGAGCAAAGGTGGAGTCTTGACTCAGAGGAATCCGAGTCCCCTCCACAAGAGAACTCCTGTCTGGACCCCCCTGATCGGGACCCAAATTGCAAGCCCCCACCCGTAAAACCACATATCTTTACCACACGGTCCAGGACTAGGTTGTTTGGTAAGGGAGACCCCCTTATTACTACCATGGGCACAGGAA
TrpV1_DMS-1_Ala5Val	ATATAGATGCCGTCCTAGCGCCCTTTAGGTCTCCCTCACCATGGAGCAAAGGGTAAGTCTTGACTCAGAGGAATCCGAGTCCCCTCCACAAGAGAACTCCTGTCTGGACCCCCCTGATCGGGACCCAAATTGCAAGCCCCCACCCGTAAAACCACATATCTTTACCACACGGTCCAGGACTAGGTTGTTTGGTAAGGGAGACCCCCTTATTACTACCATGGGCACAGGAA
TrpV1_DMS-1_Ala5Glu	ATATAGATGCCGTCCTAGCGCCCTTTAGGTCTCCCTCACCATGGAGCAAAGGGAGAGTCTTGACTCAGAGGAATCCGAGTCCCCTCCACAAGAGAACTCCTGTCTGGACCCCCCTGATCGGGACCCAAATTGCAAGCCCCCACCCGTAAAACCACATATCTTTACCACACGGTCCAGGACTAGGTTGTTTGGTAAGGGAGACCCCCTTATTACTACCATGGGCACAGGAA
TrpV1_DMS-1_Ala5Tyr	ATATAGATGCCGTCCTAGCGCCCTTTAGGTCTCCCTCACCATGGAGCAAAGGTATAGTCTTGACTCAGAGGAATCCGAGTCCCCTCCACAAGAGAACTCCTGTCTGGACCCCCCTGATCGGGACCCAAATTGCAAGCCCCCACCCGTAAAACCACATATCTTTACCACACGGTCCAGGACTAGGTTGTTTGGTAAGGGAGACCCCCTTATTACTACCATGGGCACAGGAA
TrpV1_DMS-1_Ser6Cys	ATATAGATGCCGTCCTAGCGCCCTTTAGGTCTCCCTCACCATGGAGCAAAGGGCATGCCTTGACTCAGAGGAATCCGAGTCCCCTCCACAAGAGAACTCCTGTCTGGACCCCCCTGATCGGGACCCAAATTGCAAGCCCCCACCCGTAAAACCACATATCTTTACCACACGGTCCAGGACTAGGTTGTTTGGTAAGGGAGACCCCCTTATTACTACCATGGGCACAGGAA
TrpV1_DMS-1_Ser6Asp	ATATAGATGCCGTCCTAGCGCCCTTTAGGTCTCCCTCACCATGGAGCAAAGGGCAGACCTTGACTCAGAGGAATCCGAGTCCCCTCCACAAGAGAACTCCTGTCTGGACCCCCCTGATCGGGACCCAAATTGCAAGCCCCCACCCGTAAAACCACATATCTTTACCACACGGTCCAGGACTAGGTTGTTTGGTAAGGGAGACCCCCTTATTACTACCATGGGCACAGGAA
TrpV1_DMS-1_Ser6Ser	ATATAGATGCCGTCCTAGCGCCCTTTAGGTCTCCCTCACCATGGAGCAAAGGGCATCCCTTGACTCAGAGGAATCCGAGTCCCCTCCACAAGAGAACTCCTGTCTGGACCCCCCTGATCGGGACCCAAATTGCAAGCCCCCACCCGTAAAACCACATATCTTTACCACACGGTCCAGGACTAGGTTGTTTGGTAAGGGAGACCCCCTTATTACTACCATGGGCACAGGAA
TrpV1_DMS-1_Ser6Gln	ATATAGATGCCGTCCTAGCGCCCTTTAGGTCTCCCTCACCATGGAGCAAAGGGCACAACTTGACTCAGAGGAATCCGAGTCCCCTCCACAAGAGAACTCCTGTCTGGACCCCCCTGATCGGGACCCAAATTGCAAGCCCCCACCCGTAAAACCACATATCTTTACCACACGGTCCAGGACTAGGTTGTTTGGTAAGGGAGACCCCCTTATTACTACCATGGGCACAGGAA
TrpV1_DMS-1_Ser6Met	ATATAGATGCCGTCCTAGCGCCCTTTAGGTCTCCCTCACCATGGAGCAAAGGGCAATGCTTGACTCAGAGGAATCCGAGTCCCCTCCACAAGAGAACTCCTGTCTGGACCCCCCTGATCGGGACCCAAATTGCAAGCCCCCACCCGTAAAACCACATATCTTTACCACACGGTCCAGGACTAGGTTGTTTGGTAAGGGAGACCCCCTTATTACTACCATGGGCACAGGAA
TrpV1_DMS-1_Ser6Asn	ATATAGATGCCGTCCTAGCGCCCTTTAGGTCTCCCTCACCATGGAGCAAAGGGCAAACCTTGACTCAGAGGAATCCGAGTCCCCTCCACAAGAGAACTCCTGTCTGGACCCCCCTGATCGGGACCCAAATTGCAAGCCCCCACCCGTAAAACCACATATCTTTACCACACGGTCCAGGACTAGGTTGTTTGGTAAGGGAGACCCCCTTATTACTACCATGGGCACAGGAA
TrpV1_DMS-1_Ser6Pro	ATATAGATGCCGTCCTAGCGCCCTTTAGGTCTCCCTCACCATGGAGCAAAGGGCACCTCTTGACTCAGAGGAATCCGAGTCCCCTCCACAAGAGAACTCCTGTCTGGACCCCCCTGATCGGGACCCAAATTGCAAGCCCCCACCCGTAAAACCACATATCTTTACCACACGGTCCAGGACTAGGTTGTTTGGTAAGGGAGACCCCCTTATTACTACCATGGGCACAGGAA
TrpV1_DMS-1_Ser6Lys	ATATAGATGCCGTCCTAGCGCCCTTTAGGTCTCCCTCACCATGGAGCAAAGGGCAAAACTTGACTCAGAGGAATCCGAGTCCCCTCCACAAGAGAACTCCTGTCTGGACCCCCCTGATCGGGACCCAAATTGCAAGCCCCCACCCGTAAAACCACATATCTTTACCACACGGTCCAGGACTAGGTTGTTTGGTAAGGGAGACCCCCTTATTACTACCATGGGCACAGGAA
TrpV1_DMS-1_Ser6Thr	ATATAGATGCCGTCCTAGCGCCCTTTAGGTCTCCCTCACCATGGAGCAAAGGGCAACGCTTGACTCAGAGGAATCCGAGTCCCCTCCACAAGAGAACTCCTGTCTGGACCCCCCTGATCGGGACCCAAATTGCAAGCCCCCACCCGTAAAACCACATATCTTTACCACACGGTCCAGGACTAGGTTGTTTGGTAAGGGAGACCCCCTTATTACTACCATGGGCACAGGAA
TrpV1_DMS-1_Ser6Phe	ATATAGATGCCGTCCTAGCGCCCTTTAGGTCTCCCTCACCATGGAGCAAAGGGCATTTCTTGACTCAGAGGAATCCGAGTCCCCTCCACAAGAGAACTCCTGTCTGGACCCCCCTGATCGGGACCCAAATTGCAAGCCCCCACCCGTAAAACCACATATCTTTACCACACGGTCCAGGACTAGGTTGTTTGGTAAGGGAGACCCCCTTATTACTACCATGGGCACAGGAA
TrpV1_DMS-1_Ser6Ala	ATATAGATGCCGTCCTAGCGCCCTTTAGGTCTCCCTCACCATGGAGCAAAGGGCAGCGCTTGACTCAGAGGAATCCGAGTCCCCTCCACAAGAGAACTCCTGTCTGGACCCCCCTGATCGGGACCCAAATTGCAAGCCCCCACCCGTAAAACCACATATCTTTACCACACGGTCCAGGACTAGGTTGTTTGGTAAGGGAGACCCCCTTATTACTACCATGGGCACAGGAA
TrpV1_DMS-1_Ser6Gly	ATATAGATGCCGTCCTAGCGCCCTTTAGGTCTCCCTCACCATGGAGCAAAGGGCAGGGCTTGACTCAGAGGAATCCGAGTCCCCTCCACAAGAGAACTCCTGTCTGGACCCCCCTGATCGGGACCCAAATTGCAAGCCCCCACCCGTAAAACCACATATCTTTACCACACGGTCCAGGACTAGGTTGTTTGGTAAGGGAGACCCCCTTATTACTACCATGGGCACAGGAA
TrpV1_DMS-1_Ser6Ile	ATATAGATGCCGTCCTAGCGCCCTTTAGGTCTCCCTCACCATGGAGCAAAGGGCAATTCTTGACTCAGAGGAATCCGAGTCCCCTCCACAAGAGAACTCCTGTCTGGACCCCCCTGATCGGGACCCAAATTGCAAGCCCCCACCCGTAAAACCACATATCTTTACCACACGGTCCAGGACTAGGTTGTTTGGTAAGGGAGACCCCCTTATTACTACCATGGGCACAGGAA
TrpV1_DMS-1_Ser6Leu	ATATAGATGCCGTCCTAGCGCCCTTTAGGTCTCCCTCACCATGGAGCAAAGGGCACTGCTTGACTCAGAGGAATCCGAGTCCCCTCCACAAGAGAACTCCTGTCTGGACCCCCCTGATCGGGACCCAAATTGCAAGCCCCCACCCGTAAAACCACATATCTTTACCACACGGTCCAGGACTAGGTTGTTTGGTAAGGGAGACCCCCTTATTACTACCATGGGCACAGGAA
TrpV1_DMS-1_Ser6His	ATATAGATGCCGTCCTAGCGCCCTTTAGGTCTCCCTCACCATGGAGCAAAGGGCACACCTTGACTCAGAGGAATCCGAGTCCCCTCCACAAGAGAACTCCTGTCTGGACCCCCCTGATCGGGACCCAAATTGCAAGCCCCCACCCGTAAAACCACATATCTTTACCACACGGTCCAGGACTAGGTTGTTTGGTAAGGGAGACCCCCTTATTACTACCATGGGCACAGGAA
TrpV1_DMS-1_Ser6Arg	ATATAGATGCCGTCCTAGCGCCCTTTAGGTCTCCCTCACCATGGAGCAAAGGGCACGACTTGACTCAGAGGAATCCGAGTCCCCTCCACAAGAGAACTCCTGTCTGGACCCCCCTGATCGGGACCCAAATTGCAAGCCCCCACCCGTAAAACCACATATCTTTACCACACGGTCCAGGACTAGGTTGTTTGGTAAGGGAGACCCCCTTATTACTACCATGGGCACAGGAA
TrpV1_DMS-1_Ser6Trp	ATATAGATGCCGTCCTAGCGCCCTTTAGGTCTCCCTCACCATGGAGCAAAGGGCATGGCTTGACTCAGAGGAATCCGAGTCCCCTCCACAAGAGAACTCCTGTCTGGACCCCCCTGATCGGGACCCAAATTGCAAGCCCCCACCCGTAAAACCACATATCTTTACCACACGGTCCAGGACTAGGTTGTTTGGTAAGGGAGACCCCCTTATTACTACCATGGGCACAGGAA
TrpV1_DMS-1_Ser6Val	ATATAGATGCCGTCCTAGCGCCCTTTAGGTCTCCCTCACCATGGAGCAAAGGGCAGTACTTGACTCAGAGGAATCCGAGTCCCCTCCACAAGAGAACTCCTGTCTGGACCCCCCTGATCGGGACCCAAATTGCAAGCCCCCACCCGTAAAACCACATATCTTTACCACACGGTCCAGGACTAGGTTGTTTGGTAAGGGAGACCCCCTTATTACTACCATGGGCACAGGAA
TrpV1_DMS-1_Ser6Glu	ATATAGATGCCGTCCTAGCGCCCTTTAGGTCTCCCTCACCATGGAGCAAAGGGCAGAACTTGACTCAGAGGAATCCGAGTCCCCTCCACAAGAGAACTCCTGTCTGGACCCCCCTGATCGGGACCCAAATTGCAAGCCCCCACCCGTAAAACCACATATCTTTACCACACGGTCCAGGACTAGGTTGTTTGGTAAGGGAGACCCCCTTATTACTACCATGGGCACAGGAA
TrpV1_DMS-1_Ser6Tyr	ATATAGATGCCGTCCTAGCGCCCTTTAGGTCTCCCTCACCATGGAGCAAAGGGCATACCTTGACTCAGAGGAATCCGAGTCCCCTCCACAAGAGAACTCCTGTCTGGACCCCCCTGATCGGGACCCAAATTGCAAGCCCCCACCCGTAAAACCACATATCTTTACCACACGGTCCAGGACTAGGTTGTTTGGTAAGGGAGACCCCCTTATTACTACCATGGGCACAGGAA
TrpV1_DMS-1_Leu7Cys	ATATAGATGCCGTCCTAGCGCCCTTTAGGTCTCCCTCACCATGGAGCAAAGGGCAAGTTGTGACTCAGAGGAATCCGAGTCCCCTCCACAAGAGAACTCCTGTCTGGACCCCCCTGATCGGGACCCAAATTGCAAGCCCCCACCCGTAAAACCACATATCTTTACCACACGGTCCAGGACTAGGTTGTTTGGTAAGGGAGACCCCCTTATTACTACCATGGGCACAGGAA
TrpV1_DMS-1_Leu7Asp	ATATAGATGCCGTCCTAGCGCCCTTTAGGTCTCCCTCACCATGGAGCAAAGGGCAAGTGATGACTCAGAGGAATCCGAGTCCCCTCCACAAGAGAACTCCTGTCTGGACCCCCCTGATCGGGACCCAAATTGCAAGCCCCCACCCGTAAAACCACATATCTTTACCACACGGTCCAGGACTAGGTTGTTTGGTAAGGGAGACCCCCTTATTACTACCATGGGCACAGGAA
TrpV1_DMS-1_Leu7Ser	ATATAGATGCCGTCCTAGCGCCCTTTAGGTCTCCCTCACCATGGAGCAAAGGGCAAGTTCCGACTCAGAGGAATCCGAGTCCCCTCCACAAGAGAACTCCTGTCTGGACCCCCCTGATCGGGACCCAAATTGCAAGCCCCCACCCGTAAAACCACATATCTTTACCACACGGTCCAGGACTAGGTTGTTTGGTAAGGGAGACCCCCTTATTACTACCATGGGCACAGGAA
TrpV1_DMS-1_Leu7Gln	ATATAGATGCCGTCCTAGCGCCCTTTAGGTCTCCCTCACCATGGAGCAAAGGGCAAGTCAAGACTCAGAGGAATCCGAGTCCCCTCCACAAGAGAACTCCTGTCTGGACCCCCCTGATCGGGACCCAAATTGCAAGCCCCCACCCGTAAAACCACATATCTTTACCACACGGTCCAGGACTAGGTTGTTTGGTAAGGGAGACCCCCTTATTACTACCATGGGCACAGGAA
TrpV1_DMS-1_Leu7Met	ATATAGATGCCGTCCTAGCGCCCTTTAGGTCTCCCTCACCATGGAGCAAAGGGCAAGTATGGACTCAGAGGAATCCGAGTCCCCTCCACAAGAGAACTCCTGTCTGGACCCCCCTGATCGGGACCCAAATTGCAAGCCCCCACCCGTAAAACCACATATCTTTACCACACGGTCCAGGACTAGGTTGTTTGGTAAGGGAGACCCCCTTATTACTACCATGGGCACAGGAA
TrpV1_DMS-1_Leu7Asn	ATATAGATGCCGTCCTAGCGCCCTTTAGGTCTCCCTCACCATGGAGCAAAGGGCAAGTAACGACTCAGAGGAATCCGAGTCCCCTCCACAAGAGAACTCCTGTCTGGACCCCCCTGATCGGGACCCAAATTGCAAGCCCCCACCCGTAAAACCACATATCTTTACCACACGGTCCAGGACTAGGTTGTTTGGTAAGGGAGACCCCCTTATTACTACCATGGGCACAGGAA
TrpV1_DMS-1_Leu7Pro	ATATAGATGCCGTCCTAGCGCCCTTTAGGTCTCCCTCACCATGGAGCAAAGGGCAAGTCCGGACTCAGAGGAATCCGAGTCCCCTCCACAAGAGAACTCCTGTCTGGACCCCCCTGATCGGGACCCAAATTGCAAGCCCCCACCCGTAAAACCACATATCTTTACCACACGGTCCAGGACTAGGTTGTTTGGTAAGGGAGACCCCCTTATTACTACCATGGGCACAGGAA
TrpV1_DMS-1_Leu7Lys	ATATAGATGCCGTCCTAGCGCCCTTTAGGTCTCCCTCACCATGGAGCAAAGGGCAAGTAAGGACTCAGAGGAATCCGAGTCCCCTCCACAAGAGAACTCCTGTCTGGACCCCCCTGATCGGGACCCAAATTGCAAGCCCCCACCCGTAAAACCACATATCTTTACCACACGGTCCAGGACTAGGTTGTTTGGTAAGGGAGACCCCCTTATTACTACCATGGGCACAGGAA
TrpV1_DMS-1_Leu7Thr	ATATAGATGCCGTCCTAGCGCCCTTTAGGTCTCCCTCACCATGGAGCAAAGGGCAAGTACGGACTCAGAGGAATCCGAGTCCCCTCCACAAGAGAACTCCTGTCTGGACCCCCCTGATCGGGACCCAAATTGCAAGCCCCCACCCGTAAAACCACATATCTTTACCACACGGTCCAGGACTAGGTTGTTTGGTAAGGGAGACCCCCTTATTACTACCATGGGCACAGGAA
TrpV1_DMS-1_Leu7Phe	ATATAGATGCCGTCCTAGCGCCCTTTAGGTCTCCCTCACCATGGAGCAAAGGGCAAGTTTTGACTCAGAGGAATCCGAGTCCCCTCCACAAGAGAACTCCTGTCTGGACCCCCCTGATCGGGACCCAAATTGCAAGCCCCCACCCGTAAAACCACATATCTTTACCACACGGTCCAGGACTAGGTTGTTTGGTAAGGGAGACCCCCTTATTACTACCATGGGCACAGGAA
TrpV1_DMS-1_Leu7Ala	ATATAGATGCCGTCCTAGCGCCCTTTAGGTCTCCCTCACCATGGAGCAAAGGGCAAGTGCTGACTCAGAGGAATCCGAGTCCCCTCCACAAGAGAACTCCTGTCTGGACCCCCCTGATCGGGACCCAAATTGCAAGCCCCCACCCGTAAAACCACATATCTTTACCACACGGTCCAGGACTAGGTTGTTTGGTAAGGGAGACCCCCTTATTACTACCATGGGCACAGGAA
TrpV1_DMS-1_Leu7Gly	ATATAGATGCCGTCCTAGCGCCCTTTAGGTCTCCCTCACCATGGAGCAAAGGGCAAGTGGGGACTCAGAGGAATCCGAGTCCCCTCCACAAGAGAACTCCTGTCTGGACCCCCCTGATCGGGACCCAAATTGCAAGCCCCCACCCGTAAAACCACATATCTTTACCACACGGTCCAGGACTAGGTTGTTTGGTAAGGGAGACCCCCTTATTACTACCATGGGCACAGGAA
TrpV1_DMS-1_Leu7Ile	ATATAGATGCCGTCCTAGCGCCCTTTAGGTCTCCCTCACCATGGAGCAAAGGGCAAGTATAGACTCAGAGGAATCCGAGTCCCCTCCACAAGAGAACTCCTGTCTGGACCCCCCTGATCGGGACCCAAATTGCAAGCCCCCACCCGTAAAACCACATATCTTTACCACACGGTCCAGGACTAGGTTGTTTGGTAAGGGAGACCCCCTTATTACTACCATGGGCACAGGAA
TrpV1_DMS-1_Leu7Leu	ATATAGATGCCGTCCTAGCGCCCTTTAGGTCTCCCTCACCATGGAGCAAAGGGCAAGTTTGGACTCAGAGGAATCCGAGTCCCCTCCACAAGAGAACTCCTGTCTGGACCCCCCTGATCGGGACCCAAATTGCAAGCCCCCACCCGTAAAACCACATATCTTTACCACACGGTCCAGGACTAGGTTGTTTGGTAAGGGAGACCCCCTTATTACTACCATGGGCACAGGAA
TrpV1_DMS-1_Leu7His	ATATAGATGCCGTCCTAGCGCCCTTTAGGTCTCCCTCACCATGGAGCAAAGGGCAAGTCACGACTCAGAGGAATCCGAGTCCCCTCCACAAGAGAACTCCTGTCTGGACCCCCCTGATCGGGACCCAAATTGCAAGCCCCCACCCGTAAAACCACATATCTTTACCACACGGTCCAGGACTAGGTTGTTTGGTAAGGGAGACCCCCTTATTACTACCATGGGCACAGGAA
TrpV1_DMS-1_Leu7Arg	ATATAGATGCCGTCCTAGCGCCCTTTAGGTCTCCCTCACCATGGAGCAAAGGGCAAGTCGGGACTCAGAGGAATCCGAGTCCCCTCCACAAGAGAACTCCTGTCTGGACCCCCCTGATCGGGACCCAAATTGCAAGCCCCCACCCGTAAAACCACATATCTTTACCACACGGTCCAGGACTAGGTTGTTTGGTAAGGGAGACCCCCTTATTACTACCATGGGCACAGGAA
TrpV1_DMS-1_Leu7Trp	ATATAGATGCCGTCCTAGCGCCCTTTAGGTCTCCCTCACCATGGAGCAAAGGGCAAGTTGGGACTCAGAGGAATCCGAGTCCCCTCCACAAGAGAACTCCTGTCTGGACCCCCCTGATCGGGACCCAAATTGCAAGCCCCCACCCGTAAAACCACATATCTTTACCACACGGTCCAGGACTAGGTTGTTTGGTAAGGGAGACCCCCTTATTACTACCATGGGCACAGGAA
TrpV1_DMS-1_Leu7Val	ATATAGATGCCGTCCTAGCGCCCTTTAGGTCTCCCTCACCATGGAGCAAAGGGCAAGTGTGGACTCAGAGGAATCCGAGTCCCCTCCACAAGAGAACTCCTGTCTGGACCCCCCTGATCGGGACCCAAATTGCAAGCCCCCACCCGTAAAACCACATATCTTTACCACACGGTCCAGGACTAGGTTGTTTGGTAAGGGAGACCCCCTTATTACTACCATGGGCACAGGAA
TrpV1_DMS-1_Leu7Glu	ATATAGATGCCGTCCTAGCGCCCTTTAGGTCTCCCTCACCATGGAGCAAAGGGCAAGTGAGGACTCAGAGGAATCCGAGTCCCCTCCACAAGAGAACTCCTGTCTGGACCCCCCTGATCGGGACCCAAATTGCAAGCCCCCACCCGTAAAACCACATATCTTTACCACACGGTCCAGGACTAGGTTGTTTGGTAAGGGAGACCCCCTTATTACTACCATGGGCACAGGAA
TrpV1_DMS-1_Leu7Tyr	ATATAGATGCCGTCCTAGCGCCCTTTAGGTCTCCCTCACCATGGAGCAAAGGGCAAGTTATGACTCAGAGGAATCCGAGTCCCCTCCACAAGAGAACTCCTGTCTGGACCCCCCTGATCGGGACCCAAATTGCAAGCCCCCACCCGTAAAACCACATATCTTTACCACACGGTCCAGGACTAGGTTGTTTGGTAAGGGAGACCCCCTTATTACTACCATGGGCACAGGAA
TrpV1_DMS-1_Asp8Cys	ATATAGATGCCGTCCTAGCGCCCTTTAGGTCTCCCTCACCATGGAGCAAAGGGCAAGTCTTTGCTCAGAGGAATCCGAGTCCCCTCCACAAGAGAACTCCTGTCTGGACCCCCCTGATCGGGACCCAAATTGCAAGCCCCCACCCGTAAAACCACATATCTTTACCACACGGTCCAGGACTAGGTTGTTTGGTAAGGGAGACCCCCTTATTACTACCATGGGCACAGGAA
TrpV1_DMS-1_Asp8Asp	ATATAGATGCCGTCCTAGCGCCCTTTAGGTCTCCCTCACCATGGAGCAAAGGGCAAGTCTTGATTCAGAGGAATCCGAGTCCCCTCCACAAGAGAACTCCTGTCTGGACCCCCCTGATCGGGACCCAAATTGCAAGCCCCCACCCGTAAAACCACATATCTTTACCACACGGTCCAGGACTAGGTTGTTTGGTAAGGGAGACCCCCTTATTACTACCATGGGCACAGGAA
TrpV1_DMS-1_Asp8Ser	ATATAGATGCCGTCCTAGCGCCCTTTAGGTCTCCCTCACCATGGAGCAAAGGGCAAGTCTTAGTTCAGAGGAATCCGAGTCCCCTCCACAAGAGAACTCCTGTCTGGACCCCCCTGATCGGGACCCAAATTGCAAGCCCCCACCCGTAAAACCACATATCTTTACCACACGGTCCAGGACTAGGTTGTTTGGTAAGGGAGACCCCCTTATTACTACCATGGGCACAGGAA
TrpV1_DMS-1_Asp8Gln	ATATAGATGCCGTCCTAGCGCCCTTTAGGTCTCCCTCACCATGGAGCAAAGGGCAAGTCTTCAATCAGAGGAATCCGAGTCCCCTCCACAAGAGAACTCCTGTCTGGACCCCCCTGATCGGGACCCAAATTGCAAGCCCCCACCCGTAAAACCACATATCTTTACCACACGGTCCAGGACTAGGTTGTTTGGTAAGGGAGACCCCCTTATTACTACCATGGGCACAGGAA
TrpV1_DMS-1_Asp8Met	ATATAGATGCCGTCCTAGCGCCCTTTAGGTCTCCCTCACCATGGAGCAAAGGGCAAGTCTTATGTCAGAGGAATCCGAGTCCCCTCCACAAGAGAACTCCTGTCTGGACCCCCCTGATCGGGACCCAAATTGCAAGCCCCCACCCGTAAAACCACATATCTTTACCACACGGTCCAGGACTAGGTTGTTTGGTAAGGGAGACCCCCTTATTACTACCATGGGCACAGGAA
TrpV1_DMS-1_Asp8Asn	ATATAGATGCCGTCCTAGCGCCCTTTAGGTCTCCCTCACCATGGAGCAAAGGGCAAGTCTTAATTCAGAGGAATCCGAGTCCCCTCCACAAGAGAACTCCTGTCTGGACCCCCCTGATCGGGACCCAAATTGCAAGCCCCCACCCGTAAAACCACATATCTTTACCACACGGTCCAGGACTAGGTTGTTTGGTAAGGGAGACCCCCTTATTACTACCATGGGCACAGGAA
TrpV1_DMS-1_Asp8Pro	ATATAGATGCCGTCCTAGCGCCCTTTAGGTCTCCCTCACCATGGAGCAAAGGGCAAGTCTTCCTTCAGAGGAATCCGAGTCCCCTCCACAAGAGAACTCCTGTCTGGACCCCCCTGATCGGGACCCAAATTGCAAGCCCCCACCCGTAAAACCACATATCTTTACCACACGGTCCAGGACTAGGTTGTTTGGTAAGGGAGACCCCCTTATTACTACCATGGGCACAGGAA
TrpV1_DMS-1_Asp8Lys	ATATAGATGCCGTCCTAGCGCCCTTTAGGTCTCCCTCACCATGGAGCAAAGGGCAAGTCTTAAATCAGAGGAATCCGAGTCCCCTCCACAAGAGAACTCCTGTCTGGACCCCCCTGATCGGGACCCAAATTGCAAGCCCCCACCCGTAAAACCACATATCTTTACCACACGGTCCAGGACTAGGTTGTTTGGTAAGGGAGACCCCCTTATTACTACCATGGGCACAGGAA
TrpV1_DMS-1_Asp8Thr	ATATAGATGCCGTCCTAGCGCCCTTTAGGTCTCCCTCACCATGGAGCAAAGGGCAAGTCTTACGTCAGAGGAATCCGAGTCCCCTCCACAAGAGAACTCCTGTCTGGACCCCCCTGATCGGGACCCAAATTGCAAGCCCCCACCCGTAAAACCACATATCTTTACCACACGGTCCAGGACTAGGTTGTTTGGTAAGGGAGACCCCCTTATTACTACCATGGGCACAGGAA
TrpV1_DMS-1_Asp8Phe	ATATAGATGCCGTCCTAGCGCCCTTTAGGTCTCCCTCACCATGGAGCAAAGGGCAAGTCTTTTTTCAGAGGAATCCGAGTCCCCTCCACAAGAGAACTCCTGTCTGGACCCCCCTGATCGGGACCCAAATTGCAAGCCCCCACCCGTAAAACCACATATCTTTACCACACGGTCCAGGACTAGGTTGTTTGGTAAGGGAGACCCCCTTATTACTACCATGGGCACAGGAA
TrpV1_DMS-1_Asp8Ala	ATATAGATGCCGTCCTAGCGCCCTTTAGGTCTCCCTCACCATGGAGCAAAGGGCAAGTCTTGCCTCAGAGGAATCCGAGTCCCCTCCACAAGAGAACTCCTGTCTGGACCCCCCTGATCGGGACCCAAATTGCAAGCCCCCACCCGTAAAACCACATATCTTTACCACACGGTCCAGGACTAGGTTGTTTGGTAAGGGAGACCCCCTTATTACTACCATGGGCACAGGAA
TrpV1_DMS-1_Asp8Gly	ATATAGATGCCGTCCTAGCGCCCTTTAGGTCTCCCTCACCATGGAGCAAAGGGCAAGTCTTGGGTCAGAGGAATCCGAGTCCCCTCCACAAGAGAACTCCTGTCTGGACCCCCCTGATCGGGACCCAAATTGCAAGCCCCCACCCGTAAAACCACATATCTTTACCACACGGTCCAGGACTAGGTTGTTTGGTAAGGGAGACCCCCTTATTACTACCATGGGCACAGGAA
TrpV1_DMS-1_Asp8Ile	ATATAGATGCCGTCCTAGCGCCCTTTAGGTCTCCCTCACCATGGAGCAAAGGGCAAGTCTTATATCAGAGGAATCCGAGTCCCCTCCACAAGAGAACTCCTGTCTGGACCCCCCTGATCGGGACCCAAATTGCAAGCCCCCACCCGTAAAACCACATATCTTTACCACACGGTCCAGGACTAGGTTGTTTGGTAAGGGAGACCCCCTTATTACTACCATGGGCACAGGAA
TrpV1_DMS-1_Asp8Leu	ATATAGATGCCGTCCTAGCGCCCTTTAGGTCTCCCTCACCATGGAGCAAAGGGCAAGTCTTCTGTCAGAGGAATCCGAGTCCCCTCCACAAGAGAACTCCTGTCTGGACCCCCCTGATCGGGACCCAAATTGCAAGCCCCCACCCGTAAAACCACATATCTTTACCACACGGTCCAGGACTAGGTTGTTTGGTAAGGGAGACCCCCTTATTACTACCATGGGCACAGGAA
TrpV1_DMS-1_Asp8His	ATATAGATGCCGTCCTAGCGCCCTTTAGGTCTCCCTCACCATGGAGCAAAGGGCAAGTCTTCACTCAGAGGAATCCGAGTCCCCTCCACAAGAGAACTCCTGTCTGGACCCCCCTGATCGGGACCCAAATTGCAAGCCCCCACCCGTAAAACCACATATCTTTACCACACGGTCCAGGACTAGGTTGTTTGGTAAGGGAGACCCCCTTATTACTACCATGGGCACAGGAA
TrpV1_DMS-1_Asp8Arg	ATATAGATGCCGTCCTAGCGCCCTTTAGGTCTCCCTCACCATGGAGCAAAGGGCAAGTCTTCGATCAGAGGAATCCGAGTCCCCTCCACAAGAGAACTCCTGTCTGGACCCCCCTGATCGGGACCCAAATTGCAAGCCCCCACCCGTAAAACCACATATCTTTACCACACGGTCCAGGACTAGGTTGTTTGGTAAGGGAGACCCCCTTATTACTACCATGGGCACAGGAA
TrpV1_DMS-1_Asp8Trp	ATATAGATGCCGTCCTAGCGCCCTTTAGGTCTCCCTCACCATGGAGCAAAGGGCAAGTCTTTGGTCAGAGGAATCCGAGTCCCCTCCACAAGAGAACTCCTGTCTGGACCCCCCTGATCGGGACCCAAATTGCAAGCCCCCACCCGTAAAACCACATATCTTTACCACACGGTCCAGGACTAGGTTGTTTGGTAAGGGAGACCCCCTTATTACTACCATGGGCACAGGAA
TrpV1_DMS-1_Asp8Val	ATATAGATGCCGTCCTAGCGCCCTTTAGGTCTCCCTCACCATGGAGCAAAGGGCAAGTCTTGTTTCAGAGGAATCCGAGTCCCCTCCACAAGAGAACTCCTGTCTGGACCCCCCTGATCGGGACCCAAATTGCAAGCCCCCACCCGTAAAACCACATATCTTTACCACACGGTCCAGGACTAGGTTGTTTGGTAAGGGAGACCCCCTTATTACTACCATGGGCACAGGAA
TrpV1_DMS-1_Asp8Glu	ATATAGATGCCGTCCTAGCGCCCTTTAGGTCTCCCTCACCATGGAGCAAAGGGCAAGTCTTGAGTCAGAGGAATCCGAGTCCCCTCCACAAGAGAACTCCTGTCTGGACCCCCCTGATCGGGACCCAAATTGCAAGCCCCCACCCGTAAAACCACATATCTTTACCACACGGTCCAGGACTAGGTTGTTTGGTAAGGGAGACCCCCTTATTACTACCATGGGCACAGGAA
TrpV1_DMS-1_Asp8Tyr	ATATAGATGCCGTCCTAGCGCCCTTTAGGTCTCCCTCACCATGGAGCAAAGGGCAAGTCTTTATTCAGAGGAATCCGAGTCCCCTCCACAAGAGAACTCCTGTCTGGACCCCCCTGATCGGGACCCAAATTGCAAGCCCCCACCCGTAAAACCACATATCTTTACCACACGGTCCAGGACTAGGTTGTTTGGTAAGGGAGACCCCCTTATTACTACCATGGGCACAGGAA
TrpV1_DMS-1_Ser9Cys	ATATAGATGCCGTCCTAGCGCCCTTTAGGTCTCCCTCACCATGGAGCAAAGGGCAAGTCTTGACTGTGAGGAATCCGAGTCCCCTCCACAAGAGAACTCCTGTCTGGACCCCCCTGATCGGGACCCAAATTGCAAGCCCCCACCCGTAAAACCACATATCTTTACCACACGGTCCAGGACTAGGTTGTTTGGTAAGGGAGACCCCCTTATTACTACCATGGGCACAGGAA
TrpV1_DMS-1_Ser9Asp	ATATAGATGCCGTCCTAGCGCCCTTTAGGTCTCCCTCACCATGGAGCAAAGGGCAAGTCTTGACGACGAGGAATCCGAGTCCCCTCCACAAGAGAACTCCTGTCTGGACCCCCCTGATCGGGACCCAAATTGCAAGCCCCCACCCGTAAAACCACATATCTTTACCACACGGTCCAGGACTAGGTTGTTTGGTAAGGGAGACCCCCTTATTACTACCATGGGCACAGGAA
TrpV1_DMS-1_Ser9Ser	ATATAGATGCCGTCCTAGCGCCCTTTAGGTCTCCCTCACCATGGAGCAAAGGGCAAGTCTTGACAGTGAGGAATCCGAGTCCCCTCCACAAGAGAACTCCTGTCTGGACCCCCCTGATCGGGACCCAAATTGCAAGCCCCCACCCGTAAAACCACATATCTTTACCACACGGTCCAGGACTAGGTTGTTTGGTAAGGGAGACCCCCTTATTACTACCATGGGCACAGGAA
TrpV1_DMS-1_Ser9Gln	ATATAGATGCCGTCCTAGCGCCCTTTAGGTCTCCCTCACCATGGAGCAAAGGGCAAGTCTTGACCAAGAGGAATCCGAGTCCCCTCCACAAGAGAACTCCTGTCTGGACCCCCCTGATCGGGACCCAAATTGCAAGCCCCCACCCGTAAAACCACATATCTTTACCACACGGTCCAGGACTAGGTTGTTTGGTAAGGGAGACCCCCTTATTACTACCATGGGCACAGGAA
TrpV1_DMS-1_Ser9Met	ATATAGATGCCGTCCTAGCGCCCTTTAGGTCTCCCTCACCATGGAGCAAAGGGCAAGTCTTGACATGGAGGAATCCGAGTCCCCTCCACAAGAGAACTCCTGTCTGGACCCCCCTGATCGGGACCCAAATTGCAAGCCCCCACCCGTAAAACCACATATCTTTACCACACGGTCCAGGACTAGGTTGTTTGGTAAGGGAGACCCCCTTATTACTACCATGGGCACAGGAA
TrpV1_DMS-1_Ser9Asn	ATATAGATGCCGTCCTAGCGCCCTTTAGGTCTCCCTCACCATGGAGCAAAGGGCAAGTCTTGACAATGAGGAATCCGAGTCCCCTCCACAAGAGAACTCCTGTCTGGACCCCCCTGATCGGGACCCAAATTGCAAGCCCCCACCCGTAAAACCACATATCTTTACCACACGGTCCAGGACTAGGTTGTTTGGTAAGGGAGACCCCCTTATTACTACCATGGGCACAGGAA
TrpV1_DMS-1_Ser9Pro	ATATAGATGCCGTCCTAGCGCCCTTTAGGTCTCCCTCACCATGGAGCAAAGGGCAAGTCTTGACCCAGAGGAATCCGAGTCCCCTCCACAAGAGAACTCCTGTCTGGACCCCCCTGATCGGGACCCAAATTGCAAGCCCCCACCCGTAAAACCACATATCTTTACCACACGGTCCAGGACTAGGTTGTTTGGTAAGGGAGACCCCCTTATTACTACCATGGGCACAGGAA
TrpV1_DMS-1_Ser9Lys	ATATAGATGCCGTCCTAGCGCCCTTTAGGTCTCCCTCACCATGGAGCAAAGGGCAAGTCTTGACAAAGAGGAATCCGAGTCCCCTCCACAAGAGAACTCCTGTCTGGACCCCCCTGATCGGGACCCAAATTGCAAGCCCCCACCCGTAAAACCACATATCTTTACCACACGGTCCAGGACTAGGTTGTTTGGTAAGGGAGACCCCCTTATTACTACCATGGGCACAGGAA
TrpV1_DMS-1_Ser9Thr	ATATAGATGCCGTCCTAGCGCCCTTTAGGTCTCCCTCACCATGGAGCAAAGGGCAAGTCTTGACACCGAGGAATCCGAGTCCCCTCCACAAGAGAACTCCTGTCTGGACCCCCCTGATCGGGACCCAAATTGCAAGCCCCCACCCGTAAAACCACATATCTTTACCACACGGTCCAGGACTAGGTTGTTTGGTAAGGGAGACCCCCTTATTACTACCATGGGCACAGGAA
TrpV1_DMS-1_Ser9Phe	ATATAGATGCCGTCCTAGCGCCCTTTAGGTCTCCCTCACCATGGAGCAAAGGGCAAGTCTTGACTTTGAGGAATCCGAGTCCCCTCCACAAGAGAACTCCTGTCTGGACCCCCCTGATCGGGACCCAAATTGCAAGCCCCCACCCGTAAAACCACATATCTTTACCACACGGTCCAGGACTAGGTTGTTTGGTAAGGGAGACCCCCTTATTACTACCATGGGCACAGGAA
TrpV1_DMS-1_Ser9Ala	ATATAGATGCCGTCCTAGCGCCCTTTAGGTCTCCCTCACCATGGAGCAAAGGGCAAGTCTTGACGCGGAGGAATCCGAGTCCCCTCCACAAGAGAACTCCTGTCTGGACCCCCCTGATCGGGACCCAAATTGCAAGCCCCCACCCGTAAAACCACATATCTTTACCACACGGTCCAGGACTAGGTTGTTTGGTAAGGGAGACCCCCTTATTACTACCATGGGCACAGGAA
TrpV1_DMS-1_Ser9Gly	ATATAGATGCCGTCCTAGCGCCCTTTAGGTCTCCCTCACCATGGAGCAAAGGGCAAGTCTTGACGGTGAGGAATCCGAGTCCCCTCCACAAGAGAACTCCTGTCTGGACCCCCCTGATCGGGACCCAAATTGCAAGCCCCCACCCGTAAAACCACATATCTTTACCACACGGTCCAGGACTAGGTTGTTTGGTAAGGGAGACCCCCTTATTACTACCATGGGCACAGGAA
TrpV1_DMS-1_Ser9Ile	ATATAGATGCCGTCCTAGCGCCCTTTAGGTCTCCCTCACCATGGAGCAAAGGGCAAGTCTTGACATAGAGGAATCCGAGTCCCCTCCACAAGAGAACTCCTGTCTGGACCCCCCTGATCGGGACCCAAATTGCAAGCCCCCACCCGTAAAACCACATATCTTTACCACACGGTCCAGGACTAGGTTGTTTGGTAAGGGAGACCCCCTTATTACTACCATGGGCACAGGAA
TrpV1_DMS-1_Ser9Leu	ATATAGATGCCGTCCTAGCGCCCTTTAGGTCTCCCTCACCATGGAGCAAAGGGCAAGTCTTGACCTTGAGGAATCCGAGTCCCCTCCACAAGAGAACTCCTGTCTGGACCCCCCTGATCGGGACCCAAATTGCAAGCCCCCACCCGTAAAACCACATATCTTTACCACACGGTCCAGGACTAGGTTGTTTGGTAAGGGAGACCCCCTTATTACTACCATGGGCACAGGAA
TrpV1_DMS-1_Ser9His	ATATAGATGCCGTCCTAGCGCCCTTTAGGTCTCCCTCACCATGGAGCAAAGGGCAAGTCTTGACCACGAGGAATCCGAGTCCCCTCCACAAGAGAACTCCTGTCTGGACCCCCCTGATCGGGACCCAAATTGCAAGCCCCCACCCGTAAAACCACATATCTTTACCACACGGTCCAGGACTAGGTTGTTTGGTAAGGGAGACCCCCTTATTACTACCATGGGCACAGGAA
TrpV1_DMS-1_Ser9Arg	ATATAGATGCCGTCCTAGCGCCCTTTAGGTCTCCCTCACCATGGAGCAAAGGGCAAGTCTTGACCGAGAGGAATCCGAGTCCCCTCCACAAGAGAACTCCTGTCTGGACCCCCCTGATCGGGACCCAAATTGCAAGCCCCCACCCGTAAAACCACATATCTTTACCACACGGTCCAGGACTAGGTTGTTTGGTAAGGGAGACCCCCTTATTACTACCATGGGCACAGGAA
TrpV1_DMS-1_Ser9Trp	ATATAGATGCCGTCCTAGCGCCCTTTAGGTCTCCCTCACCATGGAGCAAAGGGCAAGTCTTGACTGGGAGGAATCCGAGTCCCCTCCACAAGAGAACTCCTGTCTGGACCCCCCTGATCGGGACCCAAATTGCAAGCCCCCACCCGTAAAACCACATATCTTTACCACACGGTCCAGGACTAGGTTGTTTGGTAAGGGAGACCCCCTTATTACTACCATGGGCACAGGAA
TrpV1_DMS-1_Ser9Val	ATATAGATGCCGTCCTAGCGCCCTTTAGGTCTCCCTCACCATGGAGCAAAGGGCAAGTCTTGACGTTGAGGAATCCGAGTCCCCTCCACAAGAGAACTCCTGTCTGGACCCCCCTGATCGGGACCCAAATTGCAAGCCCCCACCCGTAAAACCACATATCTTTACCACACGGTCCAGGACTAGGTTGTTTGGTAAGGGAGACCCCCTTATTACTACCATGGGCACAGGAA
TrpV1_DMS-1_Ser9Glu	ATATAGATGCCGTCCTAGCGCCCTTTAGGTCTCCCTCACCATGGAGCAAAGGGCAAGTCTTGACGAAGAGGAATCCGAGTCCCCTCCACAAGAGAACTCCTGTCTGGACCCCCCTGATCGGGACCCAAATTGCAAGCCCCCACCCGTAAAACCACATATCTTTACCACACGGTCCAGGACTAGGTTGTTTGGTAAGGGAGACCCCCTTATTACTACCATGGGCACAGGAA
TrpV1_DMS-1_Ser9Tyr	ATATAGATGCCGTCCTAGCGCCCTTTAGGTCTCCCTCACCATGGAGCAAAGGGCAAGTCTTGACTATGAGGAATCCGAGTCCCCTCCACAAGAGAACTCCTGTCTGGACCCCCCTGATCGGGACCCAAATTGCAAGCCCCCACCCGTAAAACCACATATCTTTACCACACGGTCCAGGACTAGGTTGTTTGGTAAGGGAGACCCCCTTATTACTACCATGGGCACAGGAA
TrpV1_DMS-1_Glu10Cys	ATATAGATGCCGTCCTAGCGCCCTTTAGGTCTCCCTCACCATGGAGCAAAGGGCAAGTCTTGACTCATGTGAATCCGAGTCCCCTCCACAAGAGAACTCCTGTCTGGACCCCCCTGATCGGGACCCAAATTGCAAGCCCCCACCCGTAAAACCACATATCTTTACCACACGGTCCAGGACTAGGTTGTTTGGTAAGGGAGACCCCCTTATTACTACCATGGGCACAGGAA
TrpV1_DMS-1_Glu10Asp	ATATAGATGCCGTCCTAGCGCCCTTTAGGTCTCCCTCACCATGGAGCAAAGGGCAAGTCTTGACTCAGATGAATCCGAGTCCCCTCCACAAGAGAACTCCTGTCTGGACCCCCCTGATCGGGACCCAAATTGCAAGCCCCCACCCGTAAAACCACATATCTTTACCACACGGTCCAGGACTAGGTTGTTTGGTAAGGGAGACCCCCTTATTACTACCATGGGCACAGGAA
TrpV1_DMS-1_Glu10Ser	ATATAGATGCCGTCCTAGCGCCCTTTAGGTCTCCCTCACCATGGAGCAAAGGGCAAGTCTTGACTCATCGGAATCCGAGTCCCCTCCACAAGAGAACTCCTGTCTGGACCCCCCTGATCGGGACCCAAATTGCAAGCCCCCACCCGTAAAACCACATATCTTTACCACACGGTCCAGGACTAGGTTGTTTGGTAAGGGAGACCCCCTTATTACTACCATGGGCACAGGAA
TrpV1_DMS-1_Glu10Gln	ATATAGATGCCGTCCTAGCGCCCTTTAGGTCTCCCTCACCATGGAGCAAAGGGCAAGTCTTGACTCACAAGAATCCGAGTCCCCTCCACAAGAGAACTCCTGTCTGGACCCCCCTGATCGGGACCCAAATTGCAAGCCCCCACCCGTAAAACCACATATCTTTACCACACGGTCCAGGACTAGGTTGTTTGGTAAGGGAGACCCCCTTATTACTACCATGGGCACAGGAA
TrpV1_DMS-1_Glu10Met	ATATAGATGCCGTCCTAGCGCCCTTTAGGTCTCCCTCACCATGGAGCAAAGGGCAAGTCTTGACTCAATGGAATCCGAGTCCCCTCCACAAGAGAACTCCTGTCTGGACCCCCCTGATCGGGACCCAAATTGCAAGCCCCCACCCGTAAAACCACATATCTTTACCACACGGTCCAGGACTAGGTTGTTTGGTAAGGGAGACCCCCTTATTACTACCATGGGCACAGGAA
TrpV1_DMS-1_Glu10Asn	ATATAGATGCCGTCCTAGCGCCCTTTAGGTCTCCCTCACCATGGAGCAAAGGGCAAGTCTTGACTCAAATGAATCCGAGTCCCCTCCACAAGAGAACTCCTGTCTGGACCCCCCTGATCGGGACCCAAATTGCAAGCCCCCACCCGTAAAACCACATATCTTTACCACACGGTCCAGGACTAGGTTGTTTGGTAAGGGAGACCCCCTTATTACTACCATGGGCACAGGAA
TrpV1_DMS-1_Glu10Pro	ATATAGATGCCGTCCTAGCGCCCTTTAGGTCTCCCTCACCATGGAGCAAAGGGCAAGTCTTGACTCACCGGAATCCGAGTCCCCTCCACAAGAGAACTCCTGTCTGGACCCCCCTGATCGGGACCCAAATTGCAAGCCCCCACCCGTAAAACCACATATCTTTACCACACGGTCCAGGACTAGGTTGTTTGGTAAGGGAGACCCCCTTATTACTACCATGGGCACAGGAA
TrpV1_DMS-1_Glu10Lys	ATATAGATGCCGTCCTAGCGCCCTTTAGGTCTCCCTCACCATGGAGCAAAGGGCAAGTCTTGACTCAAAAGAATCCGAGTCCCCTCCACAAGAGAACTCCTGTCTGGACCCCCCTGATCGGGACCCAAATTGCAAGCCCCCACCCGTAAAACCACATATCTTTACCACACGGTCCAGGACTAGGTTGTTTGGTAAGGGAGACCCCCTTATTACTACCATGGGCACAGGAA
TrpV1_DMS-1_Glu10Thr	ATATAGATGCCGTCCTAGCGCCCTTTAGGTCTCCCTCACCATGGAGCAAAGGGCAAGTCTTGACTCAACCGAATCCGAGTCCCCTCCACAAGAGAACTCCTGTCTGGACCCCCCTGATCGGGACCCAAATTGCAAGCCCCCACCCGTAAAACCACATATCTTTACCACACGGTCCAGGACTAGGTTGTTTGGTAAGGGAGACCCCCTTATTACTACCATGGGCACAGGAA
TrpV1_DMS-1_Glu10Phe	ATATAGATGCCGTCCTAGCGCCCTTTAGGTCTCCCTCACCATGGAGCAAAGGGCAAGTCTTGACTCATTTGAATCCGAGTCCCCTCCACAAGAGAACTCCTGTCTGGACCCCCCTGATCGGGACCCAAATTGCAAGCCCCCACCCGTAAAACCACATATCTTTACCACACGGTCCAGGACTAGGTTGTTTGGTAAGGGAGACCCCCTTATTACTACCATGGGCACAGGAA
TrpV1_DMS-1_Glu10Ala	ATATAGATGCCGTCCTAGCGCCCTTTAGGTCTCCCTCACCATGGAGCAAAGGGCAAGTCTTGACTCAGCCGAATCCGAGTCCCCTCCACAAGAGAACTCCTGTCTGGACCCCCCTGATCGGGACCCAAATTGCAAGCCCCCACCCGTAAAACCACATATCTTTACCACACGGTCCAGGACTAGGTTGTTTGGTAAGGGAGACCCCCTTATTACTACCATGGGCACAGGAA
TrpV1_DMS-1_Glu10Gly	ATATAGATGCCGTCCTAGCGCCCTTTAGGTCTCCCTCACCATGGAGCAAAGGGCAAGTCTTGACTCAGGTGAATCCGAGTCCCCTCCACAAGAGAACTCCTGTCTGGACCCCCCTGATCGGGACCCAAATTGCAAGCCCCCACCCGTAAAACCACATATCTTTACCACACGGTCCAGGACTAGGTTGTTTGGTAAGGGAGACCCCCTTATTACTACCATGGGCACAGGAA
TrpV1_DMS-1_Glu10Ile	ATATAGATGCCGTCCTAGCGCCCTTTAGGTCTCCCTCACCATGGAGCAAAGGGCAAGTCTTGACTCAATCGAATCCGAGTCCCCTCCACAAGAGAACTCCTGTCTGGACCCCCCTGATCGGGACCCAAATTGCAAGCCCCCACCCGTAAAACCACATATCTTTACCACACGGTCCAGGACTAGGTTGTTTGGTAAGGGAGACCCCCTTATTACTACCATGGGCACAGGAA
TrpV1_DMS-1_Glu10Leu	ATATAGATGCCGTCCTAGCGCCCTTTAGGTCTCCCTCACCATGGAGCAAAGGGCAAGTCTTGACTCACTTGAATCCGAGTCCCCTCCACAAGAGAACTCCTGTCTGGACCCCCCTGATCGGGACCCAAATTGCAAGCCCCCACCCGTAAAACCACATATCTTTACCACACGGTCCAGGACTAGGTTGTTTGGTAAGGGAGACCCCCTTATTACTACCATGGGCACAGGAA
TrpV1_DMS-1_Glu10His	ATATAGATGCCGTCCTAGCGCCCTTTAGGTCTCCCTCACCATGGAGCAAAGGGCAAGTCTTGACTCACACGAATCCGAGTCCCCTCCACAAGAGAACTCCTGTCTGGACCCCCCTGATCGGGACCCAAATTGCAAGCCCCCACCCGTAAAACCACATATCTTTACCACACGGTCCAGGACTAGGTTGTTTGGTAAGGGAGACCCCCTTATTACTACCATGGGCACAGGAA
TrpV1_DMS-1_Glu10Arg	ATATAGATGCCGTCCTAGCGCCCTTTAGGTCTCCCTCACCATGGAGCAAAGGGCAAGTCTTGACTCACGTGAATCCGAGTCCCCTCCACAAGAGAACTCCTGTCTGGACCCCCCTGATCGGGACCCAAATTGCAAGCCCCCACCCGTAAAACCACATATCTTTACCACACGGTCCAGGACTAGGTTGTTTGGTAAGGGAGACCCCCTTATTACTACCATGGGCACAGGAA
TrpV1_DMS-1_Glu10Trp	ATATAGATGCCGTCCTAGCGCCCTTTAGGTCTCCCTCACCATGGAGCAAAGGGCAAGTCTTGACTCATGGGAATCCGAGTCCCCTCCACAAGAGAACTCCTGTCTGGACCCCCCTGATCGGGACCCAAATTGCAAGCCCCCACCCGTAAAACCACATATCTTTACCACACGGTCCAGGACTAGGTTGTTTGGTAAGGGAGACCCCCTTATTACTACCATGGGCACAGGAA
TrpV1_DMS-1_Glu10Val	ATATAGATGCCGTCCTAGCGCCCTTTAGGTCTCCCTCACCATGGAGCAAAGGGCAAGTCTTGACTCAGTCGAATCCGAGTCCCCTCCACAAGAGAACTCCTGTCTGGACCCCCCTGATCGGGACCCAAATTGCAAGCCCCCACCCGTAAAACCACATATCTTTACCACACGGTCCAGGACTAGGTTGTTTGGTAAGGGAGACCCCCTTATTACTACCATGGGCACAGGAA
TrpV1_DMS-1_Glu10Glu	ATATAGATGCCGTCCTAGCGCCCTTTAGGTCTCCCTCACCATGGAGCAAAGGGCAAGTCTTGACTCAGAAGAATCCGAGTCCCCTCCACAAGAGAACTCCTGTCTGGACCCCCCTGATCGGGACCCAAATTGCAAGCCCCCACCCGTAAAACCACATATCTTTACCACACGGTCCAGGACTAGGTTGTTTGGTAAGGGAGACCCCCTTATTACTACCATGGGCACAGGAA
TrpV1_DMS-1_Glu10Tyr	ATATAGATGCCGTCCTAGCGCCCTTTAGGTCTCCCTCACCATGGAGCAAAGGGCAAGTCTTGACTCATATGAATCCGAGTCCCCTCCACAAGAGAACTCCTGTCTGGACCCCCCTGATCGGGACCCAAATTGCAAGCCCCCACCCGTAAAACCACATATCTTTACCACACGGTCCAGGACTAGGTTGTTTGGTAAGGGAGACCCCCTTATTACTACCATGGGCACAGGAA
TrpV1_DMS-1_Glu11Cys	ATATAGATGCCGTCCTAGCGCCCTTTAGGTCTCCCTCACCATGGAGCAAAGGGCAAGTCTTGACTCAGAGTGCTCCGAGTCCCCTCCACAAGAGAACTCCTGTCTGGACCCCCCTGATCGGGACCCAAATTGCAAGCCCCCACCCGTAAAACCACATATCTTTACCACACGGTCCAGGACTAGGTTGTTTGGTAAGGGAGACCCCCTTATTACTACCATGGGCACAGGAA
TrpV1_DMS-1_Glu11Asp	ATATAGATGCCGTCCTAGCGCCCTTTAGGTCTCCCTCACCATGGAGCAAAGGGCAAGTCTTGACTCAGAGGACTCCGAGTCCCCTCCACAAGAGAACTCCTGTCTGGACCCCCCTGATCGGGACCCAAATTGCAAGCCCCCACCCGTAAAACCACATATCTTTACCACACGGTCCAGGACTAGGTTGTTTGGTAAGGGAGACCCCCTTATTACTACCATGGGCACAGGAA
TrpV1_DMS-1_Glu11Ser	ATATAGATGCCGTCCTAGCGCCCTTTAGGTCTCCCTCACCATGGAGCAAAGGGCAAGTCTTGACTCAGAGTCTTCCGAGTCCCCTCCACAAGAGAACTCCTGTCTGGACCCCCCTGATCGGGACCCAAATTGCAAGCCCCCACCCGTAAAACCACATATCTTTACCACACGGTCCAGGACTAGGTTGTTTGGTAAGGGAGACCCCCTTATTACTACCATGGGCACAGGAA
TrpV1_DMS-1_Glu11Gln	ATATAGATGCCGTCCTAGCGCCCTTTAGGTCTCCCTCACCATGGAGCAAAGGGCAAGTCTTGACTCAGAGCAATCCGAGTCCCCTCCACAAGAGAACTCCTGTCTGGACCCCCCTGATCGGGACCCAAATTGCAAGCCCCCACCCGTAAAACCACATATCTTTACCACACGGTCCAGGACTAGGTTGTTTGGTAAGGGAGACCCCCTTATTACTACCATGGGCACAGGAA
TrpV1_DMS-1_Glu11Met	ATATAGATGCCGTCCTAGCGCCCTTTAGGTCTCCCTCACCATGGAGCAAAGGGCAAGTCTTGACTCAGAGATGTCCGAGTCCCCTCCACAAGAGAACTCCTGTCTGGACCCCCCTGATCGGGACCCAAATTGCAAGCCCCCACCCGTAAAACCACATATCTTTACCACACGGTCCAGGACTAGGTTGTTTGGTAAGGGAGACCCCCTTATTACTACCATGGGCACAGGAA
TrpV1_DMS-1_Glu11Asn	ATATAGATGCCGTCCTAGCGCCCTTTAGGTCTCCCTCACCATGGAGCAAAGGGCAAGTCTTGACTCAGAGAATTCCGAGTCCCCTCCACAAGAGAACTCCTGTCTGGACCCCCCTGATCGGGACCCAAATTGCAAGCCCCCACCCGTAAAACCACATATCTTTACCACACGGTCCAGGACTAGGTTGTTTGGTAAGGGAGACCCCCTTATTACTACCATGGGCACAGGAA
TrpV1_DMS-1_Glu11Pro	ATATAGATGCCGTCCTAGCGCCCTTTAGGTCTCCCTCACCATGGAGCAAAGGGCAAGTCTTGACTCAGAGCCGTCCGAGTCCCCTCCACAAGAGAACTCCTGTCTGGACCCCCCTGATCGGGACCCAAATTGCAAGCCCCCACCCGTAAAACCACATATCTTTACCACACGGTCCAGGACTAGGTTGTTTGGTAAGGGAGACCCCCTTATTACTACCATGGGCACAGGAA
TrpV1_DMS-1_Glu11Lys	ATATAGATGCCGTCCTAGCGCCCTTTAGGTCTCCCTCACCATGGAGCAAAGGGCAAGTCTTGACTCAGAGAAGTCCGAGTCCCCTCCACAAGAGAACTCCTGTCTGGACCCCCCTGATCGGGACCCAAATTGCAAGCCCCCACCCGTAAAACCACATATCTTTACCACACGGTCCAGGACTAGGTTGTTTGGTAAGGGAGACCCCCTTATTACTACCATGGGCACAGGAA
TrpV1_DMS-1_Glu11Thr	ATATAGATGCCGTCCTAGCGCCCTTTAGGTCTCCCTCACCATGGAGCAAAGGGCAAGTCTTGACTCAGAGACCTCCGAGTCCCCTCCACAAGAGAACTCCTGTCTGGACCCCCCTGATCGGGACCCAAATTGCAAGCCCCCACCCGTAAAACCACATATCTTTACCACACGGTCCAGGACTAGGTTGTTTGGTAAGGGAGACCCCCTTATTACTACCATGGGCACAGGAA
TrpV1_DMS-1_Glu11Phe	ATATAGATGCCGTCCTAGCGCCCTTTAGGTCTCCCTCACCATGGAGCAAAGGGCAAGTCTTGACTCAGAGTTTTCCGAGTCCCCTCCACAAGAGAACTCCTGTCTGGACCCCCCTGATCGGGACCCAAATTGCAAGCCCCCACCCGTAAAACCACATATCTTTACCACACGGTCCAGGACTAGGTTGTTTGGTAAGGGAGACCCCCTTATTACTACCATGGGCACAGGAA
TrpV1_DMS-1_Glu11Ala	ATATAGATGCCGTCCTAGCGCCCTTTAGGTCTCCCTCACCATGGAGCAAAGGGCAAGTCTTGACTCAGAGGCATCCGAGTCCCCTCCACAAGAGAACTCCTGTCTGGACCCCCCTGATCGGGACCCAAATTGCAAGCCCCCACCCGTAAAACCACATATCTTTACCACACGGTCCAGGACTAGGTTGTTTGGTAAGGGAGACCCCCTTATTACTACCATGGGCACAGGAA
TrpV1_DMS-1_Glu11Gly	ATATAGATGCCGTCCTAGCGCCCTTTAGGTCTCCCTCACCATGGAGCAAAGGGCAAGTCTTGACTCAGAGGGATCCGAGTCCCCTCCACAAGAGAACTCCTGTCTGGACCCCCCTGATCGGGACCCAAATTGCAAGCCCCCACCCGTAAAACCACATATCTTTACCACACGGTCCAGGACTAGGTTGTTTGGTAAGGGAGACCCCCTTATTACTACCATGGGCACAGGAA
TrpV1_DMS-1_Glu11Ile	ATATAGATGCCGTCCTAGCGCCCTTTAGGTCTCCCTCACCATGGAGCAAAGGGCAAGTCTTGACTCAGAGATATCCGAGTCCCCTCCACAAGAGAACTCCTGTCTGGACCCCCCTGATCGGGACCCAAATTGCAAGCCCCCACCCGTAAAACCACATATCTTTACCACACGGTCCAGGACTAGGTTGTTTGGTAAGGGAGACCCCCTTATTACTACCATGGGCACAGGAA
TrpV1_DMS-1_Glu11Leu	ATATAGATGCCGTCCTAGCGCCCTTTAGGTCTCCCTCACCATGGAGCAAAGGGCAAGTCTTGACTCAGAGCTTTCCGAGTCCCCTCCACAAGAGAACTCCTGTCTGGACCCCCCTGATCGGGACCCAAATTGCAAGCCCCCACCCGTAAAACCACATATCTTTACCACACGGTCCAGGACTAGGTTGTTTGGTAAGGGAGACCCCCTTATTACTACCATGGGCACAGGAA
TrpV1_DMS-1_Glu11His	ATATAGATGCCGTCCTAGCGCCCTTTAGGTCTCCCTCACCATGGAGCAAAGGGCAAGTCTTGACTCAGAGCATTCCGAGTCCCCTCCACAAGAGAACTCCTGTCTGGACCCCCCTGATCGGGACCCAAATTGCAAGCCCCCACCCGTAAAACCACATATCTTTACCACACGGTCCAGGACTAGGTTGTTTGGTAAGGGAGACCCCCTTATTACTACCATGGGCACAGGAA
TrpV1_DMS-1_Glu11Arg	ATATAGATGCCGTCCTAGCGCCCTTTAGGTCTCCCTCACCATGGAGCAAAGGGCAAGTCTTGACTCAGAGAGGTCCGAGTCCCCTCCACAAGAGAACTCCTGTCTGGACCCCCCTGATCGGGACCCAAATTGCAAGCCCCCACCCGTAAAACCACATATCTTTACCACACGGTCCAGGACTAGGTTGTTTGGTAAGGGAGACCCCCTTATTACTACCATGGGCACAGGAA
TrpV1_DMS-1_Glu11Trp	ATATAGATGCCGTCCTAGCGCCCTTTAGGTCTCCCTCACCATGGAGCAAAGGGCAAGTCTTGACTCAGAGTGGTCCGAGTCCCCTCCACAAGAGAACTCCTGTCTGGACCCCCCTGATCGGGACCCAAATTGCAAGCCCCCACCCGTAAAACCACATATCTTTACCACACGGTCCAGGACTAGGTTGTTTGGTAAGGGAGACCCCCTTATTACTACCATGGGCACAGGAA
TrpV1_DMS-1_Glu11Val	ATATAGATGCCGTCCTAGCGCCCTTTAGGTCTCCCTCACCATGGAGCAAAGGGCAAGTCTTGACTCAGAGGTTTCCGAGTCCCCTCCACAAGAGAACTCCTGTCTGGACCCCCCTGATCGGGACCCAAATTGCAAGCCCCCACCCGTAAAACCACATATCTTTACCACACGGTCCAGGACTAGGTTGTTTGGTAAGGGAGACCCCCTTATTACTACCATGGGCACAGGAA
TrpV1_DMS-1_Glu11Glu	ATATAGATGCCGTCCTAGCGCCCTTTAGGTCTCCCTCACCATGGAGCAAAGGGCAAGTCTTGACTCAGAGGAGTCCGAGTCCCCTCCACAAGAGAACTCCTGTCTGGACCCCCCTGATCGGGACCCAAATTGCAAGCCCCCACCCGTAAAACCACATATCTTTACCACACGGTCCAGGACTAGGTTGTTTGGTAAGGGAGACCCCCTTATTACTACCATGGGCACAGGAA
TrpV1_DMS-1_Glu11Tyr	ATATAGATGCCGTCCTAGCGCCCTTTAGGTCTCCCTCACCATGGAGCAAAGGGCAAGTCTTGACTCAGAGTATTCCGAGTCCCCTCCACAAGAGAACTCCTGTCTGGACCCCCCTGATCGGGACCCAAATTGCAAGCCCCCACCCGTAAAACCACATATCTTTACCACACGGTCCAGGACTAGGTTGTTTGGTAAGGGAGACCCCCTTATTACTACCATGGGCACAGGAA
TrpV1_DMS-1_Ser12Cys	ATATAGATGCCGTCCTAGCGCCCTTTAGGTCTCCCTCACCATGGAGCAAAGGGCAAGTCTTGACTCAGAGGAATGTGAGTCCCCTCCACAAGAGAACTCCTGTCTGGACCCCCCTGATCGGGACCCAAATTGCAAGCCCCCACCCGTAAAACCACATATCTTTACCACACGGTCCAGGACTAGGTTGTTTGGTAAGGGAGACCCCCTTATTACTACCATGGGCACAGGAA
TrpV1_DMS-1_Ser12Asp	ATATAGATGCCGTCCTAGCGCCCTTTAGGTCTCCCTCACCATGGAGCAAAGGGCAAGTCTTGACTCAGAGGAAGACGAGTCCCCTCCACAAGAGAACTCCTGTCTGGACCCCCCTGATCGGGACCCAAATTGCAAGCCCCCACCCGTAAAACCACATATCTTTACCACACGGTCCAGGACTAGGTTGTTTGGTAAGGGAGACCCCCTTATTACTACCATGGGCACAGGAA
TrpV1_DMS-1_Ser12Ser	ATATAGATGCCGTCCTAGCGCCCTTTAGGTCTCCCTCACCATGGAGCAAAGGGCAAGTCTTGACTCAGAGGAATCCGAGTCCCCTCCACAAGAGAACTCCTGTCTGGACCCCCCTGATCGGGACCCAAATTGCAAGCCCCCACCCGTAAAACCACATATCTTTACCACACGGTCCAGGACTAGGTTGTTTGGTAAGGGAGACCCCCTTATTACTACCATGGGCACAGGAA
TrpV1_DMS-1_Ser12Gln	ATATAGATGCCGTCCTAGCGCCCTTTAGGTCTCCCTCACCATGGAGCAAAGGGCAAGTCTTGACTCAGAGGAACAGGAGTCCCCTCCACAAGAGAACTCCTGTCTGGACCCCCCTGATCGGGACCCAAATTGCAAGCCCCCACCCGTAAAACCACATATCTTTACCACACGGTCCAGGACTAGGTTGTTTGGTAAGGGAGACCCCCTTATTACTACCATGGGCACAGGAA
TrpV1_DMS-1_Ser12Met	ATATAGATGCCGTCCTAGCGCCCTTTAGGTCTCCCTCACCATGGAGCAAAGGGCAAGTCTTGACTCAGAGGAAATGGAGTCCCCTCCACAAGAGAACTCCTGTCTGGACCCCCCTGATCGGGACCCAAATTGCAAGCCCCCACCCGTAAAACCACATATCTTTACCACACGGTCCAGGACTAGGTTGTTTGGTAAGGGAGACCCCCTTATTACTACCATGGGCACAGGAA
TrpV1_DMS-1_Ser12Asn	ATATAGATGCCGTCCTAGCGCCCTTTAGGTCTCCCTCACCATGGAGCAAAGGGCAAGTCTTGACTCAGAGGAAAACGAGTCCCCTCCACAAGAGAACTCCTGTCTGGACCCCCCTGATCGGGACCCAAATTGCAAGCCCCCACCCGTAAAACCACATATCTTTACCACACGGTCCAGGACTAGGTTGTTTGGTAAGGGAGACCCCCTTATTACTACCATGGGCACAGGAA
TrpV1_DMS-1_Ser12Pro	ATATAGATGCCGTCCTAGCGCCCTTTAGGTCTCCCTCACCATGGAGCAAAGGGCAAGTCTTGACTCAGAGGAACCGGAGTCCCCTCCACAAGAGAACTCCTGTCTGGACCCCCCTGATCGGGACCCAAATTGCAAGCCCCCACCCGTAAAACCACATATCTTTACCACACGGTCCAGGACTAGGTTGTTTGGTAAGGGAGACCCCCTTATTACTACCATGGGCACAGGAA
TrpV1_DMS-1_Ser12Lys	ATATAGATGCCGTCCTAGCGCCCTTTAGGTCTCCCTCACCATGGAGCAAAGGGCAAGTCTTGACTCAGAGGAAAAAGAGTCCCCTCCACAAGAGAACTCCTGTCTGGACCCCCCTGATCGGGACCCAAATTGCAAGCCCCCACCCGTAAAACCACATATCTTTACCACACGGTCCAGGACTAGGTTGTTTGGTAAGGGAGACCCCCTTATTACTACCATGGGCACAGGAA
TrpV1_DMS-1_Ser12Thr	ATATAGATGCCGTCCTAGCGCCCTTTAGGTCTCCCTCACCATGGAGCAAAGGGCAAGTCTTGACTCAGAGGAAACCGAGTCCCCTCCACAAGAGAACTCCTGTCTGGACCCCCCTGATCGGGACCCAAATTGCAAGCCCCCACCCGTAAAACCACATATCTTTACCACACGGTCCAGGACTAGGTTGTTTGGTAAGGGAGACCCCCTTATTACTACCATGGGCACAGGAA
TrpV1_DMS-1_Ser12Phe	ATATAGATGCCGTCCTAGCGCCCTTTAGGTCTCCCTCACCATGGAGCAAAGGGCAAGTCTTGACTCAGAGGAATTCGAGTCCCCTCCACAAGAGAACTCCTGTCTGGACCCCCCTGATCGGGACCCAAATTGCAAGCCCCCACCCGTAAAACCACATATCTTTACCACACGGTCCAGGACTAGGTTGTTTGGTAAGGGAGACCCCCTTATTACTACCATGGGCACAGGAA
TrpV1_DMS-1_Ser12Ala	ATATAGATGCCGTCCTAGCGCCCTTTAGGTCTCCCTCACCATGGAGCAAAGGGCAAGTCTTGACTCAGAGGAAGCAGAGTCCCCTCCACAAGAGAACTCCTGTCTGGACCCCCCTGATCGGGACCCAAATTGCAAGCCCCCACCCGTAAAACCACATATCTTTACCACACGGTCCAGGACTAGGTTGTTTGGTAAGGGAGACCCCCTTATTACTACCATGGGCACAGGAA
TrpV1_DMS-1_Ser12Gly	ATATAGATGCCGTCCTAGCGCCCTTTAGGTCTCCCTCACCATGGAGCAAAGGGCAAGTCTTGACTCAGAGGAAGGCGAGTCCCCTCCACAAGAGAACTCCTGTCTGGACCCCCCTGATCGGGACCCAAATTGCAAGCCCCCACCCGTAAAACCACATATCTTTACCACACGGTCCAGGACTAGGTTGTTTGGTAAGGGAGACCCCCTTATTACTACCATGGGCACAGGAA
TrpV1_DMS-1_Ser12Ile	ATATAGATGCCGTCCTAGCGCCCTTTAGGTCTCCCTCACCATGGAGCAAAGGGCAAGTCTTGACTCAGAGGAAATTGAGTCCCCTCCACAAGAGAACTCCTGTCTGGACCCCCCTGATCGGGACCCAAATTGCAAGCCCCCACCCGTAAAACCACATATCTTTACCACACGGTCCAGGACTAGGTTGTTTGGTAAGGGAGACCCCCTTATTACTACCATGGGCACAGGAA
TrpV1_DMS-1_Ser12Leu	ATATAGATGCCGTCCTAGCGCCCTTTAGGTCTCCCTCACCATGGAGCAAAGGGCAAGTCTTGACTCAGAGGAACTTGAGTCCCCTCCACAAGAGAACTCCTGTCTGGACCCCCCTGATCGGGACCCAAATTGCAAGCCCCCACCCGTAAAACCACATATCTTTACCACACGGTCCAGGACTAGGTTGTTTGGTAAGGGAGACCCCCTTATTACTACCATGGGCACAGGAA
TrpV1_DMS-1_Ser12His	ATATAGATGCCGTCCTAGCGCCCTTTAGGTCTCCCTCACCATGGAGCAAAGGGCAAGTCTTGACTCAGAGGAACATGAGTCCCCTCCACAAGAGAACTCCTGTCTGGACCCCCCTGATCGGGACCCAAATTGCAAGCCCCCACCCGTAAAACCACATATCTTTACCACACGGTCCAGGACTAGGTTGTTTGGTAAGGGAGACCCCCTTATTACTACCATGGGCACAGGAA
TrpV1_DMS-1_Ser12Arg	ATATAGATGCCGTCCTAGCGCCCTTTAGGTCTCCCTCACCATGGAGCAAAGGGCAAGTCTTGACTCAGAGGAAAGGGAGTCCCCTCCACAAGAGAACTCCTGTCTGGACCCCCCTGATCGGGACCCAAATTGCAAGCCCCCACCCGTAAAACCACATATCTTTACCACACGGTCCAGGACTAGGTTGTTTGGTAAGGGAGACCCCCTTATTACTACCATGGGCACAGGAA
TrpV1_DMS-1_Ser12Trp	ATATAGATGCCGTCCTAGCGCCCTTTAGGTCTCCCTCACCATGGAGCAAAGGGCAAGTCTTGACTCAGAGGAATGGGAGTCCCCTCCACAAGAGAACTCCTGTCTGGACCCCCCTGATCGGGACCCAAATTGCAAGCCCCCACCCGTAAAACCACATATCTTTACCACACGGTCCAGGACTAGGTTGTTTGGTAAGGGAGACCCCCTTATTACTACCATGGGCACAGGAA
TrpV1_DMS-1_Ser12Val	ATATAGATGCCGTCCTAGCGCCCTTTAGGTCTCCCTCACCATGGAGCAAAGGGCAAGTCTTGACTCAGAGGAAGTAGAGTCCCCTCCACAAGAGAACTCCTGTCTGGACCCCCCTGATCGGGACCCAAATTGCAAGCCCCCACCCGTAAAACCACATATCTTTACCACACGGTCCAGGACTAGGTTGTTTGGTAAGGGAGACCCCCTTATTACTACCATGGGCACAGGAA
TrpV1_DMS-1_Ser12Glu	ATATAGATGCCGTCCTAGCGCCCTTTAGGTCTCCCTCACCATGGAGCAAAGGGCAAGTCTTGACTCAGAGGAAGAAGAGTCCCCTCCACAAGAGAACTCCTGTCTGGACCCCCCTGATCGGGACCCAAATTGCAAGCCCCCACCCGTAAAACCACATATCTTTACCACACGGTCCAGGACTAGGTTGTTTGGTAAGGGAGACCCCCTTATTACTACCATGGGCACAGGAA
TrpV1_DMS-1_Ser12Tyr	ATATAGATGCCGTCCTAGCGCCCTTTAGGTCTCCCTCACCATGGAGCAAAGGGCAAGTCTTGACTCAGAGGAATATGAGTCCCCTCCACAAGAGAACTCCTGTCTGGACCCCCCTGATCGGGACCCAAATTGCAAGCCCCCACCCGTAAAACCACATATCTTTACCACACGGTCCAGGACTAGGTTGTTTGGTAAGGGAGACCCCCTTATTACTACCATGGGCACAGGAA
TrpV1_DMS-1_Glu13Cys	ATATAGATGCCGTCCTAGCGCCCTTTAGGTCTCCCTCACCATGGAGCAAAGGGCAAGTCTTGACTCAGAGGAATCCTGTTCCCCTCCACAAGAGAACTCCTGTCTGGACCCCCCTGATCGGGACCCAAATTGCAAGCCCCCACCCGTAAAACCACATATCTTTACCACACGGTCCAGGACTAGGTTGTTTGGTAAGGGAGACCCCCTTATTACTACCATGGGCACAGGAA
TrpV1_DMS-1_Glu13Asp	ATATAGATGCCGTCCTAGCGCCCTTTAGGTCTCCCTCACCATGGAGCAAAGGGCAAGTCTTGACTCAGAGGAATCCGACTCCCCTCCACAAGAGAACTCCTGTCTGGACCCCCCTGATCGGGACCCAAATTGCAAGCCCCCACCCGTAAAACCACATATCTTTACCACACGGTCCAGGACTAGGTTGTTTGGTAAGGGAGACCCCCTTATTACTACCATGGGCACAGGAA
TrpV1_DMS-1_Glu13Ser	ATATAGATGCCGTCCTAGCGCCCTTTAGGTCTCCCTCACCATGGAGCAAAGGGCAAGTCTTGACTCAGAGGAATCCTCCTCCCCTCCACAAGAGAACTCCTGTCTGGACCCCCCTGATCGGGACCCAAATTGCAAGCCCCCACCCGTAAAACCACATATCTTTACCACACGGTCCAGGACTAGGTTGTTTGGTAAGGGAGACCCCCTTATTACTACCATGGGCACAGGAA
TrpV1_DMS-1_Glu13Gln	ATATAGATGCCGTCCTAGCGCCCTTTAGGTCTCCCTCACCATGGAGCAAAGGGCAAGTCTTGACTCAGAGGAATCCCAATCCCCTCCACAAGAGAACTCCTGTCTGGACCCCCCTGATCGGGACCCAAATTGCAAGCCCCCACCCGTAAAACCACATATCTTTACCACACGGTCCAGGACTAGGTTGTTTGGTAAGGGAGACCCCCTTATTACTACCATGGGCACAGGAA
TrpV1_DMS-1_Glu13Met	ATATAGATGCCGTCCTAGCGCCCTTTAGGTCTCCCTCACCATGGAGCAAAGGGCAAGTCTTGACTCAGAGGAATCCATGTCCCCTCCACAAGAGAACTCCTGTCTGGACCCCCCTGATCGGGACCCAAATTGCAAGCCCCCACCCGTAAAACCACATATCTTTACCACACGGTCCAGGACTAGGTTGTTTGGTAAGGGAGACCCCCTTATTACTACCATGGGCACAGGAA
TrpV1_DMS-1_Glu13Asn	ATATAGATGCCGTCCTAGCGCCCTTTAGGTCTCCCTCACCATGGAGCAAAGGGCAAGTCTTGACTCAGAGGAATCCAACTCCCCTCCACAAGAGAACTCCTGTCTGGACCCCCCTGATCGGGACCCAAATTGCAAGCCCCCACCCGTAAAACCACATATCTTTACCACACGGTCCAGGACTAGGTTGTTTGGTAAGGGAGACCCCCTTATTACTACCATGGGCACAGGAA
TrpV1_DMS-1_Glu13Pro	ATATAGATGCCGTCCTAGCGCCCTTTAGGTCTCCCTCACCATGGAGCAAAGGGCAAGTCTTGACTCAGAGGAATCCCCATCCCCTCCACAAGAGAACTCCTGTCTGGACCCCCCTGATCGGGACCCAAATTGCAAGCCCCCACCCGTAAAACCACATATCTTTACCACACGGTCCAGGACTAGGTTGTTTGGTAAGGGAGACCCCCTTATTACTACCATGGGCACAGGAA
TrpV1_DMS-1_Glu13Lys	ATATAGATGCCGTCCTAGCGCCCTTTAGGTCTCCCTCACCATGGAGCAAAGGGCAAGTCTTGACTCAGAGGAATCCAAATCCCCTCCACAAGAGAACTCCTGTCTGGACCCCCCTGATCGGGACCCAAATTGCAAGCCCCCACCCGTAAAACCACATATCTTTACCACACGGTCCAGGACTAGGTTGTTTGGTAAGGGAGACCCCCTTATTACTACCATGGGCACAGGAA
TrpV1_DMS-1_Glu13Thr	ATATAGATGCCGTCCTAGCGCCCTTTAGGTCTCCCTCACCATGGAGCAAAGGGCAAGTCTTGACTCAGAGGAATCCACTTCCCCTCCACAAGAGAACTCCTGTCTGGACCCCCCTGATCGGGACCCAAATTGCAAGCCCCCACCCGTAAAACCACATATCTTTACCACACGGTCCAGGACTAGGTTGTTTGGTAAGGGAGACCCCCTTATTACTACCATGGGCACAGGAA
TrpV1_DMS-1_Glu13Phe	ATATAGATGCCGTCCTAGCGCCCTTTAGGTCTCCCTCACCATGGAGCAAAGGGCAAGTCTTGACTCAGAGGAATCCTTCTCCCCTCCACAAGAGAACTCCTGTCTGGACCCCCCTGATCGGGACCCAAATTGCAAGCCCCCACCCGTAAAACCACATATCTTTACCACACGGTCCAGGACTAGGTTGTTTGGTAAGGGAGACCCCCTTATTACTACCATGGGCACAGGAA
TrpV1_DMS-1_Glu13Ala	ATATAGATGCCGTCCTAGCGCCCTTTAGGTCTCCCTCACCATGGAGCAAAGGGCAAGTCTTGACTCAGAGGAATCCGCTTCCCCTCCACAAGAGAACTCCTGTCTGGACCCCCCTGATCGGGACCCAAATTGCAAGCCCCCACCCGTAAAACCACATATCTTTACCACACGGTCCAGGACTAGGTTGTTTGGTAAGGGAGACCCCCTTATTACTACCATGGGCACAGGAA
TrpV1_DMS-1_Glu13Gly	ATATAGATGCCGTCCTAGCGCCCTTTAGGTCTCCCTCACCATGGAGCAAAGGGCAAGTCTTGACTCAGAGGAATCCGGATCCCCTCCACAAGAGAACTCCTGTCTGGACCCCCCTGATCGGGACCCAAATTGCAAGCCCCCACCCGTAAAACCACATATCTTTACCACACGGTCCAGGACTAGGTTGTTTGGTAAGGGAGACCCCCTTATTACTACCATGGGCACAGGAA
TrpV1_DMS-1_Glu13Ile	ATATAGATGCCGTCCTAGCGCCCTTTAGGTCTCCCTCACCATGGAGCAAAGGGCAAGTCTTGACTCAGAGGAATCCATATCCCCTCCACAAGAGAACTCCTGTCTGGACCCCCCTGATCGGGACCCAAATTGCAAGCCCCCACCCGTAAAACCACATATCTTTACCACACGGTCCAGGACTAGGTTGTTTGGTAAGGGAGACCCCCTTATTACTACCATGGGCACAGGAA
TrpV1_DMS-1_Glu13Leu	ATATAGATGCCGTCCTAGCGCCCTTTAGGTCTCCCTCACCATGGAGCAAAGGGCAAGTCTTGACTCAGAGGAATCCCTCTCCCCTCCACAAGAGAACTCCTGTCTGGACCCCCCTGATCGGGACCCAAATTGCAAGCCCCCACCCGTAAAACCACATATCTTTACCACACGGTCCAGGACTAGGTTGTTTGGTAAGGGAGACCCCCTTATTACTACCATGGGCACAGGAA
TrpV1_DMS-1_Glu13His	ATATAGATGCCGTCCTAGCGCCCTTTAGGTCTCCCTCACCATGGAGCAAAGGGCAAGTCTTGACTCAGAGGAATCCCACTCCCCTCCACAAGAGAACTCCTGTCTGGACCCCCCTGATCGGGACCCAAATTGCAAGCCCCCACCCGTAAAACCACATATCTTTACCACACGGTCCAGGACTAGGTTGTTTGGTAAGGGAGACCCCCTTATTACTACCATGGGCACAGGAA
TrpV1_DMS-1_Glu13Arg	ATATAGATGCCGTCCTAGCGCCCTTTAGGTCTCCCTCACCATGGAGCAAAGGGCAAGTCTTGACTCAGAGGAATCCCGATCCCCTCCACAAGAGAACTCCTGTCTGGACCCCCCTGATCGGGACCCAAATTGCAAGCCCCCACCCGTAAAACCACATATCTTTACCACACGGTCCAGGACTAGGTTGTTTGGTAAGGGAGACCCCCTTATTACTACCATGGGCACAGGAA
TrpV1_DMS-1_Glu13Trp	ATATAGATGCCGTCCTAGCGCCCTTTAGGTCTCCCTCACCATGGAGCAAAGGGCAAGTCTTGACTCAGAGGAATCCTGGTCCCCTCCACAAGAGAACTCCTGTCTGGACCCCCCTGATCGGGACCCAAATTGCAAGCCCCCACCCGTAAAACCACATATCTTTACCACACGGTCCAGGACTAGGTTGTTTGGTAAGGGAGACCCCCTTATTACTACCATGGGCACAGGAA
TrpV1_DMS-1_Glu13Val	ATATAGATGCCGTCCTAGCGCCCTTTAGGTCTCCCTCACCATGGAGCAAAGGGCAAGTCTTGACTCAGAGGAATCCGTGTCCCCTCCACAAGAGAACTCCTGTCTGGACCCCCCTGATCGGGACCCAAATTGCAAGCCCCCACCCGTAAAACCACATATCTTTACCACACGGTCCAGGACTAGGTTGTTTGGTAAGGGAGACCCCCTTATTACTACCATGGGCACAGGAA
TrpV1_DMS-1_Glu13Glu	ATATAGATGCCGTCCTAGCGCCCTTTAGGTCTCCCTCACCATGGAGCAAAGGGCAAGTCTTGACTCAGAGGAATCCGAATCCCCTCCACAAGAGAACTCCTGTCTGGACCCCCCTGATCGGGACCCAAATTGCAAGCCCCCACCCGTAAAACCACATATCTTTACCACACGGTCCAGGACTAGGTTGTTTGGTAAGGGAGACCCCCTTATTACTACCATGGGCACAGGAA
TrpV1_DMS-1_Glu13Tyr	ATATAGATGCCGTCCTAGCGCCCTTTAGGTCTCCCTCACCATGGAGCAAAGGGCAAGTCTTGACTCAGAGGAATCCTACTCCCCTCCACAAGAGAACTCCTGTCTGGACCCCCCTGATCGGGACCCAAATTGCAAGCCCCCACCCGTAAAACCACATATCTTTACCACACGGTCCAGGACTAGGTTGTTTGGTAAGGGAGACCCCCTTATTACTACCATGGGCACAGGAA
TrpV1_DMS-1_Ser14Cys	ATATAGATGCCGTCCTAGCGCCCTTTAGGTCTCCCTCACCATGGAGCAAAGGGCAAGTCTTGACTCAGAGGAATCCGAGTGTCCTCCACAAGAGAACTCCTGTCTGGACCCCCCTGATCGGGACCCAAATTGCAAGCCCCCACCCGTAAAACCACATATCTTTACCACACGGTCCAGGACTAGGTTGTTTGGTAAGGGAGACCCCCTTATTACTACCATGGGCACAGGAA
TrpV1_DMS-1_Ser14Asp	ATATAGATGCCGTCCTAGCGCCCTTTAGGTCTCCCTCACCATGGAGCAAAGGGCAAGTCTTGACTCAGAGGAATCCGAGGACCCTCCACAAGAGAACTCCTGTCTGGACCCCCCTGATCGGGACCCAAATTGCAAGCCCCCACCCGTAAAACCACATATCTTTACCACACGGTCCAGGACTAGGTTGTTTGGTAAGGGAGACCCCCTTATTACTACCATGGGCACAGGAA
TrpV1_DMS-1_Ser14Ser	ATATAGATGCCGTCCTAGCGCCCTTTAGGTCTCCCTCACCATGGAGCAAAGGGCAAGTCTTGACTCAGAGGAATCCGAGTCCCCTCCACAAGAGAACTCCTGTCTGGACCCCCCTGATCGGGACCCAAATTGCAAGCCCCCACCCGTAAAACCACATATCTTTACCACACGGTCCAGGACTAGGTTGTTTGGTAAGGGAGACCCCCTTATTACTACCATGGGCACAGGAA
TrpV1_DMS-1_Ser14Gln	ATATAGATGCCGTCCTAGCGCCCTTTAGGTCTCCCTCACCATGGAGCAAAGGGCAAGTCTTGACTCAGAGGAATCCGAGCAACCTCCACAAGAGAACTCCTGTCTGGACCCCCCTGATCGGGACCCAAATTGCAAGCCCCCACCCGTAAAACCACATATCTTTACCACACGGTCCAGGACTAGGTTGTTTGGTAAGGGAGACCCCCTTATTACTACCATGGGCACAGGAA
TrpV1_DMS-1_Ser14Met	ATATAGATGCCGTCCTAGCGCCCTTTAGGTCTCCCTCACCATGGAGCAAAGGGCAAGTCTTGACTCAGAGGAATCCGAGATGCCTCCACAAGAGAACTCCTGTCTGGACCCCCCTGATCGGGACCCAAATTGCAAGCCCCCACCCGTAAAACCACATATCTTTACCACACGGTCCAGGACTAGGTTGTTTGGTAAGGGAGACCCCCTTATTACTACCATGGGCACAGGAA
TrpV1_DMS-1_Ser14Asn	ATATAGATGCCGTCCTAGCGCCCTTTAGGTCTCCCTCACCATGGAGCAAAGGGCAAGTCTTGACTCAGAGGAATCCGAGAATCCTCCACAAGAGAACTCCTGTCTGGACCCCCCTGATCGGGACCCAAATTGCAAGCCCCCACCCGTAAAACCACATATCTTTACCACACGGTCCAGGACTAGGTTGTTTGGTAAGGGAGACCCCCTTATTACTACCATGGGCACAGGAA
TrpV1_DMS-1_Ser14Pro	ATATAGATGCCGTCCTAGCGCCCTTTAGGTCTCCCTCACCATGGAGCAAAGGGCAAGTCTTGACTCAGAGGAATCCGAGCCTCCTCCACAAGAGAACTCCTGTCTGGACCCCCCTGATCGGGACCCAAATTGCAAGCCCCCACCCGTAAAACCACATATCTTTACCACACGGTCCAGGACTAGGTTGTTTGGTAAGGGAGACCCCCTTATTACTACCATGGGCACAGGAA
TrpV1_DMS-1_Ser14Lys	ATATAGATGCCGTCCTAGCGCCCTTTAGGTCTCCCTCACCATGGAGCAAAGGGCAAGTCTTGACTCAGAGGAATCCGAGAAGCCTCCACAAGAGAACTCCTGTCTGGACCCCCCTGATCGGGACCCAAATTGCAAGCCCCCACCCGTAAAACCACATATCTTTACCACACGGTCCAGGACTAGGTTGTTTGGTAAGGGAGACCCCCTTATTACTACCATGGGCACAGGAA
TrpV1_DMS-1_Ser14Thr	ATATAGATGCCGTCCTAGCGCCCTTTAGGTCTCCCTCACCATGGAGCAAAGGGCAAGTCTTGACTCAGAGGAATCCGAGACCCCTCCACAAGAGAACTCCTGTCTGGACCCCCCTGATCGGGACCCAAATTGCAAGCCCCCACCCGTAAAACCACATATCTTTACCACACGGTCCAGGACTAGGTTGTTTGGTAAGGGAGACCCCCTTATTACTACCATGGGCACAGGAA
TrpV1_DMS-1_Ser14Phe	ATATAGATGCCGTCCTAGCGCCCTTTAGGTCTCCCTCACCATGGAGCAAAGGGCAAGTCTTGACTCAGAGGAATCCGAGTTCCCTCCACAAGAGAACTCCTGTCTGGACCCCCCTGATCGGGACCCAAATTGCAAGCCCCCACCCGTAAAACCACATATCTTTACCACACGGTCCAGGACTAGGTTGTTTGGTAAGGGAGACCCCCTTATTACTACCATGGGCACAGGAA
TrpV1_DMS-1_Ser14Ala	ATATAGATGCCGTCCTAGCGCCCTTTAGGTCTCCCTCACCATGGAGCAAAGGGCAAGTCTTGACTCAGAGGAATCCGAGGCACCTCCACAAGAGAACTCCTGTCTGGACCCCCCTGATCGGGACCCAAATTGCAAGCCCCCACCCGTAAAACCACATATCTTTACCACACGGTCCAGGACTAGGTTGTTTGGTAAGGGAGACCCCCTTATTACTACCATGGGCACAGGAA
TrpV1_DMS-1_Ser14Gly	ATATAGATGCCGTCCTAGCGCCCTTTAGGTCTCCCTCACCATGGAGCAAAGGGCAAGTCTTGACTCAGAGGAATCCGAGGGGCCTCCACAAGAGAACTCCTGTCTGGACCCCCCTGATCGGGACCCAAATTGCAAGCCCCCACCCGTAAAACCACATATCTTTACCACACGGTCCAGGACTAGGTTGTTTGGTAAGGGAGACCCCCTTATTACTACCATGGGCACAGGAA
TrpV1_DMS-1_Ser14Ile	ATATAGATGCCGTCCTAGCGCCCTTTAGGTCTCCCTCACCATGGAGCAAAGGGCAAGTCTTGACTCAGAGGAATCCGAGATCCCTCCACAAGAGAACTCCTGTCTGGACCCCCCTGATCGGGACCCAAATTGCAAGCCCCCACCCGTAAAACCACATATCTTTACCACACGGTCCAGGACTAGGTTGTTTGGTAAGGGAGACCCCCTTATTACTACCATGGGCACAGGAA
TrpV1_DMS-1_Ser14Leu	ATATAGATGCCGTCCTAGCGCCCTTTAGGTCTCCCTCACCATGGAGCAAAGGGCAAGTCTTGACTCAGAGGAATCCGAGCTACCTCCACAAGAGAACTCCTGTCTGGACCCCCCTGATCGGGACCCAAATTGCAAGCCCCCACCCGTAAAACCACATATCTTTACCACACGGTCCAGGACTAGGTTGTTTGGTAAGGGAGACCCCCTTATTACTACCATGGGCACAGGAA
TrpV1_DMS-1_Ser14His	ATATAGATGCCGTCCTAGCGCCCTTTAGGTCTCCCTCACCATGGAGCAAAGGGCAAGTCTTGACTCAGAGGAATCCGAGCACCCTCCACAAGAGAACTCCTGTCTGGACCCCCCTGATCGGGACCCAAATTGCAAGCCCCCACCCGTAAAACCACATATCTTTACCACACGGTCCAGGACTAGGTTGTTTGGTAAGGGAGACCCCCTTATTACTACCATGGGCACAGGAA
TrpV1_DMS-1_Ser14Arg	ATATAGATGCCGTCCTAGCGCCCTTTAGGTCTCCCTCACCATGGAGCAAAGGGCAAGTCTTGACTCAGAGGAATCCGAGAGACCTCCACAAGAGAACTCCTGTCTGGACCCCCCTGATCGGGACCCAAATTGCAAGCCCCCACCCGTAAAACCACATATCTTTACCACACGGTCCAGGACTAGGTTGTTTGGTAAGGGAGACCCCCTTATTACTACCATGGGCACAGGAA
TrpV1_DMS-1_Ser14Trp	ATATAGATGCCGTCCTAGCGCCCTTTAGGTCTCCCTCACCATGGAGCAAAGGGCAAGTCTTGACTCAGAGGAATCCGAGTGGCCTCCACAAGAGAACTCCTGTCTGGACCCCCCTGATCGGGACCCAAATTGCAAGCCCCCACCCGTAAAACCACATATCTTTACCACACGGTCCAGGACTAGGTTGTTTGGTAAGGGAGACCCCCTTATTACTACCATGGGCACAGGAA
TrpV1_DMS-1_Ser14Val	ATATAGATGCCGTCCTAGCGCCCTTTAGGTCTCCCTCACCATGGAGCAAAGGGCAAGTCTTGACTCAGAGGAATCCGAGGTACCTCCACAAGAGAACTCCTGTCTGGACCCCCCTGATCGGGACCCAAATTGCAAGCCCCCACCCGTAAAACCACATATCTTTACCACACGGTCCAGGACTAGGTTGTTTGGTAAGGGAGACCCCCTTATTACTACCATGGGCACAGGAA
TrpV1_DMS-1_Ser14Glu	ATATAGATGCCGTCCTAGCGCCCTTTAGGTCTCCCTCACCATGGAGCAAAGGGCAAGTCTTGACTCAGAGGAATCCGAGGAACCTCCACAAGAGAACTCCTGTCTGGACCCCCCTGATCGGGACCCAAATTGCAAGCCCCCACCCGTAAAACCACATATCTTTACCACACGGTCCAGGACTAGGTTGTTTGGTAAGGGAGACCCCCTTATTACTACCATGGGCACAGGAA
TrpV1_DMS-1_Ser14Tyr	ATATAGATGCCGTCCTAGCGCCCTTTAGGTCTCCCTCACCATGGAGCAAAGGGCAAGTCTTGACTCAGAGGAATCCGAGTATCCTCCACAAGAGAACTCCTGTCTGGACCCCCCTGATCGGGACCCAAATTGCAAGCCCCCACCCGTAAAACCACATATCTTTACCACACGGTCCAGGACTAGGTTGTTTGGTAAGGGAGACCCCCTTATTACTACCATGGGCACAGGAA
TrpV1_DMS-1_Pro15Cys	ATATAGATGCCGTCCTAGCGCCCTTTAGGTCTCCCTCACCATGGAGCAAAGGGCAAGTCTTGACTCAGAGGAATCCGAGTCCTGCCCACAAGAGAACTCCTGTCTGGACCCCCCTGATCGGGACCCAAATTGCAAGCCCCCACCCGTAAAACCACATATCTTTACCACACGGTCCAGGACTAGGTTGTTTGGTAAGGGAGACCCCCTTATTACTACCATGGGCACAGGAA
TrpV1_DMS-1_Pro15Asp	ATATAGATGCCGTCCTAGCGCCCTTTAGGTCTCCCTCACCATGGAGCAAAGGGCAAGTCTTGACTCAGAGGAATCCGAGTCCGACCCACAAGAGAACTCCTGTCTGGACCCCCCTGATCGGGACCCAAATTGCAAGCCCCCACCCGTAAAACCACATATCTTTACCACACGGTCCAGGACTAGGTTGTTTGGTAAGGGAGACCCCCTTATTACTACCATGGGCACAGGAA
TrpV1_DMS-1_Pro15Ser	ATATAGATGCCGTCCTAGCGCCCTTTAGGTCTCCCTCACCATGGAGCAAAGGGCAAGTCTTGACTCAGAGGAATCCGAGTCCTCACCACAAGAGAACTCCTGTCTGGACCCCCCTGATCGGGACCCAAATTGCAAGCCCCCACCCGTAAAACCACATATCTTTACCACACGGTCCAGGACTAGGTTGTTTGGTAAGGGAGACCCCCTTATTACTACCATGGGCACAGGAA
TrpV1_DMS-1_Pro15Gln	ATATAGATGCCGTCCTAGCGCCCTTTAGGTCTCCCTCACCATGGAGCAAAGGGCAAGTCTTGACTCAGAGGAATCCGAGTCCCAGCCACAAGAGAACTCCTGTCTGGACCCCCCTGATCGGGACCCAAATTGCAAGCCCCCACCCGTAAAACCACATATCTTTACCACACGGTCCAGGACTAGGTTGTTTGGTAAGGGAGACCCCCTTATTACTACCATGGGCACAGGAA
TrpV1_DMS-1_Pro15Met	ATATAGATGCCGTCCTAGCGCCCTTTAGGTCTCCCTCACCATGGAGCAAAGGGCAAGTCTTGACTCAGAGGAATCCGAGTCCATGCCACAAGAGAACTCCTGTCTGGACCCCCCTGATCGGGACCCAAATTGCAAGCCCCCACCCGTAAAACCACATATCTTTACCACACGGTCCAGGACTAGGTTGTTTGGTAAGGGAGACCCCCTTATTACTACCATGGGCACAGGAA
TrpV1_DMS-1_Pro15Asn	ATATAGATGCCGTCCTAGCGCCCTTTAGGTCTCCCTCACCATGGAGCAAAGGGCAAGTCTTGACTCAGAGGAATCCGAGTCCAACCCACAAGAGAACTCCTGTCTGGACCCCCCTGATCGGGACCCAAATTGCAAGCCCCCACCCGTAAAACCACATATCTTTACCACACGGTCCAGGACTAGGTTGTTTGGTAAGGGAGACCCCCTTATTACTACCATGGGCACAGGAA
TrpV1_DMS-1_Pro15Pro	ATATAGATGCCGTCCTAGCGCCCTTTAGGTCTCCCTCACCATGGAGCAAAGGGCAAGTCTTGACTCAGAGGAATCCGAGTCCCCCCCACAAGAGAACTCCTGTCTGGACCCCCCTGATCGGGACCCAAATTGCAAGCCCCCACCCGTAAAACCACATATCTTTACCACACGGTCCAGGACTAGGTTGTTTGGTAAGGGAGACCCCCTTATTACTACCATGGGCACAGGAA
TrpV1_DMS-1_Pro15Lys	ATATAGATGCCGTCCTAGCGCCCTTTAGGTCTCCCTCACCATGGAGCAAAGGGCAAGTCTTGACTCAGAGGAATCCGAGTCCAAACCACAAGAGAACTCCTGTCTGGACCCCCCTGATCGGGACCCAAATTGCAAGCCCCCACCCGTAAAACCACATATCTTTACCACACGGTCCAGGACTAGGTTGTTTGGTAAGGGAGACCCCCTTATTACTACCATGGGCACAGGAA
TrpV1_DMS-1_Pro15Thr	ATATAGATGCCGTCCTAGCGCCCTTTAGGTCTCCCTCACCATGGAGCAAAGGGCAAGTCTTGACTCAGAGGAATCCGAGTCCACCCCACAAGAGAACTCCTGTCTGGACCCCCCTGATCGGGACCCAAATTGCAAGCCCCCACCCGTAAAACCACATATCTTTACCACACGGTCCAGGACTAGGTTGTTTGGTAAGGGAGACCCCCTTATTACTACCATGGGCACAGGAA
TrpV1_DMS-1_Pro15Phe	ATATAGATGCCGTCCTAGCGCCCTTTAGGTCTCCCTCACCATGGAGCAAAGGGCAAGTCTTGACTCAGAGGAATCCGAGTCCTTCCCACAAGAGAACTCCTGTCTGGACCCCCCTGATCGGGACCCAAATTGCAAGCCCCCACCCGTAAAACCACATATCTTTACCACACGGTCCAGGACTAGGTTGTTTGGTAAGGGAGACCCCCTTATTACTACCATGGGCACAGGAA
TrpV1_DMS-1_Pro15Ala	ATATAGATGCCGTCCTAGCGCCCTTTAGGTCTCCCTCACCATGGAGCAAAGGGCAAGTCTTGACTCAGAGGAATCCGAGTCCGCGCCACAAGAGAACTCCTGTCTGGACCCCCCTGATCGGGACCCAAATTGCAAGCCCCCACCCGTAAAACCACATATCTTTACCACACGGTCCAGGACTAGGTTGTTTGGTAAGGGAGACCCCCTTATTACTACCATGGGCACAGGAA
TrpV1_DMS-1_Pro15Gly	ATATAGATGCCGTCCTAGCGCCCTTTAGGTCTCCCTCACCATGGAGCAAAGGGCAAGTCTTGACTCAGAGGAATCCGAGTCCGGGCCACAAGAGAACTCCTGTCTGGACCCCCCTGATCGGGACCCAAATTGCAAGCCCCCACCCGTAAAACCACATATCTTTACCACACGGTCCAGGACTAGGTTGTTTGGTAAGGGAGACCCCCTTATTACTACCATGGGCACAGGAA
TrpV1_DMS-1_Pro15Ile	ATATAGATGCCGTCCTAGCGCCCTTTAGGTCTCCCTCACCATGGAGCAAAGGGCAAGTCTTGACTCAGAGGAATCCGAGTCCATACCACAAGAGAACTCCTGTCTGGACCCCCCTGATCGGGACCCAAATTGCAAGCCCCCACCCGTAAAACCACATATCTTTACCACACGGTCCAGGACTAGGTTGTTTGGTAAGGGAGACCCCCTTATTACTACCATGGGCACAGGAA
TrpV1_DMS-1_Pro15Leu	ATATAGATGCCGTCCTAGCGCCCTTTAGGTCTCCCTCACCATGGAGCAAAGGGCAAGTCTTGACTCAGAGGAATCCGAGTCCCTACCACAAGAGAACTCCTGTCTGGACCCCCCTGATCGGGACCCAAATTGCAAGCCCCCACCCGTAAAACCACATATCTTTACCACACGGTCCAGGACTAGGTTGTTTGGTAAGGGAGACCCCCTTATTACTACCATGGGCACAGGAA
TrpV1_DMS-1_Pro15His	ATATAGATGCCGTCCTAGCGCCCTTTAGGTCTCCCTCACCATGGAGCAAAGGGCAAGTCTTGACTCAGAGGAATCCGAGTCCCACCCACAAGAGAACTCCTGTCTGGACCCCCCTGATCGGGACCCAAATTGCAAGCCCCCACCCGTAAAACCACATATCTTTACCACACGGTCCAGGACTAGGTTGTTTGGTAAGGGAGACCCCCTTATTACTACCATGGGCACAGGAA
TrpV1_DMS-1_Pro15Arg	ATATAGATGCCGTCCTAGCGCCCTTTAGGTCTCCCTCACCATGGAGCAAAGGGCAAGTCTTGACTCAGAGGAATCCGAGTCCCGACCACAAGAGAACTCCTGTCTGGACCCCCCTGATCGGGACCCAAATTGCAAGCCCCCACCCGTAAAACCACATATCTTTACCACACGGTCCAGGACTAGGTTGTTTGGTAAGGGAGACCCCCTTATTACTACCATGGGCACAGGAA
TrpV1_DMS-1_Pro15Trp	ATATAGATGCCGTCCTAGCGCCCTTTAGGTCTCCCTCACCATGGAGCAAAGGGCAAGTCTTGACTCAGAGGAATCCGAGTCCTGGCCACAAGAGAACTCCTGTCTGGACCCCCCTGATCGGGACCCAAATTGCAAGCCCCCACCCGTAAAACCACATATCTTTACCACACGGTCCAGGACTAGGTTGTTTGGTAAGGGAGACCCCCTTATTACTACCATGGGCACAGGAA
TrpV1_DMS-1_Pro15Val	ATATAGATGCCGTCCTAGCGCCCTTTAGGTCTCCCTCACCATGGAGCAAAGGGCAAGTCTTGACTCAGAGGAATCCGAGTCCGTTCCACAAGAGAACTCCTGTCTGGACCCCCCTGATCGGGACCCAAATTGCAAGCCCCCACCCGTAAAACCACATATCTTTACCACACGGTCCAGGACTAGGTTGTTTGGTAAGGGAGACCCCCTTATTACTACCATGGGCACAGGAA
TrpV1_DMS-1_Pro15Glu	ATATAGATGCCGTCCTAGCGCCCTTTAGGTCTCCCTCACCATGGAGCAAAGGGCAAGTCTTGACTCAGAGGAATCCGAGTCCGAACCACAAGAGAACTCCTGTCTGGACCCCCCTGATCGGGACCCAAATTGCAAGCCCCCACCCGTAAAACCACATATCTTTACCACACGGTCCAGGACTAGGTTGTTTGGTAAGGGAGACCCCCTTATTACTACCATGGGCACAGGAA
TrpV1_DMS-1_Pro15Tyr	ATATAGATGCCGTCCTAGCGCCCTTTAGGTCTCCCTCACCATGGAGCAAAGGGCAAGTCTTGACTCAGAGGAATCCGAGTCCTATCCACAAGAGAACTCCTGTCTGGACCCCCCTGATCGGGACCCAAATTGCAAGCCCCCACCCGTAAAACCACATATCTTTACCACACGGTCCAGGACTAGGTTGTTTGGTAAGGGAGACCCCCTTATTACTACCATGGGCACAGGAA
TrpV1_DMS-1_Pro16Cys	ATATAGATGCCGTCCTAGCGCCCTTTAGGTCTCCCTCACCATGGAGCAAAGGGCAAGTCTTGACTCAGAGGAATCCGAGTCCCCTTGTCAAGAGAACTCCTGTCTGGACCCCCCTGATCGGGACCCAAATTGCAAGCCCCCACCCGTAAAACCACATATCTTTACCACACGGTCCAGGACTAGGTTGTTTGGTAAGGGAGACCCCCTTATTACTACCATGGGCACAGGAA
TrpV1_DMS-1_Pro16Asp	ATATAGATGCCGTCCTAGCGCCCTTTAGGTCTCCCTCACCATGGAGCAAAGGGCAAGTCTTGACTCAGAGGAATCCGAGTCCCCTGACCAAGAGAACTCCTGTCTGGACCCCCCTGATCGGGACCCAAATTGCAAGCCCCCACCCGTAAAACCACATATCTTTACCACACGGTCCAGGACTAGGTTGTTTGGTAAGGGAGACCCCCTTATTACTACCATGGGCACAGGAA
TrpV1_DMS-1_Pro16Ser	ATATAGATGCCGTCCTAGCGCCCTTTAGGTCTCCCTCACCATGGAGCAAAGGGCAAGTCTTGACTCAGAGGAATCCGAGTCCCCTTCGCAAGAGAACTCCTGTCTGGACCCCCCTGATCGGGACCCAAATTGCAAGCCCCCACCCGTAAAACCACATATCTTTACCACACGGTCCAGGACTAGGTTGTTTGGTAAGGGAGACCCCCTTATTACTACCATGGGCACAGGAA
TrpV1_DMS-1_Pro16Gln	ATATAGATGCCGTCCTAGCGCCCTTTAGGTCTCCCTCACCATGGAGCAAAGGGCAAGTCTTGACTCAGAGGAATCCGAGTCCCCTCAACAAGAGAACTCCTGTCTGGACCCCCCTGATCGGGACCCAAATTGCAAGCCCCCACCCGTAAAACCACATATCTTTACCACACGGTCCAGGACTAGGTTGTTTGGTAAGGGAGACCCCCTTATTACTACCATGGGCACAGGAA
TrpV1_DMS-1_Pro16Met	ATATAGATGCCGTCCTAGCGCCCTTTAGGTCTCCCTCACCATGGAGCAAAGGGCAAGTCTTGACTCAGAGGAATCCGAGTCCCCTATGCAAGAGAACTCCTGTCTGGACCCCCCTGATCGGGACCCAAATTGCAAGCCCCCACCCGTAAAACCACATATCTTTACCACACGGTCCAGGACTAGGTTGTTTGGTAAGGGAGACCCCCTTATTACTACCATGGGCACAGGAA
TrpV1_DMS-1_Pro16Asn	ATATAGATGCCGTCCTAGCGCCCTTTAGGTCTCCCTCACCATGGAGCAAAGGGCAAGTCTTGACTCAGAGGAATCCGAGTCCCCTAATCAAGAGAACTCCTGTCTGGACCCCCCTGATCGGGACCCAAATTGCAAGCCCCCACCCGTAAAACCACATATCTTTACCACACGGTCCAGGACTAGGTTGTTTGGTAAGGGAGACCCCCTTATTACTACCATGGGCACAGGAA
TrpV1_DMS-1_Pro16Pro	ATATAGATGCCGTCCTAGCGCCCTTTAGGTCTCCCTCACCATGGAGCAAAGGGCAAGTCTTGACTCAGAGGAATCCGAGTCCCCTCCCCAAGAGAACTCCTGTCTGGACCCCCCTGATCGGGACCCAAATTGCAAGCCCCCACCCGTAAAACCACATATCTTTACCACACGGTCCAGGACTAGGTTGTTTGGTAAGGGAGACCCCCTTATTACTACCATGGGCACAGGAA
TrpV1_DMS-1_Pro16Lys	ATATAGATGCCGTCCTAGCGCCCTTTAGGTCTCCCTCACCATGGAGCAAAGGGCAAGTCTTGACTCAGAGGAATCCGAGTCCCCTAAACAAGAGAACTCCTGTCTGGACCCCCCTGATCGGGACCCAAATTGCAAGCCCCCACCCGTAAAACCACATATCTTTACCACACGGTCCAGGACTAGGTTGTTTGGTAAGGGAGACCCCCTTATTACTACCATGGGCACAGGAA
TrpV1_DMS-1_Pro16Thr	ATATAGATGCCGTCCTAGCGCCCTTTAGGTCTCCCTCACCATGGAGCAAAGGGCAAGTCTTGACTCAGAGGAATCCGAGTCCCCTACTCAAGAGAACTCCTGTCTGGACCCCCCTGATCGGGACCCAAATTGCAAGCCCCCACCCGTAAAACCACATATCTTTACCACACGGTCCAGGACTAGGTTGTTTGGTAAGGGAGACCCCCTTATTACTACCATGGGCACAGGAA
TrpV1_DMS-1_Pro16Phe	ATATAGATGCCGTCCTAGCGCCCTTTAGGTCTCCCTCACCATGGAGCAAAGGGCAAGTCTTGACTCAGAGGAATCCGAGTCCCCTTTTCAAGAGAACTCCTGTCTGGACCCCCCTGATCGGGACCCAAATTGCAAGCCCCCACCCGTAAAACCACATATCTTTACCACACGGTCCAGGACTAGGTTGTTTGGTAAGGGAGACCCCCTTATTACTACCATGGGCACAGGAA
TrpV1_DMS-1_Pro16Ala	ATATAGATGCCGTCCTAGCGCCCTTTAGGTCTCCCTCACCATGGAGCAAAGGGCAAGTCTTGACTCAGAGGAATCCGAGTCCCCTGCACAAGAGAACTCCTGTCTGGACCCCCCTGATCGGGACCCAAATTGCAAGCCCCCACCCGTAAAACCACATATCTTTACCACACGGTCCAGGACTAGGTTGTTTGGTAAGGGAGACCCCCTTATTACTACCATGGGCACAGGAA
TrpV1_DMS-1_Pro16Gly	ATATAGATGCCGTCCTAGCGCCCTTTAGGTCTCCCTCACCATGGAGCAAAGGGCAAGTCTTGACTCAGAGGAATCCGAGTCCCCTGGACAAGAGAACTCCTGTCTGGACCCCCCTGATCGGGACCCAAATTGCAAGCCCCCACCCGTAAAACCACATATCTTTACCACACGGTCCAGGACTAGGTTGTTTGGTAAGGGAGACCCCCTTATTACTACCATGGGCACAGGAA
TrpV1_DMS-1_Pro16Ile	ATATAGATGCCGTCCTAGCGCCCTTTAGGTCTCCCTCACCATGGAGCAAAGGGCAAGTCTTGACTCAGAGGAATCCGAGTCCCCTATTCAAGAGAACTCCTGTCTGGACCCCCCTGATCGGGACCCAAATTGCAAGCCCCCACCCGTAAAACCACATATCTTTACCACACGGTCCAGGACTAGGTTGTTTGGTAAGGGAGACCCCCTTATTACTACCATGGGCACAGGAA
TrpV1_DMS-1_Pro16Leu	ATATAGATGCCGTCCTAGCGCCCTTTAGGTCTCCCTCACCATGGAGCAAAGGGCAAGTCTTGACTCAGAGGAATCCGAGTCCCCTCTGCAAGAGAACTCCTGTCTGGACCCCCCTGATCGGGACCCAAATTGCAAGCCCCCACCCGTAAAACCACATATCTTTACCACACGGTCCAGGACTAGGTTGTTTGGTAAGGGAGACCCCCTTATTACTACCATGGGCACAGGAA
TrpV1_DMS-1_Pro16His	ATATAGATGCCGTCCTAGCGCCCTTTAGGTCTCCCTCACCATGGAGCAAAGGGCAAGTCTTGACTCAGAGGAATCCGAGTCCCCTCACCAAGAGAACTCCTGTCTGGACCCCCCTGATCGGGACCCAAATTGCAAGCCCCCACCCGTAAAACCACATATCTTTACCACACGGTCCAGGACTAGGTTGTTTGGTAAGGGAGACCCCCTTATTACTACCATGGGCACAGGAA
TrpV1_DMS-1_Pro16Arg	ATATAGATGCCGTCCTAGCGCCCTTTAGGTCTCCCTCACCATGGAGCAAAGGGCAAGTCTTGACTCAGAGGAATCCGAGTCCCCTCGACAAGAGAACTCCTGTCTGGACCCCCCTGATCGGGACCCAAATTGCAAGCCCCCACCCGTAAAACCACATATCTTTACCACACGGTCCAGGACTAGGTTGTTTGGTAAGGGAGACCCCCTTATTACTACCATGGGCACAGGAA
TrpV1_DMS-1_Pro16Trp	ATATAGATGCCGTCCTAGCGCCCTTTAGGTCTCCCTCACCATGGAGCAAAGGGCAAGTCTTGACTCAGAGGAATCCGAGTCCCCTTGGCAAGAGAACTCCTGTCTGGACCCCCCTGATCGGGACCCAAATTGCAAGCCCCCACCCGTAAAACCACATATCTTTACCACACGGTCCAGGACTAGGTTGTTTGGTAAGGGAGACCCCCTTATTACTACCATGGGCACAGGAA
TrpV1_DMS-1_Pro16Val	ATATAGATGCCGTCCTAGCGCCCTTTAGGTCTCCCTCACCATGGAGCAAAGGGCAAGTCTTGACTCAGAGGAATCCGAGTCCCCTGTGCAAGAGAACTCCTGTCTGGACCCCCCTGATCGGGACCCAAATTGCAAGCCCCCACCCGTAAAACCACATATCTTTACCACACGGTCCAGGACTAGGTTGTTTGGTAAGGGAGACCCCCTTATTACTACCATGGGCACAGGAA
TrpV1_DMS-1_Pro16Glu	ATATAGATGCCGTCCTAGCGCCCTTTAGGTCTCCCTCACCATGGAGCAAAGGGCAAGTCTTGACTCAGAGGAATCCGAGTCCCCTGAACAAGAGAACTCCTGTCTGGACCCCCCTGATCGGGACCCAAATTGCAAGCCCCCACCCGTAAAACCACATATCTTTACCACACGGTCCAGGACTAGGTTGTTTGGTAAGGGAGACCCCCTTATTACTACCATGGGCACAGGAA
TrpV1_DMS-1_Pro16Tyr	ATATAGATGCCGTCCTAGCGCCCTTTAGGTCTCCCTCACCATGGAGCAAAGGGCAAGTCTTGACTCAGAGGAATCCGAGTCCCCTTATCAAGAGAACTCCTGTCTGGACCCCCCTGATCGGGACCCAAATTGCAAGCCCCCACCCGTAAAACCACATATCTTTACCACACGGTCCAGGACTAGGTTGTTTGGTAAGGGAGACCCCCTTATTACTACCATGGGCACAGGAA
TrpV1_DMS-1_Gln17Cys	ATATAGATGCCGTCCTAGCGCCCTTTAGGTCTCCCTCACCATGGAGCAAAGGGCAAGTCTTGACTCAGAGGAATCCGAGTCCCCTCCATGTGAGAACTCCTGTCTGGACCCCCCTGATCGGGACCCAAATTGCAAGCCCCCACCCGTAAAACCACATATCTTTACCACACGGTCCAGGACTAGGTTGTTTGGTAAGGGAGACCCCCTTATTACTACCATGGGCACAGGAA
TrpV1_DMS-1_Gln17Asp	ATATAGATGCCGTCCTAGCGCCCTTTAGGTCTCCCTCACCATGGAGCAAAGGGCAAGTCTTGACTCAGAGGAATCCGAGTCCCCTCCAGATGAGAACTCCTGTCTGGACCCCCCTGATCGGGACCCAAATTGCAAGCCCCCACCCGTAAAACCACATATCTTTACCACACGGTCCAGGACTAGGTTGTTTGGTAAGGGAGACCCCCTTATTACTACCATGGGCACAGGAA
TrpV1_DMS-1_Gln17Ser	ATATAGATGCCGTCCTAGCGCCCTTTAGGTCTCCCTCACCATGGAGCAAAGGGCAAGTCTTGACTCAGAGGAATCCGAGTCCCCTCCAAGCGAGAACTCCTGTCTGGACCCCCCTGATCGGGACCCAAATTGCAAGCCCCCACCCGTAAAACCACATATCTTTACCACACGGTCCAGGACTAGGTTGTTTGGTAAGGGAGACCCCCTTATTACTACCATGGGCACAGGAA
TrpV1_DMS-1_Gln17Gln	ATATAGATGCCGTCCTAGCGCCCTTTAGGTCTCCCTCACCATGGAGCAAAGGGCAAGTCTTGACTCAGAGGAATCCGAGTCCCCTCCACAAGAGAACTCCTGTCTGGACCCCCCTGATCGGGACCCAAATTGCAAGCCCCCACCCGTAAAACCACATATCTTTACCACACGGTCCAGGACTAGGTTGTTTGGTAAGGGAGACCCCCTTATTACTACCATGGGCACAGGAA
TrpV1_DMS-1_Gln17Met	ATATAGATGCCGTCCTAGCGCCCTTTAGGTCTCCCTCACCATGGAGCAAAGGGCAAGTCTTGACTCAGAGGAATCCGAGTCCCCTCCAATGGAGAACTCCTGTCTGGACCCCCCTGATCGGGACCCAAATTGCAAGCCCCCACCCGTAAAACCACATATCTTTACCACACGGTCCAGGACTAGGTTGTTTGGTAAGGGAGACCCCCTTATTACTACCATGGGCACAGGAA
TrpV1_DMS-1_Gln17Asn	ATATAGATGCCGTCCTAGCGCCCTTTAGGTCTCCCTCACCATGGAGCAAAGGGCAAGTCTTGACTCAGAGGAATCCGAGTCCCCTCCAAATGAGAACTCCTGTCTGGACCCCCCTGATCGGGACCCAAATTGCAAGCCCCCACCCGTAAAACCACATATCTTTACCACACGGTCCAGGACTAGGTTGTTTGGTAAGGGAGACCCCCTTATTACTACCATGGGCACAGGAA
TrpV1_DMS-1_Gln17Pro	ATATAGATGCCGTCCTAGCGCCCTTTAGGTCTCCCTCACCATGGAGCAAAGGGCAAGTCTTGACTCAGAGGAATCCGAGTCCCCTCCACCAGAGAACTCCTGTCTGGACCCCCCTGATCGGGACCCAAATTGCAAGCCCCCACCCGTAAAACCACATATCTTTACCACACGGTCCAGGACTAGGTTGTTTGGTAAGGGAGACCCCCTTATTACTACCATGGGCACAGGAA
TrpV1_DMS-1_Gln17Lys	ATATAGATGCCGTCCTAGCGCCCTTTAGGTCTCCCTCACCATGGAGCAAAGGGCAAGTCTTGACTCAGAGGAATCCGAGTCCCCTCCAAAAGAGAACTCCTGTCTGGACCCCCCTGATCGGGACCCAAATTGCAAGCCCCCACCCGTAAAACCACATATCTTTACCACACGGTCCAGGACTAGGTTGTTTGGTAAGGGAGACCCCCTTATTACTACCATGGGCACAGGAA
TrpV1_DMS-1_Gln17Thr	ATATAGATGCCGTCCTAGCGCCCTTTAGGTCTCCCTCACCATGGAGCAAAGGGCAAGTCTTGACTCAGAGGAATCCGAGTCCCCTCCAACCGAGAACTCCTGTCTGGACCCCCCTGATCGGGACCCAAATTGCAAGCCCCCACCCGTAAAACCACATATCTTTACCACACGGTCCAGGACTAGGTTGTTTGGTAAGGGAGACCCCCTTATTACTACCATGGGCACAGGAA
TrpV1_DMS-1_Gln17Phe	ATATAGATGCCGTCCTAGCGCCCTTTAGGTCTCCCTCACCATGGAGCAAAGGGCAAGTCTTGACTCAGAGGAATCCGAGTCCCCTCCATTCGAGAACTCCTGTCTGGACCCCCCTGATCGGGACCCAAATTGCAAGCCCCCACCCGTAAAACCACATATCTTTACCACACGGTCCAGGACTAGGTTGTTTGGTAAGGGAGACCCCCTTATTACTACCATGGGCACAGGAA
TrpV1_DMS-1_Gln17Ala	ATATAGATGCCGTCCTAGCGCCCTTTAGGTCTCCCTCACCATGGAGCAAAGGGCAAGTCTTGACTCAGAGGAATCCGAGTCCCCTCCAGCAGAGAACTCCTGTCTGGACCCCCCTGATCGGGACCCAAATTGCAAGCCCCCACCCGTAAAACCACATATCTTTACCACACGGTCCAGGACTAGGTTGTTTGGTAAGGGAGACCCCCTTATTACTACCATGGGCACAGGAA
TrpV1_DMS-1_Gln17Gly	ATATAGATGCCGTCCTAGCGCCCTTTAGGTCTCCCTCACCATGGAGCAAAGGGCAAGTCTTGACTCAGAGGAATCCGAGTCCCCTCCAGGGGAGAACTCCTGTCTGGACCCCCCTGATCGGGACCCAAATTGCAAGCCCCCACCCGTAAAACCACATATCTTTACCACACGGTCCAGGACTAGGTTGTTTGGTAAGGGAGACCCCCTTATTACTACCATGGGCACAGGAA
TrpV1_DMS-1_Gln17Ile	ATATAGATGCCGTCCTAGCGCCCTTTAGGTCTCCCTCACCATGGAGCAAAGGGCAAGTCTTGACTCAGAGGAATCCGAGTCCCCTCCAATCGAGAACTCCTGTCTGGACCCCCCTGATCGGGACCCAAATTGCAAGCCCCCACCCGTAAAACCACATATCTTTACCACACGGTCCAGGACTAGGTTGTTTGGTAAGGGAGACCCCCTTATTACTACCATGGGCACAGGAA
TrpV1_DMS-1_Gln17Leu	ATATAGATGCCGTCCTAGCGCCCTTTAGGTCTCCCTCACCATGGAGCAAAGGGCAAGTCTTGACTCAGAGGAATCCGAGTCCCCTCCACTAGAGAACTCCTGTCTGGACCCCCCTGATCGGGACCCAAATTGCAAGCCCCCACCCGTAAAACCACATATCTTTACCACACGGTCCAGGACTAGGTTGTTTGGTAAGGGAGACCCCCTTATTACTACCATGGGCACAGGAA
TrpV1_DMS-1_Gln17His	ATATAGATGCCGTCCTAGCGCCCTTTAGGTCTCCCTCACCATGGAGCAAAGGGCAAGTCTTGACTCAGAGGAATCCGAGTCCCCTCCACACGAGAACTCCTGTCTGGACCCCCCTGATCGGGACCCAAATTGCAAGCCCCCACCCGTAAAACCACATATCTTTACCACACGGTCCAGGACTAGGTTGTTTGGTAAGGGAGACCCCCTTATTACTACCATGGGCACAGGAA
TrpV1_DMS-1_Gln17Arg	ATATAGATGCCGTCCTAGCGCCCTTTAGGTCTCCCTCACCATGGAGCAAAGGGCAAGTCTTGACTCAGAGGAATCCGAGTCCCCTCCAAGAGAGAACTCCTGTCTGGACCCCCCTGATCGGGACCCAAATTGCAAGCCCCCACCCGTAAAACCACATATCTTTACCACACGGTCCAGGACTAGGTTGTTTGGTAAGGGAGACCCCCTTATTACTACCATGGGCACAGGAA
TrpV1_DMS-1_Gln17Trp	ATATAGATGCCGTCCTAGCGCCCTTTAGGTCTCCCTCACCATGGAGCAAAGGGCAAGTCTTGACTCAGAGGAATCCGAGTCCCCTCCATGGGAGAACTCCTGTCTGGACCCCCCTGATCGGGACCCAAATTGCAAGCCCCCACCCGTAAAACCACATATCTTTACCACACGGTCCAGGACTAGGTTGTTTGGTAAGGGAGACCCCCTTATTACTACCATGGGCACAGGAA
TrpV1_DMS-1_Gln17Val	ATATAGATGCCGTCCTAGCGCCCTTTAGGTCTCCCTCACCATGGAGCAAAGGGCAAGTCTTGACTCAGAGGAATCCGAGTCCCCTCCAGTTGAGAACTCCTGTCTGGACCCCCCTGATCGGGACCCAAATTGCAAGCCCCCACCCGTAAAACCACATATCTTTACCACACGGTCCAGGACTAGGTTGTTTGGTAAGGGAGACCCCCTTATTACTACCATGGGCACAGGAA
TrpV1_DMS-1_Gln17Glu	ATATAGATGCCGTCCTAGCGCCCTTTAGGTCTCCCTCACCATGGAGCAAAGGGCAAGTCTTGACTCAGAGGAATCCGAGTCCCCTCCAGAAGAGAACTCCTGTCTGGACCCCCCTGATCGGGACCCAAATTGCAAGCCCCCACCCGTAAAACCACATATCTTTACCACACGGTCCAGGACTAGGTTGTTTGGTAAGGGAGACCCCCTTATTACTACCATGGGCACAGGAA
TrpV1_DMS-1_Gln17Tyr	ATATAGATGCCGTCCTAGCGCCCTTTAGGTCTCCCTCACCATGGAGCAAAGGGCAAGTCTTGACTCAGAGGAATCCGAGTCCCCTCCATACGAGAACTCCTGTCTGGACCCCCCTGATCGGGACCCAAATTGCAAGCCCCCACCCGTAAAACCACATATCTTTACCACACGGTCCAGGACTAGGTTGTTTGGTAAGGGAGACCCCCTTATTACTACCATGGGCACAGGAA
TrpV1_DMS-1_Glu18Cys	ATATAGATGCCGTCCTAGCGCCCTTTAGGTCTCCCTCACCATGGAGCAAAGGGCAAGTCTTGACTCAGAGGAATCCGAGTCCCCTCCACAATGTAACTCCTGTCTGGACCCCCCTGATCGGGACCCAAATTGCAAGCCCCCACCCGTAAAACCACATATCTTTACCACACGGTCCAGGACTAGGTTGTTTGGTAAGGGAGACCCCCTTATTACTACCATGGGCACAGGAA
TrpV1_DMS-1_Glu18Asp	ATATAGATGCCGTCCTAGCGCCCTTTAGGTCTCCCTCACCATGGAGCAAAGGGCAAGTCTTGACTCAGAGGAATCCGAGTCCCCTCCACAAGATAACTCCTGTCTGGACCCCCCTGATCGGGACCCAAATTGCAAGCCCCCACCCGTAAAACCACATATCTTTACCACACGGTCCAGGACTAGGTTGTTTGGTAAGGGAGACCCCCTTATTACTACCATGGGCACAGGAA
TrpV1_DMS-1_Glu18Ser	ATATAGATGCCGTCCTAGCGCCCTTTAGGTCTCCCTCACCATGGAGCAAAGGGCAAGTCTTGACTCAGAGGAATCCGAGTCCCCTCCACAATCAAACTCCTGTCTGGACCCCCCTGATCGGGACCCAAATTGCAAGCCCCCACCCGTAAAACCACATATCTTTACCACACGGTCCAGGACTAGGTTGTTTGGTAAGGGAGACCCCCTTATTACTACCATGGGCACAGGAA
TrpV1_DMS-1_Glu18Gln	ATATAGATGCCGTCCTAGCGCCCTTTAGGTCTCCCTCACCATGGAGCAAAGGGCAAGTCTTGACTCAGAGGAATCCGAGTCCCCTCCACAACAAAACTCCTGTCTGGACCCCCCTGATCGGGACCCAAATTGCAAGCCCCCACCCGTAAAACCACATATCTTTACCACACGGTCCAGGACTAGGTTGTTTGGTAAGGGAGACCCCCTTATTACTACCATGGGCACAGGAA
TrpV1_DMS-1_Glu18Met	ATATAGATGCCGTCCTAGCGCCCTTTAGGTCTCCCTCACCATGGAGCAAAGGGCAAGTCTTGACTCAGAGGAATCCGAGTCCCCTCCACAAATGAACTCCTGTCTGGACCCCCCTGATCGGGACCCAAATTGCAAGCCCCCACCCGTAAAACCACATATCTTTACCACACGGTCCAGGACTAGGTTGTTTGGTAAGGGAGACCCCCTTATTACTACCATGGGCACAGGAA
TrpV1_DMS-1_Glu18Asn	ATATAGATGCCGTCCTAGCGCCCTTTAGGTCTCCCTCACCATGGAGCAAAGGGCAAGTCTTGACTCAGAGGAATCCGAGTCCCCTCCACAAAATAACTCCTGTCTGGACCCCCCTGATCGGGACCCAAATTGCAAGCCCCCACCCGTAAAACCACATATCTTTACCACACGGTCCAGGACTAGGTTGTTTGGTAAGGGAGACCCCCTTATTACTACCATGGGCACAGGAA
TrpV1_DMS-1_Glu18Pro	ATATAGATGCCGTCCTAGCGCCCTTTAGGTCTCCCTCACCATGGAGCAAAGGGCAAGTCTTGACTCAGAGGAATCCGAGTCCCCTCCACAACCTAACTCCTGTCTGGACCCCCCTGATCGGGACCCAAATTGCAAGCCCCCACCCGTAAAACCACATATCTTTACCACACGGTCCAGGACTAGGTTGTTTGGTAAGGGAGACCCCCTTATTACTACCATGGGCACAGGAA
TrpV1_DMS-1_Glu18Lys	ATATAGATGCCGTCCTAGCGCCCTTTAGGTCTCCCTCACCATGGAGCAAAGGGCAAGTCTTGACTCAGAGGAATCCGAGTCCCCTCCACAAAAAAACTCCTGTCTGGACCCCCCTGATCGGGACCCAAATTGCAAGCCCCCACCCGTAAAACCACATATCTTTACCACACGGTCCAGGACTAGGTTGTTTGGTAAGGGAGACCCCCTTATTACTACCATGGGCACAGGAA
TrpV1_DMS-1_Glu18Thr	ATATAGATGCCGTCCTAGCGCCCTTTAGGTCTCCCTCACCATGGAGCAAAGGGCAAGTCTTGACTCAGAGGAATCCGAGTCCCCTCCACAAACCAACTCCTGTCTGGACCCCCCTGATCGGGACCCAAATTGCAAGCCCCCACCCGTAAAACCACATATCTTTACCACACGGTCCAGGACTAGGTTGTTTGGTAAGGGAGACCCCCTTATTACTACCATGGGCACAGGAA
TrpV1_DMS-1_Glu18Phe	ATATAGATGCCGTCCTAGCGCCCTTTAGGTCTCCCTCACCATGGAGCAAAGGGCAAGTCTTGACTCAGAGGAATCCGAGTCCCCTCCACAATTCAACTCCTGTCTGGACCCCCCTGATCGGGACCCAAATTGCAAGCCCCCACCCGTAAAACCACATATCTTTACCACACGGTCCAGGACTAGGTTGTTTGGTAAGGGAGACCCCCTTATTACTACCATGGGCACAGGAA
TrpV1_DMS-1_Glu18Ala	ATATAGATGCCGTCCTAGCGCCCTTTAGGTCTCCCTCACCATGGAGCAAAGGGCAAGTCTTGACTCAGAGGAATCCGAGTCCCCTCCACAAGCTAACTCCTGTCTGGACCCCCCTGATCGGGACCCAAATTGCAAGCCCCCACCCGTAAAACCACATATCTTTACCACACGGTCCAGGACTAGGTTGTTTGGTAAGGGAGACCCCCTTATTACTACCATGGGCACAGGAA
TrpV1_DMS-1_Glu18Gly	ATATAGATGCCGTCCTAGCGCCCTTTAGGTCTCCCTCACCATGGAGCAAAGGGCAAGTCTTGACTCAGAGGAATCCGAGTCCCCTCCACAAGGAAACTCCTGTCTGGACCCCCCTGATCGGGACCCAAATTGCAAGCCCCCACCCGTAAAACCACATATCTTTACCACACGGTCCAGGACTAGGTTGTTTGGTAAGGGAGACCCCCTTATTACTACCATGGGCACAGGAA
TrpV1_DMS-1_Glu18Ile	ATATAGATGCCGTCCTAGCGCCCTTTAGGTCTCCCTCACCATGGAGCAAAGGGCAAGTCTTGACTCAGAGGAATCCGAGTCCCCTCCACAAATCAACTCCTGTCTGGACCCCCCTGATCGGGACCCAAATTGCAAGCCCCCACCCGTAAAACCACATATCTTTACCACACGGTCCAGGACTAGGTTGTTTGGTAAGGGAGACCCCCTTATTACTACCATGGGCACAGGAA
TrpV1_DMS-1_Glu18Leu	ATATAGATGCCGTCCTAGCGCCCTTTAGGTCTCCCTCACCATGGAGCAAAGGGCAAGTCTTGACTCAGAGGAATCCGAGTCCCCTCCACAACTTAACTCCTGTCTGGACCCCCCTGATCGGGACCCAAATTGCAAGCCCCCACCCGTAAAACCACATATCTTTACCACACGGTCCAGGACTAGGTTGTTTGGTAAGGGAGACCCCCTTATTACTACCATGGGCACAGGAA
TrpV1_DMS-1_Glu18His	ATATAGATGCCGTCCTAGCGCCCTTTAGGTCTCCCTCACCATGGAGCAAAGGGCAAGTCTTGACTCAGAGGAATCCGAGTCCCCTCCACAACATAACTCCTGTCTGGACCCCCCTGATCGGGACCCAAATTGCAAGCCCCCACCCGTAAAACCACATATCTTTACCACACGGTCCAGGACTAGGTTGTTTGGTAAGGGAGACCCCCTTATTACTACCATGGGCACAGGAA
TrpV1_DMS-1_Glu18Arg	ATATAGATGCCGTCCTAGCGCCCTTTAGGTCTCCCTCACCATGGAGCAAAGGGCAAGTCTTGACTCAGAGGAATCCGAGTCCCCTCCACAACGGAACTCCTGTCTGGACCCCCCTGATCGGGACCCAAATTGCAAGCCCCCACCCGTAAAACCACATATCTTTACCACACGGTCCAGGACTAGGTTGTTTGGTAAGGGAGACCCCCTTATTACTACCATGGGCACAGGAA
TrpV1_DMS-1_Glu18Trp	ATATAGATGCCGTCCTAGCGCCCTTTAGGTCTCCCTCACCATGGAGCAAAGGGCAAGTCTTGACTCAGAGGAATCCGAGTCCCCTCCACAATGGAACTCCTGTCTGGACCCCCCTGATCGGGACCCAAATTGCAAGCCCCCACCCGTAAAACCACATATCTTTACCACACGGTCCAGGACTAGGTTGTTTGGTAAGGGAGACCCCCTTATTACTACCATGGGCACAGGAA
TrpV1_DMS-1_Glu18Val	ATATAGATGCCGTCCTAGCGCCCTTTAGGTCTCCCTCACCATGGAGCAAAGGGCAAGTCTTGACTCAGAGGAATCCGAGTCCCCTCCACAAGTCAACTCCTGTCTGGACCCCCCTGATCGGGACCCAAATTGCAAGCCCCCACCCGTAAAACCACATATCTTTACCACACGGTCCAGGACTAGGTTGTTTGGTAAGGGAGACCCCCTTATTACTACCATGGGCACAGGAA
TrpV1_DMS-1_Glu18Glu	ATATAGATGCCGTCCTAGCGCCCTTTAGGTCTCCCTCACCATGGAGCAAAGGGCAAGTCTTGACTCAGAGGAATCCGAGTCCCCTCCACAAGAAAACTCCTGTCTGGACCCCCCTGATCGGGACCCAAATTGCAAGCCCCCACCCGTAAAACCACATATCTTTACCACACGGTCCAGGACTAGGTTGTTTGGTAAGGGAGACCCCCTTATTACTACCATGGGCACAGGAA
TrpV1_DMS-1_Glu18Tyr	ATATAGATGCCGTCCTAGCGCCCTTTAGGTCTCCCTCACCATGGAGCAAAGGGCAAGTCTTGACTCAGAGGAATCCGAGTCCCCTCCACAATATAACTCCTGTCTGGACCCCCCTGATCGGGACCCAAATTGCAAGCCCCCACCCGTAAAACCACATATCTTTACCACACGGTCCAGGACTAGGTTGTTTGGTAAGGGAGACCCCCTTATTACTACCATGGGCACAGGAA
TrpV1_DMS-1_Asn19Cys	ATATAGATGCCGTCCTAGCGCCCTTTAGGTCTCCCTCACCATGGAGCAAAGGGCAAGTCTTGACTCAGAGGAATCCGAGTCCCCTCCACAAGAGTGCTCCTGTCTGGACCCCCCTGATCGGGACCCAAATTGCAAGCCCCCACCCGTAAAACCACATATCTTTACCACACGGTCCAGGACTAGGTTGTTTGGTAAGGGAGACCCCCTTATTACTACCATGGGCACAGGAA
TrpV1_DMS-1_Asn19Asp	ATATAGATGCCGTCCTAGCGCCCTTTAGGTCTCCCTCACCATGGAGCAAAGGGCAAGTCTTGACTCAGAGGAATCCGAGTCCCCTCCACAAGAGGACTCCTGTCTGGACCCCCCTGATCGGGACCCAAATTGCAAGCCCCCACCCGTAAAACCACATATCTTTACCACACGGTCCAGGACTAGGTTGTTTGGTAAGGGAGACCCCCTTATTACTACCATGGGCACAGGAA
TrpV1_DMS-1_Asn19Ser	ATATAGATGCCGTCCTAGCGCCCTTTAGGTCTCCCTCACCATGGAGCAAAGGGCAAGTCTTGACTCAGAGGAATCCGAGTCCCCTCCACAAGAGTCGTCCTGTCTGGACCCCCCTGATCGGGACCCAAATTGCAAGCCCCCACCCGTAAAACCACATATCTTTACCACACGGTCCAGGACTAGGTTGTTTGGTAAGGGAGACCCCCTTATTACTACCATGGGCACAGGAA
TrpV1_DMS-1_Asn19Gln	ATATAGATGCCGTCCTAGCGCCCTTTAGGTCTCCCTCACCATGGAGCAAAGGGCAAGTCTTGACTCAGAGGAATCCGAGTCCCCTCCACAAGAGCAATCCTGTCTGGACCCCCCTGATCGGGACCCAAATTGCAAGCCCCCACCCGTAAAACCACATATCTTTACCACACGGTCCAGGACTAGGTTGTTTGGTAAGGGAGACCCCCTTATTACTACCATGGGCACAGGAA
TrpV1_DMS-1_Asn19Met	ATATAGATGCCGTCCTAGCGCCCTTTAGGTCTCCCTCACCATGGAGCAAAGGGCAAGTCTTGACTCAGAGGAATCCGAGTCCCCTCCACAAGAGATGTCCTGTCTGGACCCCCCTGATCGGGACCCAAATTGCAAGCCCCCACCCGTAAAACCACATATCTTTACCACACGGTCCAGGACTAGGTTGTTTGGTAAGGGAGACCCCCTTATTACTACCATGGGCACAGGAA
TrpV1_DMS-1_Asn19Asn	ATATAGATGCCGTCCTAGCGCCCTTTAGGTCTCCCTCACCATGGAGCAAAGGGCAAGTCTTGACTCAGAGGAATCCGAGTCCCCTCCACAAGAGAATTCCTGTCTGGACCCCCCTGATCGGGACCCAAATTGCAAGCCCCCACCCGTAAAACCACATATCTTTACCACACGGTCCAGGACTAGGTTGTTTGGTAAGGGAGACCCCCTTATTACTACCATGGGCACAGGAA
TrpV1_DMS-1_Asn19Pro	ATATAGATGCCGTCCTAGCGCCCTTTAGGTCTCCCTCACCATGGAGCAAAGGGCAAGTCTTGACTCAGAGGAATCCGAGTCCCCTCCACAAGAGCCCTCCTGTCTGGACCCCCCTGATCGGGACCCAAATTGCAAGCCCCCACCCGTAAAACCACATATCTTTACCACACGGTCCAGGACTAGGTTGTTTGGTAAGGGAGACCCCCTTATTACTACCATGGGCACAGGAA
TrpV1_DMS-1_Asn19Lys	ATATAGATGCCGTCCTAGCGCCCTTTAGGTCTCCCTCACCATGGAGCAAAGGGCAAGTCTTGACTCAGAGGAATCCGAGTCCCCTCCACAAGAGAAGTCCTGTCTGGACCCCCCTGATCGGGACCCAAATTGCAAGCCCCCACCCGTAAAACCACATATCTTTACCACACGGTCCAGGACTAGGTTGTTTGGTAAGGGAGACCCCCTTATTACTACCATGGGCACAGGAA
TrpV1_DMS-1_Asn19Thr	ATATAGATGCCGTCCTAGCGCCCTTTAGGTCTCCCTCACCATGGAGCAAAGGGCAAGTCTTGACTCAGAGGAATCCGAGTCCCCTCCACAAGAGACGTCCTGTCTGGACCCCCCTGATCGGGACCCAAATTGCAAGCCCCCACCCGTAAAACCACATATCTTTACCACACGGTCCAGGACTAGGTTGTTTGGTAAGGGAGACCCCCTTATTACTACCATGGGCACAGGAA
TrpV1_DMS-1_Asn19Phe	ATATAGATGCCGTCCTAGCGCCCTTTAGGTCTCCCTCACCATGGAGCAAAGGGCAAGTCTTGACTCAGAGGAATCCGAGTCCCCTCCACAAGAGTTCTCCTGTCTGGACCCCCCTGATCGGGACCCAAATTGCAAGCCCCCACCCGTAAAACCACATATCTTTACCACACGGTCCAGGACTAGGTTGTTTGGTAAGGGAGACCCCCTTATTACTACCATGGGCACAGGAA
TrpV1_DMS-1_Asn19Ala	ATATAGATGCCGTCCTAGCGCCCTTTAGGTCTCCCTCACCATGGAGCAAAGGGCAAGTCTTGACTCAGAGGAATCCGAGTCCCCTCCACAAGAGGCTTCCTGTCTGGACCCCCCTGATCGGGACCCAAATTGCAAGCCCCCACCCGTAAAACCACATATCTTTACCACACGGTCCAGGACTAGGTTGTTTGGTAAGGGAGACCCCCTTATTACTACCATGGGCACAGGAA
TrpV1_DMS-1_Asn19Gly	ATATAGATGCCGTCCTAGCGCCCTTTAGGTCTCCCTCACCATGGAGCAAAGGGCAAGTCTTGACTCAGAGGAATCCGAGTCCCCTCCACAAGAGGGTTCCTGTCTGGACCCCCCTGATCGGGACCCAAATTGCAAGCCCCCACCCGTAAAACCACATATCTTTACCACACGGTCCAGGACTAGGTTGTTTGGTAAGGGAGACCCCCTTATTACTACCATGGGCACAGGAA
TrpV1_DMS-1_Asn19Ile	ATATAGATGCCGTCCTAGCGCCCTTTAGGTCTCCCTCACCATGGAGCAAAGGGCAAGTCTTGACTCAGAGGAATCCGAGTCCCCTCCACAAGAGATATCCTGTCTGGACCCCCCTGATCGGGACCCAAATTGCAAGCCCCCACCCGTAAAACCACATATCTTTACCACACGGTCCAGGACTAGGTTGTTTGGTAAGGGAGACCCCCTTATTACTACCATGGGCACAGGAA
TrpV1_DMS-1_Asn19Leu	ATATAGATGCCGTCCTAGCGCCCTTTAGGTCTCCCTCACCATGGAGCAAAGGGCAAGTCTTGACTCAGAGGAATCCGAGTCCCCTCCACAAGAGTTATCCTGTCTGGACCCCCCTGATCGGGACCCAAATTGCAAGCCCCCACCCGTAAAACCACATATCTTTACCACACGGTCCAGGACTAGGTTGTTTGGTAAGGGAGACCCCCTTATTACTACCATGGGCACAGGAA
TrpV1_DMS-1_Asn19His	ATATAGATGCCGTCCTAGCGCCCTTTAGGTCTCCCTCACCATGGAGCAAAGGGCAAGTCTTGACTCAGAGGAATCCGAGTCCCCTCCACAAGAGCACTCCTGTCTGGACCCCCCTGATCGGGACCCAAATTGCAAGCCCCCACCCGTAAAACCACATATCTTTACCACACGGTCCAGGACTAGGTTGTTTGGTAAGGGAGACCCCCTTATTACTACCATGGGCACAGGAA
TrpV1_DMS-1_Asn19Arg	ATATAGATGCCGTCCTAGCGCCCTTTAGGTCTCCCTCACCATGGAGCAAAGGGCAAGTCTTGACTCAGAGGAATCCGAGTCCCCTCCACAAGAGAGGTCCTGTCTGGACCCCCCTGATCGGGACCCAAATTGCAAGCCCCCACCCGTAAAACCACATATCTTTACCACACGGTCCAGGACTAGGTTGTTTGGTAAGGGAGACCCCCTTATTACTACCATGGGCACAGGAA
TrpV1_DMS-1_Asn19Trp	ATATAGATGCCGTCCTAGCGCCCTTTAGGTCTCCCTCACCATGGAGCAAAGGGCAAGTCTTGACTCAGAGGAATCCGAGTCCCCTCCACAAGAGTGGTCCTGTCTGGACCCCCCTGATCGGGACCCAAATTGCAAGCCCCCACCCGTAAAACCACATATCTTTACCACACGGTCCAGGACTAGGTTGTTTGGTAAGGGAGACCCCCTTATTACTACCATGGGCACAGGAA
TrpV1_DMS-1_Asn19Val	ATATAGATGCCGTCCTAGCGCCCTTTAGGTCTCCCTCACCATGGAGCAAAGGGCAAGTCTTGACTCAGAGGAATCCGAGTCCCCTCCACAAGAGGTTTCCTGTCTGGACCCCCCTGATCGGGACCCAAATTGCAAGCCCCCACCCGTAAAACCACATATCTTTACCACACGGTCCAGGACTAGGTTGTTTGGTAAGGGAGACCCCCTTATTACTACCATGGGCACAGGAA
TrpV1_DMS-1_Asn19Glu	ATATAGATGCCGTCCTAGCGCCCTTTAGGTCTCCCTCACCATGGAGCAAAGGGCAAGTCTTGACTCAGAGGAATCCGAGTCCCCTCCACAAGAGGAGTCCTGTCTGGACCCCCCTGATCGGGACCCAAATTGCAAGCCCCCACCCGTAAAACCACATATCTTTACCACACGGTCCAGGACTAGGTTGTTTGGTAAGGGAGACCCCCTTATTACTACCATGGGCACAGGAA
TrpV1_DMS-1_Asn19Tyr	ATATAGATGCCGTCCTAGCGCCCTTTAGGTCTCCCTCACCATGGAGCAAAGGGCAAGTCTTGACTCAGAGGAATCCGAGTCCCCTCCACAAGAGTACTCCTGTCTGGACCCCCCTGATCGGGACCCAAATTGCAAGCCCCCACCCGTAAAACCACATATCTTTACCACACGGTCCAGGACTAGGTTGTTTGGTAAGGGAGACCCCCTTATTACTACCATGGGCACAGGAA
TrpV1_DMS-1_Ser20Cys	ATATAGATGCCGTCCTAGCGCCCTTTAGGTCTCCCTCACCATGGAGCAAAGGGCAAGTCTTGACTCAGAGGAATCCGAGTCCCCTCCACAAGAGAACTGCTGTCTGGACCCCCCTGATCGGGACCCAAATTGCAAGCCCCCACCCGTAAAACCACATATCTTTACCACACGGTCCAGGACTAGGTTGTTTGGTAAGGGAGACCCCCTTATTACTACCATGGGCACAGGAA
TrpV1_DMS-1_Ser20Asp	ATATAGATGCCGTCCTAGCGCCCTTTAGGTCTCCCTCACCATGGAGCAAAGGGCAAGTCTTGACTCAGAGGAATCCGAGTCCCCTCCACAAGAGAACGATTGTCTGGACCCCCCTGATCGGGACCCAAATTGCAAGCCCCCACCCGTAAAACCACATATCTTTACCACACGGTCCAGGACTAGGTTGTTTGGTAAGGGAGACCCCCTTATTACTACCATGGGCACAGGAA
TrpV1_DMS-1_Ser20Ser	ATATAGATGCCGTCCTAGCGCCCTTTAGGTCTCCCTCACCATGGAGCAAAGGGCAAGTCTTGACTCAGAGGAATCCGAGTCCCCTCCACAAGAGAACTCTTGTCTGGACCCCCCTGATCGGGACCCAAATTGCAAGCCCCCACCCGTAAAACCACATATCTTTACCACACGGTCCAGGACTAGGTTGTTTGGTAAGGGAGACCCCCTTATTACTACCATGGGCACAGGAA
TrpV1_DMS-1_Ser20Gln	ATATAGATGCCGTCCTAGCGCCCTTTAGGTCTCCCTCACCATGGAGCAAAGGGCAAGTCTTGACTCAGAGGAATCCGAGTCCCCTCCACAAGAGAACCAGTGTCTGGACCCCCCTGATCGGGACCCAAATTGCAAGCCCCCACCCGTAAAACCACATATCTTTACCACACGGTCCAGGACTAGGTTGTTTGGTAAGGGAGACCCCCTTATTACTACCATGGGCACAGGAA
TrpV1_DMS-1_Ser20Met	ATATAGATGCCGTCCTAGCGCCCTTTAGGTCTCCCTCACCATGGAGCAAAGGGCAAGTCTTGACTCAGAGGAATCCGAGTCCCCTCCACAAGAGAACATGTGTCTGGACCCCCCTGATCGGGACCCAAATTGCAAGCCCCCACCCGTAAAACCACATATCTTTACCACACGGTCCAGGACTAGGTTGTTTGGTAAGGGAGACCCCCTTATTACTACCATGGGCACAGGAA
TrpV1_DMS-1_Ser20Asn	ATATAGATGCCGTCCTAGCGCCCTTTAGGTCTCCCTCACCATGGAGCAAAGGGCAAGTCTTGACTCAGAGGAATCCGAGTCCCCTCCACAAGAGAACAATTGTCTGGACCCCCCTGATCGGGACCCAAATTGCAAGCCCCCACCCGTAAAACCACATATCTTTACCACACGGTCCAGGACTAGGTTGTTTGGTAAGGGAGACCCCCTTATTACTACCATGGGCACAGGAA
TrpV1_DMS-1_Ser20Pro	ATATAGATGCCGTCCTAGCGCCCTTTAGGTCTCCCTCACCATGGAGCAAAGGGCAAGTCTTGACTCAGAGGAATCCGAGTCCCCTCCACAAGAGAACCCCTGTCTGGACCCCCCTGATCGGGACCCAAATTGCAAGCCCCCACCCGTAAAACCACATATCTTTACCACACGGTCCAGGACTAGGTTGTTTGGTAAGGGAGACCCCCTTATTACTACCATGGGCACAGGAA
TrpV1_DMS-1_Ser20Lys	ATATAGATGCCGTCCTAGCGCCCTTTAGGTCTCCCTCACCATGGAGCAAAGGGCAAGTCTTGACTCAGAGGAATCCGAGTCCCCTCCACAAGAGAACAAGTGTCTGGACCCCCCTGATCGGGACCCAAATTGCAAGCCCCCACCCGTAAAACCACATATCTTTACCACACGGTCCAGGACTAGGTTGTTTGGTAAGGGAGACCCCCTTATTACTACCATGGGCACAGGAA
TrpV1_DMS-1_Ser20Thr	ATATAGATGCCGTCCTAGCGCCCTTTAGGTCTCCCTCACCATGGAGCAAAGGGCAAGTCTTGACTCAGAGGAATCCGAGTCCCCTCCACAAGAGAACACCTGTCTGGACCCCCCTGATCGGGACCCAAATTGCAAGCCCCCACCCGTAAAACCACATATCTTTACCACACGGTCCAGGACTAGGTTGTTTGGTAAGGGAGACCCCCTTATTACTACCATGGGCACAGGAA
TrpV1_DMS-1_Ser20Phe	ATATAGATGCCGTCCTAGCGCCCTTTAGGTCTCCCTCACCATGGAGCAAAGGGCAAGTCTTGACTCAGAGGAATCCGAGTCCCCTCCACAAGAGAACTTCTGTCTGGACCCCCCTGATCGGGACCCAAATTGCAAGCCCCCACCCGTAAAACCACATATCTTTACCACACGGTCCAGGACTAGGTTGTTTGGTAAGGGAGACCCCCTTATTACTACCATGGGCACAGGAA
TrpV1_DMS-1_Ser20Ala	ATATAGATGCCGTCCTAGCGCCCTTTAGGTCTCCCTCACCATGGAGCAAAGGGCAAGTCTTGACTCAGAGGAATCCGAGTCCCCTCCACAAGAGAACGCCTGTCTGGACCCCCCTGATCGGGACCCAAATTGCAAGCCCCCACCCGTAAAACCACATATCTTTACCACACGGTCCAGGACTAGGTTGTTTGGTAAGGGAGACCCCCTTATTACTACCATGGGCACAGGAA
TrpV1_DMS-1_Ser20Gly	ATATAGATGCCGTCCTAGCGCCCTTTAGGTCTCCCTCACCATGGAGCAAAGGGCAAGTCTTGACTCAGAGGAATCCGAGTCCCCTCCACAAGAGAACGGCTGTCTGGACCCCCCTGATCGGGACCCAAATTGCAAGCCCCCACCCGTAAAACCACATATCTTTACCACACGGTCCAGGACTAGGTTGTTTGGTAAGGGAGACCCCCTTATTACTACCATGGGCACAGGAA
TrpV1_DMS-1_Ser20Ile	ATATAGATGCCGTCCTAGCGCCCTTTAGGTCTCCCTCACCATGGAGCAAAGGGCAAGTCTTGACTCAGAGGAATCCGAGTCCCCTCCACAAGAGAACATTTGTCTGGACCCCCCTGATCGGGACCCAAATTGCAAGCCCCCACCCGTAAAACCACATATCTTTACCACACGGTCCAGGACTAGGTTGTTTGGTAAGGGAGACCCCCTTATTACTACCATGGGCACAGGAA
TrpV1_DMS-1_Ser20Leu	ATATAGATGCCGTCCTAGCGCCCTTTAGGTCTCCCTCACCATGGAGCAAAGGGCAAGTCTTGACTCAGAGGAATCCGAGTCCCCTCCACAAGAGAACCTGTGTCTGGACCCCCCTGATCGGGACCCAAATTGCAAGCCCCCACCCGTAAAACCACATATCTTTACCACACGGTCCAGGACTAGGTTGTTTGGTAAGGGAGACCCCCTTATTACTACCATGGGCACAGGAA
TrpV1_DMS-1_Ser20His	ATATAGATGCCGTCCTAGCGCCCTTTAGGTCTCCCTCACCATGGAGCAAAGGGCAAGTCTTGACTCAGAGGAATCCGAGTCCCCTCCACAAGAGAACCACTGTCTGGACCCCCCTGATCGGGACCCAAATTGCAAGCCCCCACCCGTAAAACCACATATCTTTACCACACGGTCCAGGACTAGGTTGTTTGGTAAGGGAGACCCCCTTATTACTACCATGGGCACAGGAA
TrpV1_DMS-1_Ser20Arg	ATATAGATGCCGTCCTAGCGCCCTTTAGGTCTCCCTCACCATGGAGCAAAGGGCAAGTCTTGACTCAGAGGAATCCGAGTCCCCTCCACAAGAGAACAGGTGTCTGGACCCCCCTGATCGGGACCCAAATTGCAAGCCCCCACCCGTAAAACCACATATCTTTACCACACGGTCCAGGACTAGGTTGTTTGGTAAGGGAGACCCCCTTATTACTACCATGGGCACAGGAA
TrpV1_DMS-1_Ser20Trp	ATATAGATGCCGTCCTAGCGCCCTTTAGGTCTCCCTCACCATGGAGCAAAGGGCAAGTCTTGACTCAGAGGAATCCGAGTCCCCTCCACAAGAGAACTGGTGTCTGGACCCCCCTGATCGGGACCCAAATTGCAAGCCCCCACCCGTAAAACCACATATCTTTACCACACGGTCCAGGACTAGGTTGTTTGGTAAGGGAGACCCCCTTATTACTACCATGGGCACAGGAA
TrpV1_DMS-1_Ser20Val	ATATAGATGCCGTCCTAGCGCCCTTTAGGTCTCCCTCACCATGGAGCAAAGGGCAAGTCTTGACTCAGAGGAATCCGAGTCCCCTCCACAAGAGAACGTGTGTCTGGACCCCCCTGATCGGGACCCAAATTGCAAGCCCCCACCCGTAAAACCACATATCTTTACCACACGGTCCAGGACTAGGTTGTTTGGTAAGGGAGACCCCCTTATTACTACCATGGGCACAGGAA
TrpV1_DMS-1_Ser20Glu	ATATAGATGCCGTCCTAGCGCCCTTTAGGTCTCCCTCACCATGGAGCAAAGGGCAAGTCTTGACTCAGAGGAATCCGAGTCCCCTCCACAAGAGAACGAGTGTCTGGACCCCCCTGATCGGGACCCAAATTGCAAGCCCCCACCCGTAAAACCACATATCTTTACCACACGGTCCAGGACTAGGTTGTTTGGTAAGGGAGACCCCCTTATTACTACCATGGGCACAGGAA
TrpV1_DMS-1_Ser20Tyr	ATATAGATGCCGTCCTAGCGCCCTTTAGGTCTCCCTCACCATGGAGCAAAGGGCAAGTCTTGACTCAGAGGAATCCGAGTCCCCTCCACAAGAGAACTATTGTCTGGACCCCCCTGATCGGGACCCAAATTGCAAGCCCCCACCCGTAAAACCACATATCTTTACCACACGGTCCAGGACTAGGTTGTTTGGTAAGGGAGACCCCCTTATTACTACCATGGGCACAGGAA
TrpV1_DMS-1_Cys21Cys	ATATAGATGCCGTCCTAGCGCCCTTTAGGTCTCCCTCACCATGGAGCAAAGGGCAAGTCTTGACTCAGAGGAATCCGAGTCCCCTCCACAAGAGAACTCCTGTCTGGACCCCCCTGATCGGGACCCAAATTGCAAGCCCCCACCCGTAAAACCACATATCTTTACCACACGGTCCAGGACTAGGTTGTTTGGTAAGGGAGACCCCCTTATTACTACCATGGGCACAGGAA
TrpV1_DMS-1_Cys21Asp	ATATAGATGCCGTCCTAGCGCCCTTTAGGTCTCCCTCACCATGGAGCAAAGGGCAAGTCTTGACTCAGAGGAATCCGAGTCCCCTCCACAAGAGAACTCCGACCTGGACCCCCCTGATCGGGACCCAAATTGCAAGCCCCCACCCGTAAAACCACATATCTTTACCACACGGTCCAGGACTAGGTTGTTTGGTAAGGGAGACCCCCTTATTACTACCATGGGCACAGGAA
TrpV1_DMS-1_Cys21Ser	ATATAGATGCCGTCCTAGCGCCCTTTAGGTCTCCCTCACCATGGAGCAAAGGGCAAGTCTTGACTCAGAGGAATCCGAGTCCCCTCCACAAGAGAACTCCTCGCTGGACCCCCCTGATCGGGACCCAAATTGCAAGCCCCCACCCGTAAAACCACATATCTTTACCACACGGTCCAGGACTAGGTTGTTTGGTAAGGGAGACCCCCTTATTACTACCATGGGCACAGGAA
TrpV1_DMS-1_Cys21Gln	ATATAGATGCCGTCCTAGCGCCCTTTAGGTCTCCCTCACCATGGAGCAAAGGGCAAGTCTTGACTCAGAGGAATCCGAGTCCCCTCCACAAGAGAACTCCCAGCTGGACCCCCCTGATCGGGACCCAAATTGCAAGCCCCCACCCGTAAAACCACATATCTTTACCACACGGTCCAGGACTAGGTTGTTTGGTAAGGGAGACCCCCTTATTACTACCATGGGCACAGGAA
TrpV1_DMS-1_Cys21Met	ATATAGATGCCGTCCTAGCGCCCTTTAGGTCTCCCTCACCATGGAGCAAAGGGCAAGTCTTGACTCAGAGGAATCCGAGTCCCCTCCACAAGAGAACTCCATGCTGGACCCCCCTGATCGGGACCCAAATTGCAAGCCCCCACCCGTAAAACCACATATCTTTACCACACGGTCCAGGACTAGGTTGTTTGGTAAGGGAGACCCCCTTATTACTACCATGGGCACAGGAA
TrpV1_DMS-1_Cys21Asn	ATATAGATGCCGTCCTAGCGCCCTTTAGGTCTCCCTCACCATGGAGCAAAGGGCAAGTCTTGACTCAGAGGAATCCGAGTCCCCTCCACAAGAGAACTCCAACCTGGACCCCCCTGATCGGGACCCAAATTGCAAGCCCCCACCCGTAAAACCACATATCTTTACCACACGGTCCAGGACTAGGTTGTTTGGTAAGGGAGACCCCCTTATTACTACCATGGGCACAGGAA
TrpV1_DMS-1_Cys21Pro	ATATAGATGCCGTCCTAGCGCCCTTTAGGTCTCCCTCACCATGGAGCAAAGGGCAAGTCTTGACTCAGAGGAATCCGAGTCCCCTCCACAAGAGAACTCCCCGCTGGACCCCCCTGATCGGGACCCAAATTGCAAGCCCCCACCCGTAAAACCACATATCTTTACCACACGGTCCAGGACTAGGTTGTTTGGTAAGGGAGACCCCCTTATTACTACCATGGGCACAGGAA
TrpV1_DMS-1_Cys21Lys	ATATAGATGCCGTCCTAGCGCCCTTTAGGTCTCCCTCACCATGGAGCAAAGGGCAAGTCTTGACTCAGAGGAATCCGAGTCCCCTCCACAAGAGAACTCCAAGCTGGACCCCCCTGATCGGGACCCAAATTGCAAGCCCCCACCCGTAAAACCACATATCTTTACCACACGGTCCAGGACTAGGTTGTTTGGTAAGGGAGACCCCCTTATTACTACCATGGGCACAGGAA
TrpV1_DMS-1_Cys21Thr	ATATAGATGCCGTCCTAGCGCCCTTTAGGTCTCCCTCACCATGGAGCAAAGGGCAAGTCTTGACTCAGAGGAATCCGAGTCCCCTCCACAAGAGAACTCCACACTGGACCCCCCTGATCGGGACCCAAATTGCAAGCCCCCACCCGTAAAACCACATATCTTTACCACACGGTCCAGGACTAGGTTGTTTGGTAAGGGAGACCCCCTTATTACTACCATGGGCACAGGAA
TrpV1_DMS-1_Cys21Phe	ATATAGATGCCGTCCTAGCGCCCTTTAGGTCTCCCTCACCATGGAGCAAAGGGCAAGTCTTGACTCAGAGGAATCCGAGTCCCCTCCACAAGAGAACTCCTTCCTGGACCCCCCTGATCGGGACCCAAATTGCAAGCCCCCACCCGTAAAACCACATATCTTTACCACACGGTCCAGGACTAGGTTGTTTGGTAAGGGAGACCCCCTTATTACTACCATGGGCACAGGAA
TrpV1_DMS-1_Cys21Ala	ATATAGATGCCGTCCTAGCGCCCTTTAGGTCTCCCTCACCATGGAGCAAAGGGCAAGTCTTGACTCAGAGGAATCCGAGTCCCCTCCACAAGAGAACTCCGCACTGGACCCCCCTGATCGGGACCCAAATTGCAAGCCCCCACCCGTAAAACCACATATCTTTACCACACGGTCCAGGACTAGGTTGTTTGGTAAGGGAGACCCCCTTATTACTACCATGGGCACAGGAA
TrpV1_DMS-1_Cys21Gly	ATATAGATGCCGTCCTAGCGCCCTTTAGGTCTCCCTCACCATGGAGCAAAGGGCAAGTCTTGACTCAGAGGAATCCGAGTCCCCTCCACAAGAGAACTCCGGTCTGGACCCCCCTGATCGGGACCCAAATTGCAAGCCCCCACCCGTAAAACCACATATCTTTACCACACGGTCCAGGACTAGGTTGTTTGGTAAGGGAGACCCCCTTATTACTACCATGGGCACAGGAA
TrpV1_DMS-1_Cys21Ile	ATATAGATGCCGTCCTAGCGCCCTTTAGGTCTCCCTCACCATGGAGCAAAGGGCAAGTCTTGACTCAGAGGAATCCGAGTCCCCTCCACAAGAGAACTCCATTCTGGACCCCCCTGATCGGGACCCAAATTGCAAGCCCCCACCCGTAAAACCACATATCTTTACCACACGGTCCAGGACTAGGTTGTTTGGTAAGGGAGACCCCCTTATTACTACCATGGGCACAGGAA
TrpV1_DMS-1_Cys21Leu	ATATAGATGCCGTCCTAGCGCCCTTTAGGTCTCCCTCACCATGGAGCAAAGGGCAAGTCTTGACTCAGAGGAATCCGAGTCCCCTCCACAAGAGAACTCCTTGCTGGACCCCCCTGATCGGGACCCAAATTGCAAGCCCCCACCCGTAAAACCACATATCTTTACCACACGGTCCAGGACTAGGTTGTTTGGTAAGGGAGACCCCCTTATTACTACCATGGGCACAGGAA
TrpV1_DMS-1_Cys21His	ATATAGATGCCGTCCTAGCGCCCTTTAGGTCTCCCTCACCATGGAGCAAAGGGCAAGTCTTGACTCAGAGGAATCCGAGTCCCCTCCACAAGAGAACTCCCATCTGGACCCCCCTGATCGGGACCCAAATTGCAAGCCCCCACCCGTAAAACCACATATCTTTACCACACGGTCCAGGACTAGGTTGTTTGGTAAGGGAGACCCCCTTATTACTACCATGGGCACAGGAA
TrpV1_DMS-1_Cys21Arg	ATATAGATGCCGTCCTAGCGCCCTTTAGGTCTCCCTCACCATGGAGCAAAGGGCAAGTCTTGACTCAGAGGAATCCGAGTCCCCTCCACAAGAGAACTCCCGTCTGGACCCCCCTGATCGGGACCCAAATTGCAAGCCCCCACCCGTAAAACCACATATCTTTACCACACGGTCCAGGACTAGGTTGTTTGGTAAGGGAGACCCCCTTATTACTACCATGGGCACAGGAA
TrpV1_DMS-1_Cys21Trp	ATATAGATGCCGTCCTAGCGCCCTTTAGGTCTCCCTCACCATGGAGCAAAGGGCAAGTCTTGACTCAGAGGAATCCGAGTCCCCTCCACAAGAGAACTCCTGGCTGGACCCCCCTGATCGGGACCCAAATTGCAAGCCCCCACCCGTAAAACCACATATCTTTACCACACGGTCCAGGACTAGGTTGTTTGGTAAGGGAGACCCCCTTATTACTACCATGGGCACAGGAA
TrpV1_DMS-1_Cys21Val	ATATAGATGCCGTCCTAGCGCCCTTTAGGTCTCCCTCACCATGGAGCAAAGGGCAAGTCTTGACTCAGAGGAATCCGAGTCCCCTCCACAAGAGAACTCCGTGCTGGACCCCCCTGATCGGGACCCAAATTGCAAGCCCCCACCCGTAAAACCACATATCTTTACCACACGGTCCAGGACTAGGTTGTTTGGTAAGGGAGACCCCCTTATTACTACCATGGGCACAGGAA
TrpV1_DMS-1_Cys21Glu	ATATAGATGCCGTCCTAGCGCCCTTTAGGTCTCCCTCACCATGGAGCAAAGGGCAAGTCTTGACTCAGAGGAATCCGAGTCCCCTCCACAAGAGAACTCCGAACTGGACCCCCCTGATCGGGACCCAAATTGCAAGCCCCCACCCGTAAAACCACATATCTTTACCACACGGTCCAGGACTAGGTTGTTTGGTAAGGGAGACCCCCTTATTACTACCATGGGCACAGGAA
TrpV1_DMS-1_Cys21Tyr	ATATAGATGCCGTCCTAGCGCCCTTTAGGTCTCCCTCACCATGGAGCAAAGGGCAAGTCTTGACTCAGAGGAATCCGAGTCCCCTCCACAAGAGAACTCCTACCTGGACCCCCCTGATCGGGACCCAAATTGCAAGCCCCCACCCGTAAAACCACATATCTTTACCACACGGTCCAGGACTAGGTTGTTTGGTAAGGGAGACCCCCTTATTACTACCATGGGCACAGGAA
TrpV1_DMS-1_Leu22Cys	ATATAGATGCCGTCCTAGCGCCCTTTAGGTCTCCCTCACCATGGAGCAAAGGGCAAGTCTTGACTCAGAGGAATCCGAGTCCCCTCCACAAGAGAACTCCTGTTGCGACCCCCCTGATCGGGACCCAAATTGCAAGCCCCCACCCGTAAAACCACATATCTTTACCACACGGTCCAGGACTAGGTTGTTTGGTAAGGGAGACCCCCTTATTACTACCATGGGCACAGGAA
TrpV1_DMS-1_Leu22Asp	ATATAGATGCCGTCCTAGCGCCCTTTAGGTCTCCCTCACCATGGAGCAAAGGGCAAGTCTTGACTCAGAGGAATCCGAGTCCCCTCCACAAGAGAACTCCTGTGACGACCCCCCTGATCGGGACCCAAATTGCAAGCCCCCACCCGTAAAACCACATATCTTTACCACACGGTCCAGGACTAGGTTGTTTGGTAAGGGAGACCCCCTTATTACTACCATGGGCACAGGAA
TrpV1_DMS-1_Leu22Ser	ATATAGATGCCGTCCTAGCGCCCTTTAGGTCTCCCTCACCATGGAGCAAAGGGCAAGTCTTGACTCAGAGGAATCCGAGTCCCCTCCACAAGAGAACTCCTGTTCAGACCCCCCTGATCGGGACCCAAATTGCAAGCCCCCACCCGTAAAACCACATATCTTTACCACACGGTCCAGGACTAGGTTGTTTGGTAAGGGAGACCCCCTTATTACTACCATGGGCACAGGAA
TrpV1_DMS-1_Leu22Gln	ATATAGATGCCGTCCTAGCGCCCTTTAGGTCTCCCTCACCATGGAGCAAAGGGCAAGTCTTGACTCAGAGGAATCCGAGTCCCCTCCACAAGAGAACTCCTGTCAGGACCCCCCTGATCGGGACCCAAATTGCAAGCCCCCACCCGTAAAACCACATATCTTTACCACACGGTCCAGGACTAGGTTGTTTGGTAAGGGAGACCCCCTTATTACTACCATGGGCACAGGAA
TrpV1_DMS-1_Leu22Met	ATATAGATGCCGTCCTAGCGCCCTTTAGGTCTCCCTCACCATGGAGCAAAGGGCAAGTCTTGACTCAGAGGAATCCGAGTCCCCTCCACAAGAGAACTCCTGTATGGACCCCCCTGATCGGGACCCAAATTGCAAGCCCCCACCCGTAAAACCACATATCTTTACCACACGGTCCAGGACTAGGTTGTTTGGTAAGGGAGACCCCCTTATTACTACCATGGGCACAGGAA
TrpV1_DMS-1_Leu22Asn	ATATAGATGCCGTCCTAGCGCCCTTTAGGTCTCCCTCACCATGGAGCAAAGGGCAAGTCTTGACTCAGAGGAATCCGAGTCCCCTCCACAAGAGAACTCCTGTAACGACCCCCCTGATCGGGACCCAAATTGCAAGCCCCCACCCGTAAAACCACATATCTTTACCACACGGTCCAGGACTAGGTTGTTTGGTAAGGGAGACCCCCTTATTACTACCATGGGCACAGGAA
TrpV1_DMS-1_Leu22Pro	ATATAGATGCCGTCCTAGCGCCCTTTAGGTCTCCCTCACCATGGAGCAAAGGGCAAGTCTTGACTCAGAGGAATCCGAGTCCCCTCCACAAGAGAACTCCTGTCCGGACCCCCCTGATCGGGACCCAAATTGCAAGCCCCCACCCGTAAAACCACATATCTTTACCACACGGTCCAGGACTAGGTTGTTTGGTAAGGGAGACCCCCTTATTACTACCATGGGCACAGGAA
TrpV1_DMS-1_Leu22Lys	ATATAGATGCCGTCCTAGCGCCCTTTAGGTCTCCCTCACCATGGAGCAAAGGGCAAGTCTTGACTCAGAGGAATCCGAGTCCCCTCCACAAGAGAACTCCTGTAAGGACCCCCCTGATCGGGACCCAAATTGCAAGCCCCCACCCGTAAAACCACATATCTTTACCACACGGTCCAGGACTAGGTTGTTTGGTAAGGGAGACCCCCTTATTACTACCATGGGCACAGGAA
TrpV1_DMS-1_Leu22Thr	ATATAGATGCCGTCCTAGCGCCCTTTAGGTCTCCCTCACCATGGAGCAAAGGGCAAGTCTTGACTCAGAGGAATCCGAGTCCCCTCCACAAGAGAACTCCTGTACCGACCCCCCTGATCGGGACCCAAATTGCAAGCCCCCACCCGTAAAACCACATATCTTTACCACACGGTCCAGGACTAGGTTGTTTGGTAAGGGAGACCCCCTTATTACTACCATGGGCACAGGAA
TrpV1_DMS-1_Leu22Phe	ATATAGATGCCGTCCTAGCGCCCTTTAGGTCTCCCTCACCATGGAGCAAAGGGCAAGTCTTGACTCAGAGGAATCCGAGTCCCCTCCACAAGAGAACTCCTGTTTTGACCCCCCTGATCGGGACCCAAATTGCAAGCCCCCACCCGTAAAACCACATATCTTTACCACACGGTCCAGGACTAGGTTGTTTGGTAAGGGAGACCCCCTTATTACTACCATGGGCACAGGAA
TrpV1_DMS-1_Leu22Ala	ATATAGATGCCGTCCTAGCGCCCTTTAGGTCTCCCTCACCATGGAGCAAAGGGCAAGTCTTGACTCAGAGGAATCCGAGTCCCCTCCACAAGAGAACTCCTGTGCCGACCCCCCTGATCGGGACCCAAATTGCAAGCCCCCACCCGTAAAACCACATATCTTTACCACACGGTCCAGGACTAGGTTGTTTGGTAAGGGAGACCCCCTTATTACTACCATGGGCACAGGAA
TrpV1_DMS-1_Leu22Gly	ATATAGATGCCGTCCTAGCGCCCTTTAGGTCTCCCTCACCATGGAGCAAAGGGCAAGTCTTGACTCAGAGGAATCCGAGTCCCCTCCACAAGAGAACTCCTGTGGTGACCCCCCTGATCGGGACCCAAATTGCAAGCCCCCACCCGTAAAACCACATATCTTTACCACACGGTCCAGGACTAGGTTGTTTGGTAAGGGAGACCCCCTTATTACTACCATGGGCACAGGAA
TrpV1_DMS-1_Leu22Ile	ATATAGATGCCGTCCTAGCGCCCTTTAGGTCTCCCTCACCATGGAGCAAAGGGCAAGTCTTGACTCAGAGGAATCCGAGTCCCCTCCACAAGAGAACTCCTGTATTGACCCCCCTGATCGGGACCCAAATTGCAAGCCCCCACCCGTAAAACCACATATCTTTACCACACGGTCCAGGACTAGGTTGTTTGGTAAGGGAGACCCCCTTATTACTACCATGGGCACAGGAA
TrpV1_DMS-1_Leu22Leu	ATATAGATGCCGTCCTAGCGCCCTTTAGGTCTCCCTCACCATGGAGCAAAGGGCAAGTCTTGACTCAGAGGAATCCGAGTCCCCTCCACAAGAGAACTCCTGTCTGGACCCCCCTGATCGGGACCCAAATTGCAAGCCCCCACCCGTAAAACCACATATCTTTACCACACGGTCCAGGACTAGGTTGTTTGGTAAGGGAGACCCCCTTATTACTACCATGGGCACAGGAA
TrpV1_DMS-1_Leu22His	ATATAGATGCCGTCCTAGCGCCCTTTAGGTCTCCCTCACCATGGAGCAAAGGGCAAGTCTTGACTCAGAGGAATCCGAGTCCCCTCCACAAGAGAACTCCTGTCACGACCCCCCTGATCGGGACCCAAATTGCAAGCCCCCACCCGTAAAACCACATATCTTTACCACACGGTCCAGGACTAGGTTGTTTGGTAAGGGAGACCCCCTTATTACTACCATGGGCACAGGAA
TrpV1_DMS-1_Leu22Arg	ATATAGATGCCGTCCTAGCGCCCTTTAGGTCTCCCTCACCATGGAGCAAAGGGCAAGTCTTGACTCAGAGGAATCCGAGTCCCCTCCACAAGAGAACTCCTGTCGCGACCCCCCTGATCGGGACCCAAATTGCAAGCCCCCACCCGTAAAACCACATATCTTTACCACACGGTCCAGGACTAGGTTGTTTGGTAAGGGAGACCCCCTTATTACTACCATGGGCACAGGAA
TrpV1_DMS-1_Leu22Trp	ATATAGATGCCGTCCTAGCGCCCTTTAGGTCTCCCTCACCATGGAGCAAAGGGCAAGTCTTGACTCAGAGGAATCCGAGTCCCCTCCACAAGAGAACTCCTGTTGGGACCCCCCTGATCGGGACCCAAATTGCAAGCCCCCACCCGTAAAACCACATATCTTTACCACACGGTCCAGGACTAGGTTGTTTGGTAAGGGAGACCCCCTTATTACTACCATGGGCACAGGAA
TrpV1_DMS-1_Leu22Val	ATATAGATGCCGTCCTAGCGCCCTTTAGGTCTCCCTCACCATGGAGCAAAGGGCAAGTCTTGACTCAGAGGAATCCGAGTCCCCTCCACAAGAGAACTCCTGTGTAGACCCCCCTGATCGGGACCCAAATTGCAAGCCCCCACCCGTAAAACCACATATCTTTACCACACGGTCCAGGACTAGGTTGTTTGGTAAGGGAGACCCCCTTATTACTACCATGGGCACAGGAA
TrpV1_DMS-1_Leu22Glu	ATATAGATGCCGTCCTAGCGCCCTTTAGGTCTCCCTCACCATGGAGCAAAGGGCAAGTCTTGACTCAGAGGAATCCGAGTCCCCTCCACAAGAGAACTCCTGTGAAGACCCCCCTGATCGGGACCCAAATTGCAAGCCCCCACCCGTAAAACCACATATCTTTACCACACGGTCCAGGACTAGGTTGTTTGGTAAGGGAGACCCCCTTATTACTACCATGGGCACAGGAA
TrpV1_DMS-1_Leu22Tyr	ATATAGATGCCGTCCTAGCGCCCTTTAGGTCTCCCTCACCATGGAGCAAAGGGCAAGTCTTGACTCAGAGGAATCCGAGTCCCCTCCACAAGAGAACTCCTGTTATGACCCCCCTGATCGGGACCCAAATTGCAAGCCCCCACCCGTAAAACCACATATCTTTACCACACGGTCCAGGACTAGGTTGTTTGGTAAGGGAGACCCCCTTATTACTACCATGGGCACAGGAA
TrpV1_DMS-1_Asp23Cys	ATATAGATGCCGTCCTAGCGCCCTTTAGGTCTCCCTCACCATGGAGCAAAGGGCAAGTCTTGACTCAGAGGAATCCGAGTCCCCTCCACAAGAGAACTCCTGTCTGTGTCCCCCTGATCGGGACCCAAATTGCAAGCCCCCACCCGTAAAACCACATATCTTTACCACACGGTCCAGGACTAGGTTGTTTGGTAAGGGAGACCCCCTTATTACTACCATGGGCACAGGAA
TrpV1_DMS-1_Asp23Asp	ATATAGATGCCGTCCTAGCGCCCTTTAGGTCTCCCTCACCATGGAGCAAAGGGCAAGTCTTGACTCAGAGGAATCCGAGTCCCCTCCACAAGAGAACTCCTGTCTGGATCCCCCTGATCGGGACCCAAATTGCAAGCCCCCACCCGTAAAACCACATATCTTTACCACACGGTCCAGGACTAGGTTGTTTGGTAAGGGAGACCCCCTTATTACTACCATGGGCACAGGAA
TrpV1_DMS-1_Asp23Ser	ATATAGATGCCGTCCTAGCGCCCTTTAGGTCTCCCTCACCATGGAGCAAAGGGCAAGTCTTGACTCAGAGGAATCCGAGTCCCCTCCACAAGAGAACTCCTGTCTGTCTCCCCCTGATCGGGACCCAAATTGCAAGCCCCCACCCGTAAAACCACATATCTTTACCACACGGTCCAGGACTAGGTTGTTTGGTAAGGGAGACCCCCTTATTACTACCATGGGCACAGGAA
TrpV1_DMS-1_Asp23Gln	ATATAGATGCCGTCCTAGCGCCCTTTAGGTCTCCCTCACCATGGAGCAAAGGGCAAGTCTTGACTCAGAGGAATCCGAGTCCCCTCCACAAGAGAACTCCTGTCTGCAGCCCCCTGATCGGGACCCAAATTGCAAGCCCCCACCCGTAAAACCACATATCTTTACCACACGGTCCAGGACTAGGTTGTTTGGTAAGGGAGACCCCCTTATTACTACCATGGGCACAGGAA
TrpV1_DMS-1_Asp23Met	ATATAGATGCCGTCCTAGCGCCCTTTAGGTCTCCCTCACCATGGAGCAAAGGGCAAGTCTTGACTCAGAGGAATCCGAGTCCCCTCCACAAGAGAACTCCTGTCTGATGCCCCCTGATCGGGACCCAAATTGCAAGCCCCCACCCGTAAAACCACATATCTTTACCACACGGTCCAGGACTAGGTTGTTTGGTAAGGGAGACCCCCTTATTACTACCATGGGCACAGGAA
TrpV1_DMS-1_Asp23Asn	ATATAGATGCCGTCCTAGCGCCCTTTAGGTCTCCCTCACCATGGAGCAAAGGGCAAGTCTTGACTCAGAGGAATCCGAGTCCCCTCCACAAGAGAACTCCTGTCTGAACCCCCCTGATCGGGACCCAAATTGCAAGCCCCCACCCGTAAAACCACATATCTTTACCACACGGTCCAGGACTAGGTTGTTTGGTAAGGGAGACCCCCTTATTACTACCATGGGCACAGGAA
TrpV1_DMS-1_Asp23Pro	ATATAGATGCCGTCCTAGCGCCCTTTAGGTCTCCCTCACCATGGAGCAAAGGGCAAGTCTTGACTCAGAGGAATCCGAGTCCCCTCCACAAGAGAACTCCTGTCTGCCGCCCCCTGATCGGGACCCAAATTGCAAGCCCCCACCCGTAAAACCACATATCTTTACCACACGGTCCAGGACTAGGTTGTTTGGTAAGGGAGACCCCCTTATTACTACCATGGGCACAGGAA
TrpV1_DMS-1_Asp23Lys	ATATAGATGCCGTCCTAGCGCCCTTTAGGTCTCCCTCACCATGGAGCAAAGGGCAAGTCTTGACTCAGAGGAATCCGAGTCCCCTCCACAAGAGAACTCCTGTCTGAAACCCCCTGATCGGGACCCAAATTGCAAGCCCCCACCCGTAAAACCACATATCTTTACCACACGGTCCAGGACTAGGTTGTTTGGTAAGGGAGACCCCCTTATTACTACCATGGGCACAGGAA
TrpV1_DMS-1_Asp23Thr	ATATAGATGCCGTCCTAGCGCCCTTTAGGTCTCCCTCACCATGGAGCAAAGGGCAAGTCTTGACTCAGAGGAATCCGAGTCCCCTCCACAAGAGAACTCCTGTCTGACACCCCCTGATCGGGACCCAAATTGCAAGCCCCCACCCGTAAAACCACATATCTTTACCACACGGTCCAGGACTAGGTTGTTTGGTAAGGGAGACCCCCTTATTACTACCATGGGCACAGGAA
TrpV1_DMS-1_Asp23Phe	ATATAGATGCCGTCCTAGCGCCCTTTAGGTCTCCCTCACCATGGAGCAAAGGGCAAGTCTTGACTCAGAGGAATCCGAGTCCCCTCCACAAGAGAACTCCTGTCTGTTTCCCCCTGATCGGGACCCAAATTGCAAGCCCCCACCCGTAAAACCACATATCTTTACCACACGGTCCAGGACTAGGTTGTTTGGTAAGGGAGACCCCCTTATTACTACCATGGGCACAGGAA
TrpV1_DMS-1_Asp23Ala	ATATAGATGCCGTCCTAGCGCCCTTTAGGTCTCCCTCACCATGGAGCAAAGGGCAAGTCTTGACTCAGAGGAATCCGAGTCCCCTCCACAAGAGAACTCCTGTCTGGCACCCCCTGATCGGGACCCAAATTGCAAGCCCCCACCCGTAAAACCACATATCTTTACCACACGGTCCAGGACTAGGTTGTTTGGTAAGGGAGACCCCCTTATTACTACCATGGGCACAGGAA
TrpV1_DMS-1_Asp23Gly	ATATAGATGCCGTCCTAGCGCCCTTTAGGTCTCCCTCACCATGGAGCAAAGGGCAAGTCTTGACTCAGAGGAATCCGAGTCCCCTCCACAAGAGAACTCCTGTCTGGGACCCCCTGATCGGGACCCAAATTGCAAGCCCCCACCCGTAAAACCACATATCTTTACCACACGGTCCAGGACTAGGTTGTTTGGTAAGGGAGACCCCCTTATTACTACCATGGGCACAGGAA
TrpV1_DMS-1_Asp23Ile	ATATAGATGCCGTCCTAGCGCCCTTTAGGTCTCCCTCACCATGGAGCAAAGGGCAAGTCTTGACTCAGAGGAATCCGAGTCCCCTCCACAAGAGAACTCCTGTCTGATTCCCCCTGATCGGGACCCAAATTGCAAGCCCCCACCCGTAAAACCACATATCTTTACCACACGGTCCAGGACTAGGTTGTTTGGTAAGGGAGACCCCCTTATTACTACCATGGGCACAGGAA
TrpV1_DMS-1_Asp23Leu	ATATAGATGCCGTCCTAGCGCCCTTTAGGTCTCCCTCACCATGGAGCAAAGGGCAAGTCTTGACTCAGAGGAATCCGAGTCCCCTCCACAAGAGAACTCCTGTCTGCTTCCCCCTGATCGGGACCCAAATTGCAAGCCCCCACCCGTAAAACCACATATCTTTACCACACGGTCCAGGACTAGGTTGTTTGGTAAGGGAGACCCCCTTATTACTACCATGGGCACAGGAA
TrpV1_DMS-1_Asp23His	ATATAGATGCCGTCCTAGCGCCCTTTAGGTCTCCCTCACCATGGAGCAAAGGGCAAGTCTTGACTCAGAGGAATCCGAGTCCCCTCCACAAGAGAACTCCTGTCTGCATCCCCCTGATCGGGACCCAAATTGCAAGCCCCCACCCGTAAAACCACATATCTTTACCACACGGTCCAGGACTAGGTTGTTTGGTAAGGGAGACCCCCTTATTACTACCATGGGCACAGGAA
TrpV1_DMS-1_Asp23Arg	ATATAGATGCCGTCCTAGCGCCCTTTAGGTCTCCCTCACCATGGAGCAAAGGGCAAGTCTTGACTCAGAGGAATCCGAGTCCCCTCCACAAGAGAACTCCTGTCTGCGCCCCCCTGATCGGGACCCAAATTGCAAGCCCCCACCCGTAAAACCACATATCTTTACCACACGGTCCAGGACTAGGTTGTTTGGTAAGGGAGACCCCCTTATTACTACCATGGGCACAGGAA
TrpV1_DMS-1_Asp23Trp	ATATAGATGCCGTCCTAGCGCCCTTTAGGTCTCCCTCACCATGGAGCAAAGGGCAAGTCTTGACTCAGAGGAATCCGAGTCCCCTCCACAAGAGAACTCCTGTCTGTGGCCCCCTGATCGGGACCCAAATTGCAAGCCCCCACCCGTAAAACCACATATCTTTACCACACGGTCCAGGACTAGGTTGTTTGGTAAGGGAGACCCCCTTATTACTACCATGGGCACAGGAA
TrpV1_DMS-1_Asp23Val	ATATAGATGCCGTCCTAGCGCCCTTTAGGTCTCCCTCACCATGGAGCAAAGGGCAAGTCTTGACTCAGAGGAATCCGAGTCCCCTCCACAAGAGAACTCCTGTCTGGTGCCCCCTGATCGGGACCCAAATTGCAAGCCCCCACCCGTAAAACCACATATCTTTACCACACGGTCCAGGACTAGGTTGTTTGGTAAGGGAGACCCCCTTATTACTACCATGGGCACAGGAA
TrpV1_DMS-1_Asp23Glu	ATATAGATGCCGTCCTAGCGCCCTTTAGGTCTCCCTCACCATGGAGCAAAGGGCAAGTCTTGACTCAGAGGAATCCGAGTCCCCTCCACAAGAGAACTCCTGTCTGGAACCCCCTGATCGGGACCCAAATTGCAAGCCCCCACCCGTAAAACCACATATCTTTACCACACGGTCCAGGACTAGGTTGTTTGGTAAGGGAGACCCCCTTATTACTACCATGGGCACAGGAA
TrpV1_DMS-1_Asp23Tyr	ATATAGATGCCGTCCTAGCGCCCTTTAGGTCTCCCTCACCATGGAGCAAAGGGCAAGTCTTGACTCAGAGGAATCCGAGTCCCCTCCACAAGAGAACTCCTGTCTGTATCCCCCTGATCGGGACCCAAATTGCAAGCCCCCACCCGTAAAACCACATATCTTTACCACACGGTCCAGGACTAGGTTGTTTGGTAAGGGAGACCCCCTTATTACTACCATGGGCACAGGAA
TrpV1_DMS-1_Pro24Cys	ATATAGATGCCGTCCTAGCGCCCTTTAGGTCTCCCTCACCATGGAGCAAAGGGCAAGTCTTGACTCAGAGGAATCCGAGTCCCCTCCACAAGAGAACTCCTGTCTGGACTGCCCTGATCGGGACCCAAATTGCAAGCCCCCACCCGTAAAACCACATATCTTTACCACACGGTCCAGGACTAGGTTGTTTGGTAAGGGAGACCCCCTTATTACTACCATGGGCACAGGAA
TrpV1_DMS-1_Pro24Asp	ATATAGATGCCGTCCTAGCGCCCTTTAGGTCTCCCTCACCATGGAGCAAAGGGCAAGTCTTGACTCAGAGGAATCCGAGTCCCCTCCACAAGAGAACTCCTGTCTGGACGACCCTGATCGGGACCCAAATTGCAAGCCCCCACCCGTAAAACCACATATCTTTACCACACGGTCCAGGACTAGGTTGTTTGGTAAGGGAGACCCCCTTATTACTACCATGGGCACAGGAA
TrpV1_DMS-1_Pro24Ser	ATATAGATGCCGTCCTAGCGCCCTTTAGGTCTCCCTCACCATGGAGCAAAGGGCAAGTCTTGACTCAGAGGAATCCGAGTCCCCTCCACAAGAGAACTCCTGTCTGGACAGCCCTGATCGGGACCCAAATTGCAAGCCCCCACCCGTAAAACCACATATCTTTACCACACGGTCCAGGACTAGGTTGTTTGGTAAGGGAGACCCCCTTATTACTACCATGGGCACAGGAA
TrpV1_DMS-1_Pro24Gln	ATATAGATGCCGTCCTAGCGCCCTTTAGGTCTCCCTCACCATGGAGCAAAGGGCAAGTCTTGACTCAGAGGAATCCGAGTCCCCTCCACAAGAGAACTCCTGTCTGGACCAGCCTGATCGGGACCCAAATTGCAAGCCCCCACCCGTAAAACCACATATCTTTACCACACGGTCCAGGACTAGGTTGTTTGGTAAGGGAGACCCCCTTATTACTACCATGGGCACAGGAA
TrpV1_DMS-1_Pro24Met	ATATAGATGCCGTCCTAGCGCCCTTTAGGTCTCCCTCACCATGGAGCAAAGGGCAAGTCTTGACTCAGAGGAATCCGAGTCCCCTCCACAAGAGAACTCCTGTCTGGACATGCCTGATCGGGACCCAAATTGCAAGCCCCCACCCGTAAAACCACATATCTTTACCACACGGTCCAGGACTAGGTTGTTTGGTAAGGGAGACCCCCTTATTACTACCATGGGCACAGGAA
TrpV1_DMS-1_Pro24Asn	ATATAGATGCCGTCCTAGCGCCCTTTAGGTCTCCCTCACCATGGAGCAAAGGGCAAGTCTTGACTCAGAGGAATCCGAGTCCCCTCCACAAGAGAACTCCTGTCTGGACAATCCTGATCGGGACCCAAATTGCAAGCCCCCACCCGTAAAACCACATATCTTTACCACACGGTCCAGGACTAGGTTGTTTGGTAAGGGAGACCCCCTTATTACTACCATGGGCACAGGAA
TrpV1_DMS-1_Pro24Pro	ATATAGATGCCGTCCTAGCGCCCTTTAGGTCTCCCTCACCATGGAGCAAAGGGCAAGTCTTGACTCAGAGGAATCCGAGTCCCCTCCACAAGAGAACTCCTGTCTGGACCCGCCTGATCGGGACCCAAATTGCAAGCCCCCACCCGTAAAACCACATATCTTTACCACACGGTCCAGGACTAGGTTGTTTGGTAAGGGAGACCCCCTTATTACTACCATGGGCACAGGAA
TrpV1_DMS-1_Pro24Lys	ATATAGATGCCGTCCTAGCGCCCTTTAGGTCTCCCTCACCATGGAGCAAAGGGCAAGTCTTGACTCAGAGGAATCCGAGTCCCCTCCACAAGAGAACTCCTGTCTGGACAAACCTGATCGGGACCCAAATTGCAAGCCCCCACCCGTAAAACCACATATCTTTACCACACGGTCCAGGACTAGGTTGTTTGGTAAGGGAGACCCCCTTATTACTACCATGGGCACAGGAA
TrpV1_DMS-1_Pro24Thr	ATATAGATGCCGTCCTAGCGCCCTTTAGGTCTCCCTCACCATGGAGCAAAGGGCAAGTCTTGACTCAGAGGAATCCGAGTCCCCTCCACAAGAGAACTCCTGTCTGGACACCCCTGATCGGGACCCAAATTGCAAGCCCCCACCCGTAAAACCACATATCTTTACCACACGGTCCAGGACTAGGTTGTTTGGTAAGGGAGACCCCCTTATTACTACCATGGGCACAGGAA
TrpV1_DMS-1_Pro24Phe	ATATAGATGCCGTCCTAGCGCCCTTTAGGTCTCCCTCACCATGGAGCAAAGGGCAAGTCTTGACTCAGAGGAATCCGAGTCCCCTCCACAAGAGAACTCCTGTCTGGACTTTCCTGATCGGGACCCAAATTGCAAGCCCCCACCCGTAAAACCACATATCTTTACCACACGGTCCAGGACTAGGTTGTTTGGTAAGGGAGACCCCCTTATTACTACCATGGGCACAGGAA
TrpV1_DMS-1_Pro24Ala	ATATAGATGCCGTCCTAGCGCCCTTTAGGTCTCCCTCACCATGGAGCAAAGGGCAAGTCTTGACTCAGAGGAATCCGAGTCCCCTCCACAAGAGAACTCCTGTCTGGACGCCCCTGATCGGGACCCAAATTGCAAGCCCCCACCCGTAAAACCACATATCTTTACCACACGGTCCAGGACTAGGTTGTTTGGTAAGGGAGACCCCCTTATTACTACCATGGGCACAGGAA
TrpV1_DMS-1_Pro24Gly	ATATAGATGCCGTCCTAGCGCCCTTTAGGTCTCCCTCACCATGGAGCAAAGGGCAAGTCTTGACTCAGAGGAATCCGAGTCCCCTCCACAAGAGAACTCCTGTCTGGACGGTCCTGATCGGGACCCAAATTGCAAGCCCCCACCCGTAAAACCACATATCTTTACCACACGGTCCAGGACTAGGTTGTTTGGTAAGGGAGACCCCCTTATTACTACCATGGGCACAGGAA
TrpV1_DMS-1_Pro24Ile	ATATAGATGCCGTCCTAGCGCCCTTTAGGTCTCCCTCACCATGGAGCAAAGGGCAAGTCTTGACTCAGAGGAATCCGAGTCCCCTCCACAAGAGAACTCCTGTCTGGACATTCCTGATCGGGACCCAAATTGCAAGCCCCCACCCGTAAAACCACATATCTTTACCACACGGTCCAGGACTAGGTTGTTTGGTAAGGGAGACCCCCTTATTACTACCATGGGCACAGGAA
TrpV1_DMS-1_Pro24Leu	ATATAGATGCCGTCCTAGCGCCCTTTAGGTCTCCCTCACCATGGAGCAAAGGGCAAGTCTTGACTCAGAGGAATCCGAGTCCCCTCCACAAGAGAACTCCTGTCTGGACCTCCCTGATCGGGACCCAAATTGCAAGCCCCCACCCGTAAAACCACATATCTTTACCACACGGTCCAGGACTAGGTTGTTTGGTAAGGGAGACCCCCTTATTACTACCATGGGCACAGGAA
TrpV1_DMS-1_Pro24His	ATATAGATGCCGTCCTAGCGCCCTTTAGGTCTCCCTCACCATGGAGCAAAGGGCAAGTCTTGACTCAGAGGAATCCGAGTCCCCTCCACAAGAGAACTCCTGTCTGGACCATCCTGATCGGGACCCAAATTGCAAGCCCCCACCCGTAAAACCACATATCTTTACCACACGGTCCAGGACTAGGTTGTTTGGTAAGGGAGACCCCCTTATTACTACCATGGGCACAGGAA
TrpV1_DMS-1_Pro24Arg	ATATAGATGCCGTCCTAGCGCCCTTTAGGTCTCCCTCACCATGGAGCAAAGGGCAAGTCTTGACTCAGAGGAATCCGAGTCCCCTCCACAAGAGAACTCCTGTCTGGACCGACCTGATCGGGACCCAAATTGCAAGCCCCCACCCGTAAAACCACATATCTTTACCACACGGTCCAGGACTAGGTTGTTTGGTAAGGGAGACCCCCTTATTACTACCATGGGCACAGGAA
TrpV1_DMS-1_Pro24Trp	ATATAGATGCCGTCCTAGCGCCCTTTAGGTCTCCCTCACCATGGAGCAAAGGGCAAGTCTTGACTCAGAGGAATCCGAGTCCCCTCCACAAGAGAACTCCTGTCTGGACTGGCCTGATCGGGACCCAAATTGCAAGCCCCCACCCGTAAAACCACATATCTTTACCACACGGTCCAGGACTAGGTTGTTTGGTAAGGGAGACCCCCTTATTACTACCATGGGCACAGGAA
TrpV1_DMS-1_Pro24Val	ATATAGATGCCGTCCTAGCGCCCTTTAGGTCTCCCTCACCATGGAGCAAAGGGCAAGTCTTGACTCAGAGGAATCCGAGTCCCCTCCACAAGAGAACTCCTGTCTGGACGTACCTGATCGGGACCCAAATTGCAAGCCCCCACCCGTAAAACCACATATCTTTACCACACGGTCCAGGACTAGGTTGTTTGGTAAGGGAGACCCCCTTATTACTACCATGGGCACAGGAA
TrpV1_DMS-1_Pro24Glu	ATATAGATGCCGTCCTAGCGCCCTTTAGGTCTCCCTCACCATGGAGCAAAGGGCAAGTCTTGACTCAGAGGAATCCGAGTCCCCTCCACAAGAGAACTCCTGTCTGGACGAGCCTGATCGGGACCCAAATTGCAAGCCCCCACCCGTAAAACCACATATCTTTACCACACGGTCCAGGACTAGGTTGTTTGGTAAGGGAGACCCCCTTATTACTACCATGGGCACAGGAA
TrpV1_DMS-1_Pro24Tyr	ATATAGATGCCGTCCTAGCGCCCTTTAGGTCTCCCTCACCATGGAGCAAAGGGCAAGTCTTGACTCAGAGGAATCCGAGTCCCCTCCACAAGAGAACTCCTGTCTGGACTACCCTGATCGGGACCCAAATTGCAAGCCCCCACCCGTAAAACCACATATCTTTACCACACGGTCCAGGACTAGGTTGTTTGGTAAGGGAGACCCCCTTATTACTACCATGGGCACAGGAA
TrpV1_DMS-1_Pro25Cys	ATATAGATGCCGTCCTAGCGCCCTTTAGGTCTCCCTCACCATGGAGCAAAGGGCAAGTCTTGACTCAGAGGAATCCGAGTCCCCTCCACAAGAGAACTCCTGTCTGGACCCCTGCGATCGGGACCCAAATTGCAAGCCCCCACCCGTAAAACCACATATCTTTACCACACGGTCCAGGACTAGGTTGTTTGGTAAGGGAGACCCCCTTATTACTACCATGGGCACAGGAA
TrpV1_DMS-1_Pro25Asp	ATATAGATGCCGTCCTAGCGCCCTTTAGGTCTCCCTCACCATGGAGCAAAGGGCAAGTCTTGACTCAGAGGAATCCGAGTCCCCTCCACAAGAGAACTCCTGTCTGGACCCCGATGATCGGGACCCAAATTGCAAGCCCCCACCCGTAAAACCACATATCTTTACCACACGGTCCAGGACTAGGTTGTTTGGTAAGGGAGACCCCCTTATTACTACCATGGGCACAGGAA
TrpV1_DMS-1_Pro25Ser	ATATAGATGCCGTCCTAGCGCCCTTTAGGTCTCCCTCACCATGGAGCAAAGGGCAAGTCTTGACTCAGAGGAATCCGAGTCCCCTCCACAAGAGAACTCCTGTCTGGACCCCTCCGATCGGGACCCAAATTGCAAGCCCCCACCCGTAAAACCACATATCTTTACCACACGGTCCAGGACTAGGTTGTTTGGTAAGGGAGACCCCCTTATTACTACCATGGGCACAGGAA
TrpV1_DMS-1_Pro25Gln	ATATAGATGCCGTCCTAGCGCCCTTTAGGTCTCCCTCACCATGGAGCAAAGGGCAAGTCTTGACTCAGAGGAATCCGAGTCCCCTCCACAAGAGAACTCCTGTCTGGACCCCCAGGATCGGGACCCAAATTGCAAGCCCCCACCCGTAAAACCACATATCTTTACCACACGGTCCAGGACTAGGTTGTTTGGTAAGGGAGACCCCCTTATTACTACCATGGGCACAGGAA
TrpV1_DMS-1_Pro25Met	ATATAGATGCCGTCCTAGCGCCCTTTAGGTCTCCCTCACCATGGAGCAAAGGGCAAGTCTTGACTCAGAGGAATCCGAGTCCCCTCCACAAGAGAACTCCTGTCTGGACCCCATGGATCGGGACCCAAATTGCAAGCCCCCACCCGTAAAACCACATATCTTTACCACACGGTCCAGGACTAGGTTGTTTGGTAAGGGAGACCCCCTTATTACTACCATGGGCACAGGAA
TrpV1_DMS-1_Pro25Asn	ATATAGATGCCGTCCTAGCGCCCTTTAGGTCTCCCTCACCATGGAGCAAAGGGCAAGTCTTGACTCAGAGGAATCCGAGTCCCCTCCACAAGAGAACTCCTGTCTGGACCCCAATGATCGGGACCCAAATTGCAAGCCCCCACCCGTAAAACCACATATCTTTACCACACGGTCCAGGACTAGGTTGTTTGGTAAGGGAGACCCCCTTATTACTACCATGGGCACAGGAA
TrpV1_DMS-1_Pro25Pro	ATATAGATGCCGTCCTAGCGCCCTTTAGGTCTCCCTCACCATGGAGCAAAGGGCAAGTCTTGACTCAGAGGAATCCGAGTCCCCTCCACAAGAGAACTCCTGTCTGGACCCCCCCGATCGGGACCCAAATTGCAAGCCCCCACCCGTAAAACCACATATCTTTACCACACGGTCCAGGACTAGGTTGTTTGGTAAGGGAGACCCCCTTATTACTACCATGGGCACAGGAA
TrpV1_DMS-1_Pro25Lys	ATATAGATGCCGTCCTAGCGCCCTTTAGGTCTCCCTCACCATGGAGCAAAGGGCAAGTCTTGACTCAGAGGAATCCGAGTCCCCTCCACAAGAGAACTCCTGTCTGGACCCCAAAGATCGGGACCCAAATTGCAAGCCCCCACCCGTAAAACCACATATCTTTACCACACGGTCCAGGACTAGGTTGTTTGGTAAGGGAGACCCCCTTATTACTACCATGGGCACAGGAA
TrpV1_DMS-1_Pro25Thr	ATATAGATGCCGTCCTAGCGCCCTTTAGGTCTCCCTCACCATGGAGCAAAGGGCAAGTCTTGACTCAGAGGAATCCGAGTCCCCTCCACAAGAGAACTCCTGTCTGGACCCCACTGATCGGGACCCAAATTGCAAGCCCCCACCCGTAAAACCACATATCTTTACCACACGGTCCAGGACTAGGTTGTTTGGTAAGGGAGACCCCCTTATTACTACCATGGGCACAGGAA
TrpV1_DMS-1_Pro25Phe	ATATAGATGCCGTCCTAGCGCCCTTTAGGTCTCCCTCACCATGGAGCAAAGGGCAAGTCTTGACTCAGAGGAATCCGAGTCCCCTCCACAAGAGAACTCCTGTCTGGACCCCTTTGATCGGGACCCAAATTGCAAGCCCCCACCCGTAAAACCACATATCTTTACCACACGGTCCAGGACTAGGTTGTTTGGTAAGGGAGACCCCCTTATTACTACCATGGGCACAGGAA
TrpV1_DMS-1_Pro25Ala	ATATAGATGCCGTCCTAGCGCCCTTTAGGTCTCCCTCACCATGGAGCAAAGGGCAAGTCTTGACTCAGAGGAATCCGAGTCCCCTCCACAAGAGAACTCCTGTCTGGACCCCGCAGATCGGGACCCAAATTGCAAGCCCCCACCCGTAAAACCACATATCTTTACCACACGGTCCAGGACTAGGTTGTTTGGTAAGGGAGACCCCCTTATTACTACCATGGGCACAGGAA
TrpV1_DMS-1_Pro25Gly	ATATAGATGCCGTCCTAGCGCCCTTTAGGTCTCCCTCACCATGGAGCAAAGGGCAAGTCTTGACTCAGAGGAATCCGAGTCCCCTCCACAAGAGAACTCCTGTCTGGACCCCGGAGATCGGGACCCAAATTGCAAGCCCCCACCCGTAAAACCACATATCTTTACCACACGGTCCAGGACTAGGTTGTTTGGTAAGGGAGACCCCCTTATTACTACCATGGGCACAGGAA
TrpV1_DMS-1_Pro25Ile	ATATAGATGCCGTCCTAGCGCCCTTTAGGTCTCCCTCACCATGGAGCAAAGGGCAAGTCTTGACTCAGAGGAATCCGAGTCCCCTCCACAAGAGAACTCCTGTCTGGACCCCATCGATCGGGACCCAAATTGCAAGCCCCCACCCGTAAAACCACATATCTTTACCACACGGTCCAGGACTAGGTTGTTTGGTAAGGGAGACCCCCTTATTACTACCATGGGCACAGGAA
TrpV1_DMS-1_Pro25Leu	ATATAGATGCCGTCCTAGCGCCCTTTAGGTCTCCCTCACCATGGAGCAAAGGGCAAGTCTTGACTCAGAGGAATCCGAGTCCCCTCCACAAGAGAACTCCTGTCTGGACCCCCTGGATCGGGACCCAAATTGCAAGCCCCCACCCGTAAAACCACATATCTTTACCACACGGTCCAGGACTAGGTTGTTTGGTAAGGGAGACCCCCTTATTACTACCATGGGCACAGGAA
TrpV1_DMS-1_Pro25His	ATATAGATGCCGTCCTAGCGCCCTTTAGGTCTCCCTCACCATGGAGCAAAGGGCAAGTCTTGACTCAGAGGAATCCGAGTCCCCTCCACAAGAGAACTCCTGTCTGGACCCCCACGATCGGGACCCAAATTGCAAGCCCCCACCCGTAAAACCACATATCTTTACCACACGGTCCAGGACTAGGTTGTTTGGTAAGGGAGACCCCCTTATTACTACCATGGGCACAGGAA
TrpV1_DMS-1_Pro25Arg	ATATAGATGCCGTCCTAGCGCCCTTTAGGTCTCCCTCACCATGGAGCAAAGGGCAAGTCTTGACTCAGAGGAATCCGAGTCCCCTCCACAAGAGAACTCCTGTCTGGACCCCCGAGATCGGGACCCAAATTGCAAGCCCCCACCCGTAAAACCACATATCTTTACCACACGGTCCAGGACTAGGTTGTTTGGTAAGGGAGACCCCCTTATTACTACCATGGGCACAGGAA
TrpV1_DMS-1_Pro25Trp	ATATAGATGCCGTCCTAGCGCCCTTTAGGTCTCCCTCACCATGGAGCAAAGGGCAAGTCTTGACTCAGAGGAATCCGAGTCCCCTCCACAAGAGAACTCCTGTCTGGACCCCTGGGATCGGGACCCAAATTGCAAGCCCCCACCCGTAAAACCACATATCTTTACCACACGGTCCAGGACTAGGTTGTTTGGTAAGGGAGACCCCCTTATTACTACCATGGGCACAGGAA
TrpV1_DMS-1_Pro25Val	ATATAGATGCCGTCCTAGCGCCCTTTAGGTCTCCCTCACCATGGAGCAAAGGGCAAGTCTTGACTCAGAGGAATCCGAGTCCCCTCCACAAGAGAACTCCTGTCTGGACCCCGTTGATCGGGACCCAAATTGCAAGCCCCCACCCGTAAAACCACATATCTTTACCACACGGTCCAGGACTAGGTTGTTTGGTAAGGGAGACCCCCTTATTACTACCATGGGCACAGGAA
TrpV1_DMS-1_Pro25Glu	ATATAGATGCCGTCCTAGCGCCCTTTAGGTCTCCCTCACCATGGAGCAAAGGGCAAGTCTTGACTCAGAGGAATCCGAGTCCCCTCCACAAGAGAACTCCTGTCTGGACCCCGAGGATCGGGACCCAAATTGCAAGCCCCCACCCGTAAAACCACATATCTTTACCACACGGTCCAGGACTAGGTTGTTTGGTAAGGGAGACCCCCTTATTACTACCATGGGCACAGGAA
TrpV1_DMS-1_Pro25Tyr	ATATAGATGCCGTCCTAGCGCCCTTTAGGTCTCCCTCACCATGGAGCAAAGGGCAAGTCTTGACTCAGAGGAATCCGAGTCCCCTCCACAAGAGAACTCCTGTCTGGACCCCTACGATCGGGACCCAAATTGCAAGCCCCCACCCGTAAAACCACATATCTTTACCACACGGTCCAGGACTAGGTTGTTTGGTAAGGGAGACCCCCTTATTACTACCATGGGCACAGGAA
TrpV1_DMS-1_Asp26Cys	ATATAGATGCCGTCCTAGCGCCCTTTAGGTCTCCCTCACCATGGAGCAAAGGGCAAGTCTTGACTCAGAGGAATCCGAGTCCCCTCCACAAGAGAACTCCTGTCTGGACCCCCCTTGCCGGGACCCAAATTGCAAGCCCCCACCCGTAAAACCACATATCTTTACCACACGGTCCAGGACTAGGTTGTTTGGTAAGGGAGACCCCCTTATTACTACCATGGGCACAGGAA
TrpV1_DMS-1_Asp26Asp	ATATAGATGCCGTCCTAGCGCCCTTTAGGTCTCCCTCACCATGGAGCAAAGGGCAAGTCTTGACTCAGAGGAATCCGAGTCCCCTCCACAAGAGAACTCCTGTCTGGACCCCCCTGACCGGGACCCAAATTGCAAGCCCCCACCCGTAAAACCACATATCTTTACCACACGGTCCAGGACTAGGTTGTTTGGTAAGGGAGACCCCCTTATTACTACCATGGGCACAGGAA
TrpV1_DMS-1_Asp26Ser	ATATAGATGCCGTCCTAGCGCCCTTTAGGTCTCCCTCACCATGGAGCAAAGGGCAAGTCTTGACTCAGAGGAATCCGAGTCCCCTCCACAAGAGAACTCCTGTCTGGACCCCCCTAGTCGGGACCCAAATTGCAAGCCCCCACCCGTAAAACCACATATCTTTACCACACGGTCCAGGACTAGGTTGTTTGGTAAGGGAGACCCCCTTATTACTACCATGGGCACAGGAA
TrpV1_DMS-1_Asp26Gln	ATATAGATGCCGTCCTAGCGCCCTTTAGGTCTCCCTCACCATGGAGCAAAGGGCAAGTCTTGACTCAGAGGAATCCGAGTCCCCTCCACAAGAGAACTCCTGTCTGGACCCCCCTCAGCGGGACCCAAATTGCAAGCCCCCACCCGTAAAACCACATATCTTTACCACACGGTCCAGGACTAGGTTGTTTGGTAAGGGAGACCCCCTTATTACTACCATGGGCACAGGAA
TrpV1_DMS-1_Asp26Met	ATATAGATGCCGTCCTAGCGCCCTTTAGGTCTCCCTCACCATGGAGCAAAGGGCAAGTCTTGACTCAGAGGAATCCGAGTCCCCTCCACAAGAGAACTCCTGTCTGGACCCCCCTATGCGGGACCCAAATTGCAAGCCCCCACCCGTAAAACCACATATCTTTACCACACGGTCCAGGACTAGGTTGTTTGGTAAGGGAGACCCCCTTATTACTACCATGGGCACAGGAA
TrpV1_DMS-1_Asp26Asn	ATATAGATGCCGTCCTAGCGCCCTTTAGGTCTCCCTCACCATGGAGCAAAGGGCAAGTCTTGACTCAGAGGAATCCGAGTCCCCTCCACAAGAGAACTCCTGTCTGGACCCCCCTAACCGGGACCCAAATTGCAAGCCCCCACCCGTAAAACCACATATCTTTACCACACGGTCCAGGACTAGGTTGTTTGGTAAGGGAGACCCCCTTATTACTACCATGGGCACAGGAA
TrpV1_DMS-1_Asp26Pro	ATATAGATGCCGTCCTAGCGCCCTTTAGGTCTCCCTCACCATGGAGCAAAGGGCAAGTCTTGACTCAGAGGAATCCGAGTCCCCTCCACAAGAGAACTCCTGTCTGGACCCCCCTCCGCGGGACCCAAATTGCAAGCCCCCACCCGTAAAACCACATATCTTTACCACACGGTCCAGGACTAGGTTGTTTGGTAAGGGAGACCCCCTTATTACTACCATGGGCACAGGAA
TrpV1_DMS-1_Asp26Lys	ATATAGATGCCGTCCTAGCGCCCTTTAGGTCTCCCTCACCATGGAGCAAAGGGCAAGTCTTGACTCAGAGGAATCCGAGTCCCCTCCACAAGAGAACTCCTGTCTGGACCCCCCTAAACGGGACCCAAATTGCAAGCCCCCACCCGTAAAACCACATATCTTTACCACACGGTCCAGGACTAGGTTGTTTGGTAAGGGAGACCCCCTTATTACTACCATGGGCACAGGAA
TrpV1_DMS-1_Asp26Thr	ATATAGATGCCGTCCTAGCGCCCTTTAGGTCTCCCTCACCATGGAGCAAAGGGCAAGTCTTGACTCAGAGGAATCCGAGTCCCCTCCACAAGAGAACTCCTGTCTGGACCCCCCTACTCGGGACCCAAATTGCAAGCCCCCACCCGTAAAACCACATATCTTTACCACACGGTCCAGGACTAGGTTGTTTGGTAAGGGAGACCCCCTTATTACTACCATGGGCACAGGAA
TrpV1_DMS-1_Asp26Phe	ATATAGATGCCGTCCTAGCGCCCTTTAGGTCTCCCTCACCATGGAGCAAAGGGCAAGTCTTGACTCAGAGGAATCCGAGTCCCCTCCACAAGAGAACTCCTGTCTGGACCCCCCTTTCCGGGACCCAAATTGCAAGCCCCCACCCGTAAAACCACATATCTTTACCACACGGTCCAGGACTAGGTTGTTTGGTAAGGGAGACCCCCTTATTACTACCATGGGCACAGGAA
TrpV1_DMS-1_Asp26Ala	ATATAGATGCCGTCCTAGCGCCCTTTAGGTCTCCCTCACCATGGAGCAAAGGGCAAGTCTTGACTCAGAGGAATCCGAGTCCCCTCCACAAGAGAACTCCTGTCTGGACCCCCCTGCACGGGACCCAAATTGCAAGCCCCCACCCGTAAAACCACATATCTTTACCACACGGTCCAGGACTAGGTTGTTTGGTAAGGGAGACCCCCTTATTACTACCATGGGCACAGGAA
TrpV1_DMS-1_Asp26Gly	ATATAGATGCCGTCCTAGCGCCCTTTAGGTCTCCCTCACCATGGAGCAAAGGGCAAGTCTTGACTCAGAGGAATCCGAGTCCCCTCCACAAGAGAACTCCTGTCTGGACCCCCCTGGCCGGGACCCAAATTGCAAGCCCCCACCCGTAAAACCACATATCTTTACCACACGGTCCAGGACTAGGTTGTTTGGTAAGGGAGACCCCCTTATTACTACCATGGGCACAGGAA
TrpV1_DMS-1_Asp26Ile	ATATAGATGCCGTCCTAGCGCCCTTTAGGTCTCCCTCACCATGGAGCAAAGGGCAAGTCTTGACTCAGAGGAATCCGAGTCCCCTCCACAAGAGAACTCCTGTCTGGACCCCCCTATTCGGGACCCAAATTGCAAGCCCCCACCCGTAAAACCACATATCTTTACCACACGGTCCAGGACTAGGTTGTTTGGTAAGGGAGACCCCCTTATTACTACCATGGGCACAGGAA
TrpV1_DMS-1_Asp26Leu	ATATAGATGCCGTCCTAGCGCCCTTTAGGTCTCCCTCACCATGGAGCAAAGGGCAAGTCTTGACTCAGAGGAATCCGAGTCCCCTCCACAAGAGAACTCCTGTCTGGACCCCCCTCTGCGGGACCCAAATTGCAAGCCCCCACCCGTAAAACCACATATCTTTACCACACGGTCCAGGACTAGGTTGTTTGGTAAGGGAGACCCCCTTATTACTACCATGGGCACAGGAA
TrpV1_DMS-1_Asp26His	ATATAGATGCCGTCCTAGCGCCCTTTAGGTCTCCCTCACCATGGAGCAAAGGGCAAGTCTTGACTCAGAGGAATCCGAGTCCCCTCCACAAGAGAACTCCTGTCTGGACCCCCCTCACCGGGACCCAAATTGCAAGCCCCCACCCGTAAAACCACATATCTTTACCACACGGTCCAGGACTAGGTTGTTTGGTAAGGGAGACCCCCTTATTACTACCATGGGCACAGGAA
TrpV1_DMS-1_Asp26Arg	ATATAGATGCCGTCCTAGCGCCCTTTAGGTCTCCCTCACCATGGAGCAAAGGGCAAGTCTTGACTCAGAGGAATCCGAGTCCCCTCCACAAGAGAACTCCTGTCTGGACCCCCCTCGTCGGGACCCAAATTGCAAGCCCCCACCCGTAAAACCACATATCTTTACCACACGGTCCAGGACTAGGTTGTTTGGTAAGGGAGACCCCCTTATTACTACCATGGGCACAGGAA
TrpV1_DMS-1_Asp26Trp	ATATAGATGCCGTCCTAGCGCCCTTTAGGTCTCCCTCACCATGGAGCAAAGGGCAAGTCTTGACTCAGAGGAATCCGAGTCCCCTCCACAAGAGAACTCCTGTCTGGACCCCCCTTGGCGGGACCCAAATTGCAAGCCCCCACCCGTAAAACCACATATCTTTACCACACGGTCCAGGACTAGGTTGTTTGGTAAGGGAGACCCCCTTATTACTACCATGGGCACAGGAA
TrpV1_DMS-1_Asp26Val	ATATAGATGCCGTCCTAGCGCCCTTTAGGTCTCCCTCACCATGGAGCAAAGGGCAAGTCTTGACTCAGAGGAATCCGAGTCCCCTCCACAAGAGAACTCCTGTCTGGACCCCCCTGTTCGGGACCCAAATTGCAAGCCCCCACCCGTAAAACCACATATCTTTACCACACGGTCCAGGACTAGGTTGTTTGGTAAGGGAGACCCCCTTATTACTACCATGGGCACAGGAA
TrpV1_DMS-1_Asp26Glu	ATATAGATGCCGTCCTAGCGCCCTTTAGGTCTCCCTCACCATGGAGCAAAGGGCAAGTCTTGACTCAGAGGAATCCGAGTCCCCTCCACAAGAGAACTCCTGTCTGGACCCCCCTGAGCGGGACCCAAATTGCAAGCCCCCACCCGTAAAACCACATATCTTTACCACACGGTCCAGGACTAGGTTGTTTGGTAAGGGAGACCCCCTTATTACTACCATGGGCACAGGAA
TrpV1_DMS-1_Asp26Tyr	ATATAGATGCCGTCCTAGCGCCCTTTAGGTCTCCCTCACCATGGAGCAAAGGGCAAGTCTTGACTCAGAGGAATCCGAGTCCCCTCCACAAGAGAACTCCTGTCTGGACCCCCCTTACCGGGACCCAAATTGCAAGCCCCCACCCGTAAAACCACATATCTTTACCACACGGTCCAGGACTAGGTTGTTTGGTAAGGGAGACCCCCTTATTACTACCATGGGCACAGGAA
TrpV1_DMS-1_Arg27Cys	ATATAGATGCCGTCCTAGCGCCCTTTAGGTCTCCCTCACCATGGAGCAAAGGGCAAGTCTTGACTCAGAGGAATCCGAGTCCCCTCCACAAGAGAACTCCTGTCTGGACCCCCCTGATTGTGACCCAAATTGCAAGCCCCCACCCGTAAAACCACATATCTTTACCACACGGTCCAGGACTAGGTTGTTTGGTAAGGGAGACCCCCTTATTACTACCATGGGCACAGGAA
TrpV1_DMS-1_Arg27Asp	ATATAGATGCCGTCCTAGCGCCCTTTAGGTCTCCCTCACCATGGAGCAAAGGGCAAGTCTTGACTCAGAGGAATCCGAGTCCCCTCCACAAGAGAACTCCTGTCTGGACCCCCCTGATGATGACCCAAATTGCAAGCCCCCACCCGTAAAACCACATATCTTTACCACACGGTCCAGGACTAGGTTGTTTGGTAAGGGAGACCCCCTTATTACTACCATGGGCACAGGAA
TrpV1_DMS-1_Arg27Ser	ATATAGATGCCGTCCTAGCGCCCTTTAGGTCTCCCTCACCATGGAGCAAAGGGCAAGTCTTGACTCAGAGGAATCCGAGTCCCCTCCACAAGAGAACTCCTGTCTGGACCCCCCTGATTCTGACCCAAATTGCAAGCCCCCACCCGTAAAACCACATATCTTTACCACACGGTCCAGGACTAGGTTGTTTGGTAAGGGAGACCCCCTTATTACTACCATGGGCACAGGAA
TrpV1_DMS-1_Arg27Gln	ATATAGATGCCGTCCTAGCGCCCTTTAGGTCTCCCTCACCATGGAGCAAAGGGCAAGTCTTGACTCAGAGGAATCCGAGTCCCCTCCACAAGAGAACTCCTGTCTGGACCCCCCTGATCAGGACCCAAATTGCAAGCCCCCACCCGTAAAACCACATATCTTTACCACACGGTCCAGGACTAGGTTGTTTGGTAAGGGAGACCCCCTTATTACTACCATGGGCACAGGAA
TrpV1_DMS-1_Arg27Met	ATATAGATGCCGTCCTAGCGCCCTTTAGGTCTCCCTCACCATGGAGCAAAGGGCAAGTCTTGACTCAGAGGAATCCGAGTCCCCTCCACAAGAGAACTCCTGTCTGGACCCCCCTGATATGGACCCAAATTGCAAGCCCCCACCCGTAAAACCACATATCTTTACCACACGGTCCAGGACTAGGTTGTTTGGTAAGGGAGACCCCCTTATTACTACCATGGGCACAGGAA
TrpV1_DMS-1_Arg27Asn	ATATAGATGCCGTCCTAGCGCCCTTTAGGTCTCCCTCACCATGGAGCAAAGGGCAAGTCTTGACTCAGAGGAATCCGAGTCCCCTCCACAAGAGAACTCCTGTCTGGACCCCCCTGATAACGACCCAAATTGCAAGCCCCCACCCGTAAAACCACATATCTTTACCACACGGTCCAGGACTAGGTTGTTTGGTAAGGGAGACCCCCTTATTACTACCATGGGCACAGGAA
TrpV1_DMS-1_Arg27Pro	ATATAGATGCCGTCCTAGCGCCCTTTAGGTCTCCCTCACCATGGAGCAAAGGGCAAGTCTTGACTCAGAGGAATCCGAGTCCCCTCCACAAGAGAACTCCTGTCTGGACCCCCCTGATCCTGACCCAAATTGCAAGCCCCCACCCGTAAAACCACATATCTTTACCACACGGTCCAGGACTAGGTTGTTTGGTAAGGGAGACCCCCTTATTACTACCATGGGCACAGGAA
TrpV1_DMS-1_Arg27Lys	ATATAGATGCCGTCCTAGCGCCCTTTAGGTCTCCCTCACCATGGAGCAAAGGGCAAGTCTTGACTCAGAGGAATCCGAGTCCCCTCCACAAGAGAACTCCTGTCTGGACCCCCCTGATAAAGACCCAAATTGCAAGCCCCCACCCGTAAAACCACATATCTTTACCACACGGTCCAGGACTAGGTTGTTTGGTAAGGGAGACCCCCTTATTACTACCATGGGCACAGGAA
TrpV1_DMS-1_Arg27Thr	ATATAGATGCCGTCCTAGCGCCCTTTAGGTCTCCCTCACCATGGAGCAAAGGGCAAGTCTTGACTCAGAGGAATCCGAGTCCCCTCCACAAGAGAACTCCTGTCTGGACCCCCCTGATACTGACCCAAATTGCAAGCCCCCACCCGTAAAACCACATATCTTTACCACACGGTCCAGGACTAGGTTGTTTGGTAAGGGAGACCCCCTTATTACTACCATGGGCACAGGAA
TrpV1_DMS-1_Arg27Phe	ATATAGATGCCGTCCTAGCGCCCTTTAGGTCTCCCTCACCATGGAGCAAAGGGCAAGTCTTGACTCAGAGGAATCCGAGTCCCCTCCACAAGAGAACTCCTGTCTGGACCCCCCTGATTTTGACCCAAATTGCAAGCCCCCACCCGTAAAACCACATATCTTTACCACACGGTCCAGGACTAGGTTGTTTGGTAAGGGAGACCCCCTTATTACTACCATGGGCACAGGAA
TrpV1_DMS-1_Arg27Ala	ATATAGATGCCGTCCTAGCGCCCTTTAGGTCTCCCTCACCATGGAGCAAAGGGCAAGTCTTGACTCAGAGGAATCCGAGTCCCCTCCACAAGAGAACTCCTGTCTGGACCCCCCTGATGCAGACCCAAATTGCAAGCCCCCACCCGTAAAACCACATATCTTTACCACACGGTCCAGGACTAGGTTGTTTGGTAAGGGAGACCCCCTTATTACTACCATGGGCACAGGAA
TrpV1_DMS-1_Arg27Gly	ATATAGATGCCGTCCTAGCGCCCTTTAGGTCTCCCTCACCATGGAGCAAAGGGCAAGTCTTGACTCAGAGGAATCCGAGTCCCCTCCACAAGAGAACTCCTGTCTGGACCCCCCTGATGGCGACCCAAATTGCAAGCCCCCACCCGTAAAACCACATATCTTTACCACACGGTCCAGGACTAGGTTGTTTGGTAAGGGAGACCCCCTTATTACTACCATGGGCACAGGAA
TrpV1_DMS-1_Arg27Ile	ATATAGATGCCGTCCTAGCGCCCTTTAGGTCTCCCTCACCATGGAGCAAAGGGCAAGTCTTGACTCAGAGGAATCCGAGTCCCCTCCACAAGAGAACTCCTGTCTGGACCCCCCTGATATCGACCCAAATTGCAAGCCCCCACCCGTAAAACCACATATCTTTACCACACGGTCCAGGACTAGGTTGTTTGGTAAGGGAGACCCCCTTATTACTACCATGGGCACAGGAA
TrpV1_DMS-1_Arg27Leu	ATATAGATGCCGTCCTAGCGCCCTTTAGGTCTCCCTCACCATGGAGCAAAGGGCAAGTCTTGACTCAGAGGAATCCGAGTCCCCTCCACAAGAGAACTCCTGTCTGGACCCCCCTGATCTTGACCCAAATTGCAAGCCCCCACCCGTAAAACCACATATCTTTACCACACGGTCCAGGACTAGGTTGTTTGGTAAGGGAGACCCCCTTATTACTACCATGGGCACAGGAA
TrpV1_DMS-1_Arg27His	ATATAGATGCCGTCCTAGCGCCCTTTAGGTCTCCCTCACCATGGAGCAAAGGGCAAGTCTTGACTCAGAGGAATCCGAGTCCCCTCCACAAGAGAACTCCTGTCTGGACCCCCCTGATCATGACCCAAATTGCAAGCCCCCACCCGTAAAACCACATATCTTTACCACACGGTCCAGGACTAGGTTGTTTGGTAAGGGAGACCCCCTTATTACTACCATGGGCACAGGAA
TrpV1_DMS-1_Arg27Arg	ATATAGATGCCGTCCTAGCGCCCTTTAGGTCTCCCTCACCATGGAGCAAAGGGCAAGTCTTGACTCAGAGGAATCCGAGTCCCCTCCACAAGAGAACTCCTGTCTGGACCCCCCTGATCGAGACCCAAATTGCAAGCCCCCACCCGTAAAACCACATATCTTTACCACACGGTCCAGGACTAGGTTGTTTGGTAAGGGAGACCCCCTTATTACTACCATGGGCACAGGAA
TrpV1_DMS-1_Arg27Trp	ATATAGATGCCGTCCTAGCGCCCTTTAGGTCTCCCTCACCATGGAGCAAAGGGCAAGTCTTGACTCAGAGGAATCCGAGTCCCCTCCACAAGAGAACTCCTGTCTGGACCCCCCTGATTGGGACCCAAATTGCAAGCCCCCACCCGTAAAACCACATATCTTTACCACACGGTCCAGGACTAGGTTGTTTGGTAAGGGAGACCCCCTTATTACTACCATGGGCACAGGAA
TrpV1_DMS-1_Arg27Val	ATATAGATGCCGTCCTAGCGCCCTTTAGGTCTCCCTCACCATGGAGCAAAGGGCAAGTCTTGACTCAGAGGAATCCGAGTCCCCTCCACAAGAGAACTCCTGTCTGGACCCCCCTGATGTAGACCCAAATTGCAAGCCCCCACCCGTAAAACCACATATCTTTACCACACGGTCCAGGACTAGGTTGTTTGGTAAGGGAGACCCCCTTATTACTACCATGGGCACAGGAA
TrpV1_DMS-1_Arg27Glu	ATATAGATGCCGTCCTAGCGCCCTTTAGGTCTCCCTCACCATGGAGCAAAGGGCAAGTCTTGACTCAGAGGAATCCGAGTCCCCTCCACAAGAGAACTCCTGTCTGGACCCCCCTGATGAAGACCCAAATTGCAAGCCCCCACCCGTAAAACCACATATCTTTACCACACGGTCCAGGACTAGGTTGTTTGGTAAGGGAGACCCCCTTATTACTACCATGGGCACAGGAA
TrpV1_DMS-1_Arg27Tyr	ATATAGATGCCGTCCTAGCGCCCTTTAGGTCTCCCTCACCATGGAGCAAAGGGCAAGTCTTGACTCAGAGGAATCCGAGTCCCCTCCACAAGAGAACTCCTGTCTGGACCCCCCTGATTATGACCCAAATTGCAAGCCCCCACCCGTAAAACCACATATCTTTACCACACGGTCCAGGACTAGGTTGTTTGGTAAGGGAGACCCCCTTATTACTACCATGGGCACAGGAA
TrpV1_DMS-1_Asp28Cys	ATATAGATGCCGTCCTAGCGCCCTTTAGGTCTCCCTCACCATGGAGCAAAGGGCAAGTCTTGACTCAGAGGAATCCGAGTCCCCTCCACAAGAGAACTCCTGTCTGGACCCCCCTGATCGGTGTCCAAATTGCAAGCCCCCACCCGTAAAACCACATATCTTTACCACACGGTCCAGGACTAGGTTGTTTGGTAAGGGAGACCCCCTTATTACTACCATGGGCACAGGAA
TrpV1_DMS-1_Asp28Asp	ATATAGATGCCGTCCTAGCGCCCTTTAGGTCTCCCTCACCATGGAGCAAAGGGCAAGTCTTGACTCAGAGGAATCCGAGTCCCCTCCACAAGAGAACTCCTGTCTGGACCCCCCTGATCGGGATCCAAATTGCAAGCCCCCACCCGTAAAACCACATATCTTTACCACACGGTCCAGGACTAGGTTGTTTGGTAAGGGAGACCCCCTTATTACTACCATGGGCACAGGAA
TrpV1_DMS-1_Asp28Ser	ATATAGATGCCGTCCTAGCGCCCTTTAGGTCTCCCTCACCATGGAGCAAAGGGCAAGTCTTGACTCAGAGGAATCCGAGTCCCCTCCACAAGAGAACTCCTGTCTGGACCCCCCTGATCGGTCTCCAAATTGCAAGCCCCCACCCGTAAAACCACATATCTTTACCACACGGTCCAGGACTAGGTTGTTTGGTAAGGGAGACCCCCTTATTACTACCATGGGCACAGGAA
TrpV1_DMS-1_Asp28Gln	ATATAGATGCCGTCCTAGCGCCCTTTAGGTCTCCCTCACCATGGAGCAAAGGGCAAGTCTTGACTCAGAGGAATCCGAGTCCCCTCCACAAGAGAACTCCTGTCTGGACCCCCCTGATCGGCAGCCAAATTGCAAGCCCCCACCCGTAAAACCACATATCTTTACCACACGGTCCAGGACTAGGTTGTTTGGTAAGGGAGACCCCCTTATTACTACCATGGGCACAGGAA
TrpV1_DMS-1_Asp28Met	ATATAGATGCCGTCCTAGCGCCCTTTAGGTCTCCCTCACCATGGAGCAAAGGGCAAGTCTTGACTCAGAGGAATCCGAGTCCCCTCCACAAGAGAACTCCTGTCTGGACCCCCCTGATCGGATGCCAAATTGCAAGCCCCCACCCGTAAAACCACATATCTTTACCACACGGTCCAGGACTAGGTTGTTTGGTAAGGGAGACCCCCTTATTACTACCATGGGCACAGGAA
TrpV1_DMS-1_Asp28Asn	ATATAGATGCCGTCCTAGCGCCCTTTAGGTCTCCCTCACCATGGAGCAAAGGGCAAGTCTTGACTCAGAGGAATCCGAGTCCCCTCCACAAGAGAACTCCTGTCTGGACCCCCCTGATCGGAATCCAAATTGCAAGCCCCCACCCGTAAAACCACATATCTTTACCACACGGTCCAGGACTAGGTTGTTTGGTAAGGGAGACCCCCTTATTACTACCATGGGCACAGGAA
TrpV1_DMS-1_Asp28Pro	ATATAGATGCCGTCCTAGCGCCCTTTAGGTCTCCCTCACCATGGAGCAAAGGGCAAGTCTTGACTCAGAGGAATCCGAGTCCCCTCCACAAGAGAACTCCTGTCTGGACCCCCCTGATCGGCCGCCAAATTGCAAGCCCCCACCCGTAAAACCACATATCTTTACCACACGGTCCAGGACTAGGTTGTTTGGTAAGGGAGACCCCCTTATTACTACCATGGGCACAGGAA
TrpV1_DMS-1_Asp28Lys	ATATAGATGCCGTCCTAGCGCCCTTTAGGTCTCCCTCACCATGGAGCAAAGGGCAAGTCTTGACTCAGAGGAATCCGAGTCCCCTCCACAAGAGAACTCCTGTCTGGACCCCCCTGATCGGAAGCCAAATTGCAAGCCCCCACCCGTAAAACCACATATCTTTACCACACGGTCCAGGACTAGGTTGTTTGGTAAGGGAGACCCCCTTATTACTACCATGGGCACAGGAA
TrpV1_DMS-1_Asp28Thr	ATATAGATGCCGTCCTAGCGCCCTTTAGGTCTCCCTCACCATGGAGCAAAGGGCAAGTCTTGACTCAGAGGAATCCGAGTCCCCTCCACAAGAGAACTCCTGTCTGGACCCCCCTGATCGGACTCCAAATTGCAAGCCCCCACCCGTAAAACCACATATCTTTACCACACGGTCCAGGACTAGGTTGTTTGGTAAGGGAGACCCCCTTATTACTACCATGGGCACAGGAA
TrpV1_DMS-1_Asp28Phe	ATATAGATGCCGTCCTAGCGCCCTTTAGGTCTCCCTCACCATGGAGCAAAGGGCAAGTCTTGACTCAGAGGAATCCGAGTCCCCTCCACAAGAGAACTCCTGTCTGGACCCCCCTGATCGGTTTCCAAATTGCAAGCCCCCACCCGTAAAACCACATATCTTTACCACACGGTCCAGGACTAGGTTGTTTGGTAAGGGAGACCCCCTTATTACTACCATGGGCACAGGAA
TrpV1_DMS-1_Asp28Ala	ATATAGATGCCGTCCTAGCGCCCTTTAGGTCTCCCTCACCATGGAGCAAAGGGCAAGTCTTGACTCAGAGGAATCCGAGTCCCCTCCACAAGAGAACTCCTGTCTGGACCCCCCTGATCGGGCGCCAAATTGCAAGCCCCCACCCGTAAAACCACATATCTTTACCACACGGTCCAGGACTAGGTTGTTTGGTAAGGGAGACCCCCTTATTACTACCATGGGCACAGGAA
TrpV1_DMS-1_Asp28Gly	ATATAGATGCCGTCCTAGCGCCCTTTAGGTCTCCCTCACCATGGAGCAAAGGGCAAGTCTTGACTCAGAGGAATCCGAGTCCCCTCCACAAGAGAACTCCTGTCTGGACCCCCCTGATCGGGGACCAAATTGCAAGCCCCCACCCGTAAAACCACATATCTTTACCACACGGTCCAGGACTAGGTTGTTTGGTAAGGGAGACCCCCTTATTACTACCATGGGCACAGGAA
TrpV1_DMS-1_Asp28Ile	ATATAGATGCCGTCCTAGCGCCCTTTAGGTCTCCCTCACCATGGAGCAAAGGGCAAGTCTTGACTCAGAGGAATCCGAGTCCCCTCCACAAGAGAACTCCTGTCTGGACCCCCCTGATCGGATACCAAATTGCAAGCCCCCACCCGTAAAACCACATATCTTTACCACACGGTCCAGGACTAGGTTGTTTGGTAAGGGAGACCCCCTTATTACTACCATGGGCACAGGAA
TrpV1_DMS-1_Asp28Leu	ATATAGATGCCGTCCTAGCGCCCTTTAGGTCTCCCTCACCATGGAGCAAAGGGCAAGTCTTGACTCAGAGGAATCCGAGTCCCCTCCACAAGAGAACTCCTGTCTGGACCCCCCTGATCGGTTGCCAAATTGCAAGCCCCCACCCGTAAAACCACATATCTTTACCACACGGTCCAGGACTAGGTTGTTTGGTAAGGGAGACCCCCTTATTACTACCATGGGCACAGGAA
TrpV1_DMS-1_Asp28His	ATATAGATGCCGTCCTAGCGCCCTTTAGGTCTCCCTCACCATGGAGCAAAGGGCAAGTCTTGACTCAGAGGAATCCGAGTCCCCTCCACAAGAGAACTCCTGTCTGGACCCCCCTGATCGGCACCCAAATTGCAAGCCCCCACCCGTAAAACCACATATCTTTACCACACGGTCCAGGACTAGGTTGTTTGGTAAGGGAGACCCCCTTATTACTACCATGGGCACAGGAA
TrpV1_DMS-1_Asp28Arg	ATATAGATGCCGTCCTAGCGCCCTTTAGGTCTCCCTCACCATGGAGCAAAGGGCAAGTCTTGACTCAGAGGAATCCGAGTCCCCTCCACAAGAGAACTCCTGTCTGGACCCCCCTGATCGGAGGCCAAATTGCAAGCCCCCACCCGTAAAACCACATATCTTTACCACACGGTCCAGGACTAGGTTGTTTGGTAAGGGAGACCCCCTTATTACTACCATGGGCACAGGAA
TrpV1_DMS-1_Asp28Trp	ATATAGATGCCGTCCTAGCGCCCTTTAGGTCTCCCTCACCATGGAGCAAAGGGCAAGTCTTGACTCAGAGGAATCCGAGTCCCCTCCACAAGAGAACTCCTGTCTGGACCCCCCTGATCGGTGGCCAAATTGCAAGCCCCCACCCGTAAAACCACATATCTTTACCACACGGTCCAGGACTAGGTTGTTTGGTAAGGGAGACCCCCTTATTACTACCATGGGCACAGGAA
TrpV1_DMS-1_Asp28Val	ATATAGATGCCGTCCTAGCGCCCTTTAGGTCTCCCTCACCATGGAGCAAAGGGCAAGTCTTGACTCAGAGGAATCCGAGTCCCCTCCACAAGAGAACTCCTGTCTGGACCCCCCTGATCGGGTCCCAAATTGCAAGCCCCCACCCGTAAAACCACATATCTTTACCACACGGTCCAGGACTAGGTTGTTTGGTAAGGGAGACCCCCTTATTACTACCATGGGCACAGGAA
TrpV1_DMS-1_Asp28Glu	ATATAGATGCCGTCCTAGCGCCCTTTAGGTCTCCCTCACCATGGAGCAAAGGGCAAGTCTTGACTCAGAGGAATCCGAGTCCCCTCCACAAGAGAACTCCTGTCTGGACCCCCCTGATCGGGAGCCAAATTGCAAGCCCCCACCCGTAAAACCACATATCTTTACCACACGGTCCAGGACTAGGTTGTTTGGTAAGGGAGACCCCCTTATTACTACCATGGGCACAGGAA
TrpV1_DMS-1_Asp28Tyr	ATATAGATGCCGTCCTAGCGCCCTTTAGGTCTCCCTCACCATGGAGCAAAGGGCAAGTCTTGACTCAGAGGAATCCGAGTCCCCTCCACAAGAGAACTCCTGTCTGGACCCCCCTGATCGGTATCCAAATTGCAAGCCCCCACCCGTAAAACCACATATCTTTACCACACGGTCCAGGACTAGGTTGTTTGGTAAGGGAGACCCCCTTATTACTACCATGGGCACAGGAA
TrpV1_DMS-1_Pro29Cys	ATATAGATGCCGTCCTAGCGCCCTTTAGGTCTCCCTCACCATGGAGCAAAGGGCAAGTCTTGACTCAGAGGAATCCGAGTCCCCTCCACAAGAGAACTCCTGTCTGGACCCCCCTGATCGGGACTGCAATTGCAAGCCCCCACCCGTAAAACCACATATCTTTACCACACGGTCCAGGACTAGGTTGTTTGGTAAGGGAGACCCCCTTATTACTACCATGGGCACAGGAA
TrpV1_DMS-1_Pro29Asp	ATATAGATGCCGTCCTAGCGCCCTTTAGGTCTCCCTCACCATGGAGCAAAGGGCAAGTCTTGACTCAGAGGAATCCGAGTCCCCTCCACAAGAGAACTCCTGTCTGGACCCCCCTGATCGGGACGACAATTGCAAGCCCCCACCCGTAAAACCACATATCTTTACCACACGGTCCAGGACTAGGTTGTTTGGTAAGGGAGACCCCCTTATTACTACCATGGGCACAGGAA
TrpV1_DMS-1_Pro29Ser	ATATAGATGCCGTCCTAGCGCCCTTTAGGTCTCCCTCACCATGGAGCAAAGGGCAAGTCTTGACTCAGAGGAATCCGAGTCCCCTCCACAAGAGAACTCCTGTCTGGACCCCCCTGATCGGGACTCTAATTGCAAGCCCCCACCCGTAAAACCACATATCTTTACCACACGGTCCAGGACTAGGTTGTTTGGTAAGGGAGACCCCCTTATTACTACCATGGGCACAGGAA
TrpV1_DMS-1_Pro29Gln	ATATAGATGCCGTCCTAGCGCCCTTTAGGTCTCCCTCACCATGGAGCAAAGGGCAAGTCTTGACTCAGAGGAATCCGAGTCCCCTCCACAAGAGAACTCCTGTCTGGACCCCCCTGATCGGGACCAGAATTGCAAGCCCCCACCCGTAAAACCACATATCTTTACCACACGGTCCAGGACTAGGTTGTTTGGTAAGGGAGACCCCCTTATTACTACCATGGGCACAGGAA
TrpV1_DMS-1_Pro29Met	ATATAGATGCCGTCCTAGCGCCCTTTAGGTCTCCCTCACCATGGAGCAAAGGGCAAGTCTTGACTCAGAGGAATCCGAGTCCCCTCCACAAGAGAACTCCTGTCTGGACCCCCCTGATCGGGACATGAATTGCAAGCCCCCACCCGTAAAACCACATATCTTTACCACACGGTCCAGGACTAGGTTGTTTGGTAAGGGAGACCCCCTTATTACTACCATGGGCACAGGAA
TrpV1_DMS-1_Pro29Asn	ATATAGATGCCGTCCTAGCGCCCTTTAGGTCTCCCTCACCATGGAGCAAAGGGCAAGTCTTGACTCAGAGGAATCCGAGTCCCCTCCACAAGAGAACTCCTGTCTGGACCCCCCTGATCGGGACAACAATTGCAAGCCCCCACCCGTAAAACCACATATCTTTACCACACGGTCCAGGACTAGGTTGTTTGGTAAGGGAGACCCCCTTATTACTACCATGGGCACAGGAA
TrpV1_DMS-1_Pro29Pro	ATATAGATGCCGTCCTAGCGCCCTTTAGGTCTCCCTCACCATGGAGCAAAGGGCAAGTCTTGACTCAGAGGAATCCGAGTCCCCTCCACAAGAGAACTCCTGTCTGGACCCCCCTGATCGGGACCCTAATTGCAAGCCCCCACCCGTAAAACCACATATCTTTACCACACGGTCCAGGACTAGGTTGTTTGGTAAGGGAGACCCCCTTATTACTACCATGGGCACAGGAA
TrpV1_DMS-1_Pro29Lys	ATATAGATGCCGTCCTAGCGCCCTTTAGGTCTCCCTCACCATGGAGCAAAGGGCAAGTCTTGACTCAGAGGAATCCGAGTCCCCTCCACAAGAGAACTCCTGTCTGGACCCCCCTGATCGGGACAAGAATTGCAAGCCCCCACCCGTAAAACCACATATCTTTACCACACGGTCCAGGACTAGGTTGTTTGGTAAGGGAGACCCCCTTATTACTACCATGGGCACAGGAA
TrpV1_DMS-1_Pro29Thr	ATATAGATGCCGTCCTAGCGCCCTTTAGGTCTCCCTCACCATGGAGCAAAGGGCAAGTCTTGACTCAGAGGAATCCGAGTCCCCTCCACAAGAGAACTCCTGTCTGGACCCCCCTGATCGGGACACGAATTGCAAGCCCCCACCCGTAAAACCACATATCTTTACCACACGGTCCAGGACTAGGTTGTTTGGTAAGGGAGACCCCCTTATTACTACCATGGGCACAGGAA
TrpV1_DMS-1_Pro29Phe	ATATAGATGCCGTCCTAGCGCCCTTTAGGTCTCCCTCACCATGGAGCAAAGGGCAAGTCTTGACTCAGAGGAATCCGAGTCCCCTCCACAAGAGAACTCCTGTCTGGACCCCCCTGATCGGGACTTTAATTGCAAGCCCCCACCCGTAAAACCACATATCTTTACCACACGGTCCAGGACTAGGTTGTTTGGTAAGGGAGACCCCCTTATTACTACCATGGGCACAGGAA
TrpV1_DMS-1_Pro29Ala	ATATAGATGCCGTCCTAGCGCCCTTTAGGTCTCCCTCACCATGGAGCAAAGGGCAAGTCTTGACTCAGAGGAATCCGAGTCCCCTCCACAAGAGAACTCCTGTCTGGACCCCCCTGATCGGGACGCAAATTGCAAGCCCCCACCCGTAAAACCACATATCTTTACCACACGGTCCAGGACTAGGTTGTTTGGTAAGGGAGACCCCCTTATTACTACCATGGGCACAGGAA
TrpV1_DMS-1_Pro29Gly	ATATAGATGCCGTCCTAGCGCCCTTTAGGTCTCCCTCACCATGGAGCAAAGGGCAAGTCTTGACTCAGAGGAATCCGAGTCCCCTCCACAAGAGAACTCCTGTCTGGACCCCCCTGATCGGGACGGCAATTGCAAGCCCCCACCCGTAAAACCACATATCTTTACCACACGGTCCAGGACTAGGTTGTTTGGTAAGGGAGACCCCCTTATTACTACCATGGGCACAGGAA
TrpV1_DMS-1_Pro29Ile	ATATAGATGCCGTCCTAGCGCCCTTTAGGTCTCCCTCACCATGGAGCAAAGGGCAAGTCTTGACTCAGAGGAATCCGAGTCCCCTCCACAAGAGAACTCCTGTCTGGACCCCCCTGATCGGGACATCAATTGCAAGCCCCCACCCGTAAAACCACATATCTTTACCACACGGTCCAGGACTAGGTTGTTTGGTAAGGGAGACCCCCTTATTACTACCATGGGCACAGGAA
TrpV1_DMS-1_Pro29Leu	ATATAGATGCCGTCCTAGCGCCCTTTAGGTCTCCCTCACCATGGAGCAAAGGGCAAGTCTTGACTCAGAGGAATCCGAGTCCCCTCCACAAGAGAACTCCTGTCTGGACCCCCCTGATCGGGACTTGAATTGCAAGCCCCCACCCGTAAAACCACATATCTTTACCACACGGTCCAGGACTAGGTTGTTTGGTAAGGGAGACCCCCTTATTACTACCATGGGCACAGGAA
TrpV1_DMS-1_Pro29His	ATATAGATGCCGTCCTAGCGCCCTTTAGGTCTCCCTCACCATGGAGCAAAGGGCAAGTCTTGACTCAGAGGAATCCGAGTCCCCTCCACAAGAGAACTCCTGTCTGGACCCCCCTGATCGGGACCACAATTGCAAGCCCCCACCCGTAAAACCACATATCTTTACCACACGGTCCAGGACTAGGTTGTTTGGTAAGGGAGACCCCCTTATTACTACCATGGGCACAGGAA
TrpV1_DMS-1_Pro29Arg	ATATAGATGCCGTCCTAGCGCCCTTTAGGTCTCCCTCACCATGGAGCAAAGGGCAAGTCTTGACTCAGAGGAATCCGAGTCCCCTCCACAAGAGAACTCCTGTCTGGACCCCCCTGATCGGGACCGGAATTGCAAGCCCCCACCCGTAAAACCACATATCTTTACCACACGGTCCAGGACTAGGTTGTTTGGTAAGGGAGACCCCCTTATTACTACCATGGGCACAGGAA
TrpV1_DMS-1_Pro29Trp	ATATAGATGCCGTCCTAGCGCCCTTTAGGTCTCCCTCACCATGGAGCAAAGGGCAAGTCTTGACTCAGAGGAATCCGAGTCCCCTCCACAAGAGAACTCCTGTCTGGACCCCCCTGATCGGGACTGGAATTGCAAGCCCCCACCCGTAAAACCACATATCTTTACCACACGGTCCAGGACTAGGTTGTTTGGTAAGGGAGACCCCCTTATTACTACCATGGGCACAGGAA
TrpV1_DMS-1_Pro29Val	ATATAGATGCCGTCCTAGCGCCCTTTAGGTCTCCCTCACCATGGAGCAAAGGGCAAGTCTTGACTCAGAGGAATCCGAGTCCCCTCCACAAGAGAACTCCTGTCTGGACCCCCCTGATCGGGACGTAAATTGCAAGCCCCCACCCGTAAAACCACATATCTTTACCACACGGTCCAGGACTAGGTTGTTTGGTAAGGGAGACCCCCTTATTACTACCATGGGCACAGGAA
TrpV1_DMS-1_Pro29Glu	ATATAGATGCCGTCCTAGCGCCCTTTAGGTCTCCCTCACCATGGAGCAAAGGGCAAGTCTTGACTCAGAGGAATCCGAGTCCCCTCCACAAGAGAACTCCTGTCTGGACCCCCCTGATCGGGACGAGAATTGCAAGCCCCCACCCGTAAAACCACATATCTTTACCACACGGTCCAGGACTAGGTTGTTTGGTAAGGGAGACCCCCTTATTACTACCATGGGCACAGGAA
TrpV1_DMS-1_Pro29Tyr	ATATAGATGCCGTCCTAGCGCCCTTTAGGTCTCCCTCACCATGGAGCAAAGGGCAAGTCTTGACTCAGAGGAATCCGAGTCCCCTCCACAAGAGAACTCCTGTCTGGACCCCCCTGATCGGGACTATAATTGCAAGCCCCCACCCGTAAAACCACATATCTTTACCACACGGTCCAGGACTAGGTTGTTTGGTAAGGGAGACCCCCTTATTACTACCATGGGCACAGGAA
TrpV1_DMS-1_Asn30Cys	ATATAGATGCCGTCCTAGCGCCCTTTAGGTCTCCCTCACCATGGAGCAAAGGGCAAGTCTTGACTCAGAGGAATCCGAGTCCCCTCCACAAGAGAACTCCTGTCTGGACCCCCCTGATCGGGACCCATGTTGCAAGCCCCCACCCGTAAAACCACATATCTTTACCACACGGTCCAGGACTAGGTTGTTTGGTAAGGGAGACCCCCTTATTACTACCATGGGCACAGGAA
TrpV1_DMS-1_Asn30Asp	ATATAGATGCCGTCCTAGCGCCCTTTAGGTCTCCCTCACCATGGAGCAAAGGGCAAGTCTTGACTCAGAGGAATCCGAGTCCCCTCCACAAGAGAACTCCTGTCTGGACCCCCCTGATCGGGACCCAGATTGCAAGCCCCCACCCGTAAAACCACATATCTTTACCACACGGTCCAGGACTAGGTTGTTTGGTAAGGGAGACCCCCTTATTACTACCATGGGCACAGGAA
TrpV1_DMS-1_Asn30Ser	ATATAGATGCCGTCCTAGCGCCCTTTAGGTCTCCCTCACCATGGAGCAAAGGGCAAGTCTTGACTCAGAGGAATCCGAGTCCCCTCCACAAGAGAACTCCTGTCTGGACCCCCCTGATCGGGACCCATCCTGCAAGCCCCCACCCGTAAAACCACATATCTTTACCACACGGTCCAGGACTAGGTTGTTTGGTAAGGGAGACCCCCTTATTACTACCATGGGCACAGGAA
TrpV1_DMS-1_Asn30Gln	ATATAGATGCCGTCCTAGCGCCCTTTAGGTCTCCCTCACCATGGAGCAAAGGGCAAGTCTTGACTCAGAGGAATCCGAGTCCCCTCCACAAGAGAACTCCTGTCTGGACCCCCCTGATCGGGACCCACAATGCAAGCCCCCACCCGTAAAACCACATATCTTTACCACACGGTCCAGGACTAGGTTGTTTGGTAAGGGAGACCCCCTTATTACTACCATGGGCACAGGAA
TrpV1_DMS-1_Asn30Met	ATATAGATGCCGTCCTAGCGCCCTTTAGGTCTCCCTCACCATGGAGCAAAGGGCAAGTCTTGACTCAGAGGAATCCGAGTCCCCTCCACAAGAGAACTCCTGTCTGGACCCCCCTGATCGGGACCCAATGTGCAAGCCCCCACCCGTAAAACCACATATCTTTACCACACGGTCCAGGACTAGGTTGTTTGGTAAGGGAGACCCCCTTATTACTACCATGGGCACAGGAA
TrpV1_DMS-1_Asn30Asn	ATATAGATGCCGTCCTAGCGCCCTTTAGGTCTCCCTCACCATGGAGCAAAGGGCAAGTCTTGACTCAGAGGAATCCGAGTCCCCTCCACAAGAGAACTCCTGTCTGGACCCCCCTGATCGGGACCCAAATTGCAAGCCCCCACCCGTAAAACCACATATCTTTACCACACGGTCCAGGACTAGGTTGTTTGGTAAGGGAGACCCCCTTATTACTACCATGGGCACAGGAA
TrpV1_DMS-1_Asn30Pro	ATATAGATGCCGTCCTAGCGCCCTTTAGGTCTCCCTCACCATGGAGCAAAGGGCAAGTCTTGACTCAGAGGAATCCGAGTCCCCTCCACAAGAGAACTCCTGTCTGGACCCCCCTGATCGGGACCCACCCTGCAAGCCCCCACCCGTAAAACCACATATCTTTACCACACGGTCCAGGACTAGGTTGTTTGGTAAGGGAGACCCCCTTATTACTACCATGGGCACAGGAA
TrpV1_DMS-1_Asn30Lys	ATATAGATGCCGTCCTAGCGCCCTTTAGGTCTCCCTCACCATGGAGCAAAGGGCAAGTCTTGACTCAGAGGAATCCGAGTCCCCTCCACAAGAGAACTCCTGTCTGGACCCCCCTGATCGGGACCCAAAGTGCAAGCCCCCACCCGTAAAACCACATATCTTTACCACACGGTCCAGGACTAGGTTGTTTGGTAAGGGAGACCCCCTTATTACTACCATGGGCACAGGAA
TrpV1_DMS-1_Asn30Thr	ATATAGATGCCGTCCTAGCGCCCTTTAGGTCTCCCTCACCATGGAGCAAAGGGCAAGTCTTGACTCAGAGGAATCCGAGTCCCCTCCACAAGAGAACTCCTGTCTGGACCCCCCTGATCGGGACCCAACGTGCAAGCCCCCACCCGTAAAACCACATATCTTTACCACACGGTCCAGGACTAGGTTGTTTGGTAAGGGAGACCCCCTTATTACTACCATGGGCACAGGAA
TrpV1_DMS-1_Asn30Phe	ATATAGATGCCGTCCTAGCGCCCTTTAGGTCTCCCTCACCATGGAGCAAAGGGCAAGTCTTGACTCAGAGGAATCCGAGTCCCCTCCACAAGAGAACTCCTGTCTGGACCCCCCTGATCGGGACCCATTTTGCAAGCCCCCACCCGTAAAACCACATATCTTTACCACACGGTCCAGGACTAGGTTGTTTGGTAAGGGAGACCCCCTTATTACTACCATGGGCACAGGAA
TrpV1_DMS-1_Asn30Ala	ATATAGATGCCGTCCTAGCGCCCTTTAGGTCTCCCTCACCATGGAGCAAAGGGCAAGTCTTGACTCAGAGGAATCCGAGTCCCCTCCACAAGAGAACTCCTGTCTGGACCCCCCTGATCGGGACCCAGCATGCAAGCCCCCACCCGTAAAACCACATATCTTTACCACACGGTCCAGGACTAGGTTGTTTGGTAAGGGAGACCCCCTTATTACTACCATGGGCACAGGAA
TrpV1_DMS-1_Asn30Gly	ATATAGATGCCGTCCTAGCGCCCTTTAGGTCTCCCTCACCATGGAGCAAAGGGCAAGTCTTGACTCAGAGGAATCCGAGTCCCCTCCACAAGAGAACTCCTGTCTGGACCCCCCTGATCGGGACCCAGGGTGCAAGCCCCCACCCGTAAAACCACATATCTTTACCACACGGTCCAGGACTAGGTTGTTTGGTAAGGGAGACCCCCTTATTACTACCATGGGCACAGGAA
TrpV1_DMS-1_Asn30Ile	ATATAGATGCCGTCCTAGCGCCCTTTAGGTCTCCCTCACCATGGAGCAAAGGGCAAGTCTTGACTCAGAGGAATCCGAGTCCCCTCCACAAGAGAACTCCTGTCTGGACCCCCCTGATCGGGACCCAATCTGCAAGCCCCCACCCGTAAAACCACATATCTTTACCACACGGTCCAGGACTAGGTTGTTTGGTAAGGGAGACCCCCTTATTACTACCATGGGCACAGGAA
TrpV1_DMS-1_Asn30Leu	ATATAGATGCCGTCCTAGCGCCCTTTAGGTCTCCCTCACCATGGAGCAAAGGGCAAGTCTTGACTCAGAGGAATCCGAGTCCCCTCCACAAGAGAACTCCTGTCTGGACCCCCCTGATCGGGACCCATTATGCAAGCCCCCACCCGTAAAACCACATATCTTTACCACACGGTCCAGGACTAGGTTGTTTGGTAAGGGAGACCCCCTTATTACTACCATGGGCACAGGAA
TrpV1_DMS-1_Asn30His	ATATAGATGCCGTCCTAGCGCCCTTTAGGTCTCCCTCACCATGGAGCAAAGGGCAAGTCTTGACTCAGAGGAATCCGAGTCCCCTCCACAAGAGAACTCCTGTCTGGACCCCCCTGATCGGGACCCACACTGCAAGCCCCCACCCGTAAAACCACATATCTTTACCACACGGTCCAGGACTAGGTTGTTTGGTAAGGGAGACCCCCTTATTACTACCATGGGCACAGGAA
TrpV1_DMS-1_Asn30Arg	ATATAGATGCCGTCCTAGCGCCCTTTAGGTCTCCCTCACCATGGAGCAAAGGGCAAGTCTTGACTCAGAGGAATCCGAGTCCCCTCCACAAGAGAACTCCTGTCTGGACCCCCCTGATCGGGACCCACGTTGCAAGCCCCCACCCGTAAAACCACATATCTTTACCACACGGTCCAGGACTAGGTTGTTTGGTAAGGGAGACCCCCTTATTACTACCATGGGCACAGGAA
TrpV1_DMS-1_Asn30Trp	ATATAGATGCCGTCCTAGCGCCCTTTAGGTCTCCCTCACCATGGAGCAAAGGGCAAGTCTTGACTCAGAGGAATCCGAGTCCCCTCCACAAGAGAACTCCTGTCTGGACCCCCCTGATCGGGACCCATGGTGCAAGCCCCCACCCGTAAAACCACATATCTTTACCACACGGTCCAGGACTAGGTTGTTTGGTAAGGGAGACCCCCTTATTACTACCATGGGCACAGGAA
TrpV1_DMS-1_Asn30Val	ATATAGATGCCGTCCTAGCGCCCTTTAGGTCTCCCTCACCATGGAGCAAAGGGCAAGTCTTGACTCAGAGGAATCCGAGTCCCCTCCACAAGAGAACTCCTGTCTGGACCCCCCTGATCGGGACCCAGTGTGCAAGCCCCCACCCGTAAAACCACATATCTTTACCACACGGTCCAGGACTAGGTTGTTTGGTAAGGGAGACCCCCTTATTACTACCATGGGCACAGGAA
TrpV1_DMS-1_Asn30Glu	ATATAGATGCCGTCCTAGCGCCCTTTAGGTCTCCCTCACCATGGAGCAAAGGGCAAGTCTTGACTCAGAGGAATCCGAGTCCCCTCCACAAGAGAACTCCTGTCTGGACCCCCCTGATCGGGACCCAGAATGCAAGCCCCCACCCGTAAAACCACATATCTTTACCACACGGTCCAGGACTAGGTTGTTTGGTAAGGGAGACCCCCTTATTACTACCATGGGCACAGGAA
TrpV1_DMS-1_Asn30Tyr	ATATAGATGCCGTCCTAGCGCCCTTTAGGTCTCCCTCACCATGGAGCAAAGGGCAAGTCTTGACTCAGAGGAATCCGAGTCCCCTCCACAAGAGAACTCCTGTCTGGACCCCCCTGATCGGGACCCATATTGCAAGCCCCCACCCGTAAAACCACATATCTTTACCACACGGTCCAGGACTAGGTTGTTTGGTAAGGGAGACCCCCTTATTACTACCATGGGCACAGGAA
TrpV1_DMS-1_Cys31Cys	ATATAGATGCCGTCCTAGCGCCCTTTAGGTCTCCCTCACCATGGAGCAAAGGGCAAGTCTTGACTCAGAGGAATCCGAGTCCCCTCCACAAGAGAACTCCTGTCTGGACCCCCCTGATCGGGACCCAAATTGCAAGCCCCCACCCGTAAAACCACATATCTTTACCACACGGTCCAGGACTAGGTTGTTTGGTAAGGGAGACCCCCTTATTACTACCATGGGCACAGGAA
TrpV1_DMS-1_Cys31Asp	ATATAGATGCCGTCCTAGCGCCCTTTAGGTCTCCCTCACCATGGAGCAAAGGGCAAGTCTTGACTCAGAGGAATCCGAGTCCCCTCCACAAGAGAACTCCTGTCTGGACCCCCCTGATCGGGACCCAAATGACAAGCCCCCACCCGTAAAACCACATATCTTTACCACACGGTCCAGGACTAGGTTGTTTGGTAAGGGAGACCCCCTTATTACTACCATGGGCACAGGAA
TrpV1_DMS-1_Cys31Ser	ATATAGATGCCGTCCTAGCGCCCTTTAGGTCTCCCTCACCATGGAGCAAAGGGCAAGTCTTGACTCAGAGGAATCCGAGTCCCCTCCACAAGAGAACTCCTGTCTGGACCCCCCTGATCGGGACCCAAATAGCAAGCCCCCACCCGTAAAACCACATATCTTTACCACACGGTCCAGGACTAGGTTGTTTGGTAAGGGAGACCCCCTTATTACTACCATGGGCACAGGAA
TrpV1_DMS-1_Cys31Gln	ATATAGATGCCGTCCTAGCGCCCTTTAGGTCTCCCTCACCATGGAGCAAAGGGCAAGTCTTGACTCAGAGGAATCCGAGTCCCCTCCACAAGAGAACTCCTGTCTGGACCCCCCTGATCGGGACCCAAATCAGAAGCCCCCACCCGTAAAACCACATATCTTTACCACACGGTCCAGGACTAGGTTGTTTGGTAAGGGAGACCCCCTTATTACTACCATGGGCACAGGAA
TrpV1_DMS-1_Cys31Met	ATATAGATGCCGTCCTAGCGCCCTTTAGGTCTCCCTCACCATGGAGCAAAGGGCAAGTCTTGACTCAGAGGAATCCGAGTCCCCTCCACAAGAGAACTCCTGTCTGGACCCCCCTGATCGGGACCCAAATATGAAGCCCCCACCCGTAAAACCACATATCTTTACCACACGGTCCAGGACTAGGTTGTTTGGTAAGGGAGACCCCCTTATTACTACCATGGGCACAGGAA
TrpV1_DMS-1_Cys31Asn	ATATAGATGCCGTCCTAGCGCCCTTTAGGTCTCCCTCACCATGGAGCAAAGGGCAAGTCTTGACTCAGAGGAATCCGAGTCCCCTCCACAAGAGAACTCCTGTCTGGACCCCCCTGATCGGGACCCAAATAACAAGCCCCCACCCGTAAAACCACATATCTTTACCACACGGTCCAGGACTAGGTTGTTTGGTAAGGGAGACCCCCTTATTACTACCATGGGCACAGGAA
TrpV1_DMS-1_Cys31Pro	ATATAGATGCCGTCCTAGCGCCCTTTAGGTCTCCCTCACCATGGAGCAAAGGGCAAGTCTTGACTCAGAGGAATCCGAGTCCCCTCCACAAGAGAACTCCTGTCTGGACCCCCCTGATCGGGACCCAAATCCGAAGCCCCCACCCGTAAAACCACATATCTTTACCACACGGTCCAGGACTAGGTTGTTTGGTAAGGGAGACCCCCTTATTACTACCATGGGCACAGGAA
TrpV1_DMS-1_Cys31Lys	ATATAGATGCCGTCCTAGCGCCCTTTAGGTCTCCCTCACCATGGAGCAAAGGGCAAGTCTTGACTCAGAGGAATCCGAGTCCCCTCCACAAGAGAACTCCTGTCTGGACCCCCCTGATCGGGACCCAAATAAGAAGCCCCCACCCGTAAAACCACATATCTTTACCACACGGTCCAGGACTAGGTTGTTTGGTAAGGGAGACCCCCTTATTACTACCATGGGCACAGGAA
TrpV1_DMS-1_Cys31Thr	ATATAGATGCCGTCCTAGCGCCCTTTAGGTCTCCCTCACCATGGAGCAAAGGGCAAGTCTTGACTCAGAGGAATCCGAGTCCCCTCCACAAGAGAACTCCTGTCTGGACCCCCCTGATCGGGACCCAAATACGAAGCCCCCACCCGTAAAACCACATATCTTTACCACACGGTCCAGGACTAGGTTGTTTGGTAAGGGAGACCCCCTTATTACTACCATGGGCACAGGAA
TrpV1_DMS-1_Cys31Phe	ATATAGATGCCGTCCTAGCGCCCTTTAGGTCTCCCTCACCATGGAGCAAAGGGCAAGTCTTGACTCAGAGGAATCCGAGTCCCCTCCACAAGAGAACTCCTGTCTGGACCCCCCTGATCGGGACCCAAATTTTAAGCCCCCACCCGTAAAACCACATATCTTTACCACACGGTCCAGGACTAGGTTGTTTGGTAAGGGAGACCCCCTTATTACTACCATGGGCACAGGAA
TrpV1_DMS-1_Cys31Ala	ATATAGATGCCGTCCTAGCGCCCTTTAGGTCTCCCTCACCATGGAGCAAAGGGCAAGTCTTGACTCAGAGGAATCCGAGTCCCCTCCACAAGAGAACTCCTGTCTGGACCCCCCTGATCGGGACCCAAATGCGAAGCCCCCACCCGTAAAACCACATATCTTTACCACACGGTCCAGGACTAGGTTGTTTGGTAAGGGAGACCCCCTTATTACTACCATGGGCACAGGAA
TrpV1_DMS-1_Cys31Gly	ATATAGATGCCGTCCTAGCGCCCTTTAGGTCTCCCTCACCATGGAGCAAAGGGCAAGTCTTGACTCAGAGGAATCCGAGTCCCCTCCACAAGAGAACTCCTGTCTGGACCCCCCTGATCGGGACCCAAATGGGAAGCCCCCACCCGTAAAACCACATATCTTTACCACACGGTCCAGGACTAGGTTGTTTGGTAAGGGAGACCCCCTTATTACTACCATGGGCACAGGAA
TrpV1_DMS-1_Cys31Ile	ATATAGATGCCGTCCTAGCGCCCTTTAGGTCTCCCTCACCATGGAGCAAAGGGCAAGTCTTGACTCAGAGGAATCCGAGTCCCCTCCACAAGAGAACTCCTGTCTGGACCCCCCTGATCGGGACCCAAATATAAAGCCCCCACCCGTAAAACCACATATCTTTACCACACGGTCCAGGACTAGGTTGTTTGGTAAGGGAGACCCCCTTATTACTACCATGGGCACAGGAA
TrpV1_DMS-1_Cys31Leu	ATATAGATGCCGTCCTAGCGCCCTTTAGGTCTCCCTCACCATGGAGCAAAGGGCAAGTCTTGACTCAGAGGAATCCGAGTCCCCTCCACAAGAGAACTCCTGTCTGGACCCCCCTGATCGGGACCCAAATTTAAAGCCCCCACCCGTAAAACCACATATCTTTACCACACGGTCCAGGACTAGGTTGTTTGGTAAGGGAGACCCCCTTATTACTACCATGGGCACAGGAA
TrpV1_DMS-1_Cys31His	ATATAGATGCCGTCCTAGCGCCCTTTAGGTCTCCCTCACCATGGAGCAAAGGGCAAGTCTTGACTCAGAGGAATCCGAGTCCCCTCCACAAGAGAACTCCTGTCTGGACCCCCCTGATCGGGACCCAAATCATAAGCCCCCACCCGTAAAACCACATATCTTTACCACACGGTCCAGGACTAGGTTGTTTGGTAAGGGAGACCCCCTTATTACTACCATGGGCACAGGAA
TrpV1_DMS-1_Cys31Arg	ATATAGATGCCGTCCTAGCGCCCTTTAGGTCTCCCTCACCATGGAGCAAAGGGCAAGTCTTGACTCAGAGGAATCCGAGTCCCCTCCACAAGAGAACTCCTGTCTGGACCCCCCTGATCGGGACCCAAATCGCAAGCCCCCACCCGTAAAACCACATATCTTTACCACACGGTCCAGGACTAGGTTGTTTGGTAAGGGAGACCCCCTTATTACTACCATGGGCACAGGAA
TrpV1_DMS-1_Cys31Trp	ATATAGATGCCGTCCTAGCGCCCTTTAGGTCTCCCTCACCATGGAGCAAAGGGCAAGTCTTGACTCAGAGGAATCCGAGTCCCCTCCACAAGAGAACTCCTGTCTGGACCCCCCTGATCGGGACCCAAATTGGAAGCCCCCACCCGTAAAACCACATATCTTTACCACACGGTCCAGGACTAGGTTGTTTGGTAAGGGAGACCCCCTTATTACTACCATGGGCACAGGAA
TrpV1_DMS-1_Cys31Val	ATATAGATGCCGTCCTAGCGCCCTTTAGGTCTCCCTCACCATGGAGCAAAGGGCAAGTCTTGACTCAGAGGAATCCGAGTCCCCTCCACAAGAGAACTCCTGTCTGGACCCCCCTGATCGGGACCCAAATGTGAAGCCCCCACCCGTAAAACCACATATCTTTACCACACGGTCCAGGACTAGGTTGTTTGGTAAGGGAGACCCCCTTATTACTACCATGGGCACAGGAA
TrpV1_DMS-1_Cys31Glu	ATATAGATGCCGTCCTAGCGCCCTTTAGGTCTCCCTCACCATGGAGCAAAGGGCAAGTCTTGACTCAGAGGAATCCGAGTCCCCTCCACAAGAGAACTCCTGTCTGGACCCCCCTGATCGGGACCCAAATGAAAAGCCCCCACCCGTAAAACCACATATCTTTACCACACGGTCCAGGACTAGGTTGTTTGGTAAGGGAGACCCCCTTATTACTACCATGGGCACAGGAA
TrpV1_DMS-1_Cys31Tyr	ATATAGATGCCGTCCTAGCGCCCTTTAGGTCTCCCTCACCATGGAGCAAAGGGCAAGTCTTGACTCAGAGGAATCCGAGTCCCCTCCACAAGAGAACTCCTGTCTGGACCCCCCTGATCGGGACCCAAATTATAAGCCCCCACCCGTAAAACCACATATCTTTACCACACGGTCCAGGACTAGGTTGTTTGGTAAGGGAGACCCCCTTATTACTACCATGGGCACAGGAA
TrpV1_DMS-1_Lys32Cys	ATATAGATGCCGTCCTAGCGCCCTTTAGGTCTCCCTCACCATGGAGCAAAGGGCAAGTCTTGACTCAGAGGAATCCGAGTCCCCTCCACAAGAGAACTCCTGTCTGGACCCCCCTGATCGGGACCCAAATTGCTGCCCCCCACCCGTAAAACCACATATCTTTACCACACGGTCCAGGACTAGGTTGTTTGGTAAGGGAGACCCCCTTATTACTACCATGGGCACAGGAA
TrpV1_DMS-1_Lys32Asp	ATATAGATGCCGTCCTAGCGCCCTTTAGGTCTCCCTCACCATGGAGCAAAGGGCAAGTCTTGACTCAGAGGAATCCGAGTCCCCTCCACAAGAGAACTCCTGTCTGGACCCCCCTGATCGGGACCCAAATTGCGATCCCCCACCCGTAAAACCACATATCTTTACCACACGGTCCAGGACTAGGTTGTTTGGTAAGGGAGACCCCCTTATTACTACCATGGGCACAGGAA
TrpV1_DMS-1_Lys32Ser	ATATAGATGCCGTCCTAGCGCCCTTTAGGTCTCCCTCACCATGGAGCAAAGGGCAAGTCTTGACTCAGAGGAATCCGAGTCCCCTCCACAAGAGAACTCCTGTCTGGACCCCCCTGATCGGGACCCAAATTGCTCACCCCCACCCGTAAAACCACATATCTTTACCACACGGTCCAGGACTAGGTTGTTTGGTAAGGGAGACCCCCTTATTACTACCATGGGCACAGGAA
TrpV1_DMS-1_Lys32Gln	ATATAGATGCCGTCCTAGCGCCCTTTAGGTCTCCCTCACCATGGAGCAAAGGGCAAGTCTTGACTCAGAGGAATCCGAGTCCCCTCCACAAGAGAACTCCTGTCTGGACCCCCCTGATCGGGACCCAAATTGCCAGCCCCCACCCGTAAAACCACATATCTTTACCACACGGTCCAGGACTAGGTTGTTTGGTAAGGGAGACCCCCTTATTACTACCATGGGCACAGGAA
TrpV1_DMS-1_Lys32Met	ATATAGATGCCGTCCTAGCGCCCTTTAGGTCTCCCTCACCATGGAGCAAAGGGCAAGTCTTGACTCAGAGGAATCCGAGTCCCCTCCACAAGAGAACTCCTGTCTGGACCCCCCTGATCGGGACCCAAATTGCATGCCCCCACCCGTAAAACCACATATCTTTACCACACGGTCCAGGACTAGGTTGTTTGGTAAGGGAGACCCCCTTATTACTACCATGGGCACAGGAA
TrpV1_DMS-1_Lys32Asn	ATATAGATGCCGTCCTAGCGCCCTTTAGGTCTCCCTCACCATGGAGCAAAGGGCAAGTCTTGACTCAGAGGAATCCGAGTCCCCTCCACAAGAGAACTCCTGTCTGGACCCCCCTGATCGGGACCCAAATTGCAACCCCCCACCCGTAAAACCACATATCTTTACCACACGGTCCAGGACTAGGTTGTTTGGTAAGGGAGACCCCCTTATTACTACCATGGGCACAGGAA
TrpV1_DMS-1_Lys32Pro	ATATAGATGCCGTCCTAGCGCCCTTTAGGTCTCCCTCACCATGGAGCAAAGGGCAAGTCTTGACTCAGAGGAATCCGAGTCCCCTCCACAAGAGAACTCCTGTCTGGACCCCCCTGATCGGGACCCAAATTGCCCACCCCCACCCGTAAAACCACATATCTTTACCACACGGTCCAGGACTAGGTTGTTTGGTAAGGGAGACCCCCTTATTACTACCATGGGCACAGGAA
TrpV1_DMS-1_Lys32Lys	ATATAGATGCCGTCCTAGCGCCCTTTAGGTCTCCCTCACCATGGAGCAAAGGGCAAGTCTTGACTCAGAGGAATCCGAGTCCCCTCCACAAGAGAACTCCTGTCTGGACCCCCCTGATCGGGACCCAAATTGCAAACCCCCACCCGTAAAACCACATATCTTTACCACACGGTCCAGGACTAGGTTGTTTGGTAAGGGAGACCCCCTTATTACTACCATGGGCACAGGAA
TrpV1_DMS-1_Lys32Thr	ATATAGATGCCGTCCTAGCGCCCTTTAGGTCTCCCTCACCATGGAGCAAAGGGCAAGTCTTGACTCAGAGGAATCCGAGTCCCCTCCACAAGAGAACTCCTGTCTGGACCCCCCTGATCGGGACCCAAATTGCACACCCCCACCCGTAAAACCACATATCTTTACCACACGGTCCAGGACTAGGTTGTTTGGTAAGGGAGACCCCCTTATTACTACCATGGGCACAGGAA
TrpV1_DMS-1_Lys32Phe	ATATAGATGCCGTCCTAGCGCCCTTTAGGTCTCCCTCACCATGGAGCAAAGGGCAAGTCTTGACTCAGAGGAATCCGAGTCCCCTCCACAAGAGAACTCCTGTCTGGACCCCCCTGATCGGGACCCAAATTGCTTCCCCCCACCCGTAAAACCACATATCTTTACCACACGGTCCAGGACTAGGTTGTTTGGTAAGGGAGACCCCCTTATTACTACCATGGGCACAGGAA
TrpV1_DMS-1_Lys32Ala	ATATAGATGCCGTCCTAGCGCCCTTTAGGTCTCCCTCACCATGGAGCAAAGGGCAAGTCTTGACTCAGAGGAATCCGAGTCCCCTCCACAAGAGAACTCCTGTCTGGACCCCCCTGATCGGGACCCAAATTGCGCACCCCCACCCGTAAAACCACATATCTTTACCACACGGTCCAGGACTAGGTTGTTTGGTAAGGGAGACCCCCTTATTACTACCATGGGCACAGGAA
TrpV1_DMS-1_Lys32Gly	ATATAGATGCCGTCCTAGCGCCCTTTAGGTCTCCCTCACCATGGAGCAAAGGGCAAGTCTTGACTCAGAGGAATCCGAGTCCCCTCCACAAGAGAACTCCTGTCTGGACCCCCCTGATCGGGACCCAAATTGCGGTCCCCCACCCGTAAAACCACATATCTTTACCACACGGTCCAGGACTAGGTTGTTTGGTAAGGGAGACCCCCTTATTACTACCATGGGCACAGGAA
TrpV1_DMS-1_Lys32Ile	ATATAGATGCCGTCCTAGCGCCCTTTAGGTCTCCCTCACCATGGAGCAAAGGGCAAGTCTTGACTCAGAGGAATCCGAGTCCCCTCCACAAGAGAACTCCTGTCTGGACCCCCCTGATCGGGACCCAAATTGCATTCCCCCACCCGTAAAACCACATATCTTTACCACACGGTCCAGGACTAGGTTGTTTGGTAAGGGAGACCCCCTTATTACTACCATGGGCACAGGAA
TrpV1_DMS-1_Lys32Leu	ATATAGATGCCGTCCTAGCGCCCTTTAGGTCTCCCTCACCATGGAGCAAAGGGCAAGTCTTGACTCAGAGGAATCCGAGTCCCCTCCACAAGAGAACTCCTGTCTGGACCCCCCTGATCGGGACCCAAATTGCTTGCCCCCACCCGTAAAACCACATATCTTTACCACACGGTCCAGGACTAGGTTGTTTGGTAAGGGAGACCCCCTTATTACTACCATGGGCACAGGAA
TrpV1_DMS-1_Lys32His	ATATAGATGCCGTCCTAGCGCCCTTTAGGTCTCCCTCACCATGGAGCAAAGGGCAAGTCTTGACTCAGAGGAATCCGAGTCCCCTCCACAAGAGAACTCCTGTCTGGACCCCCCTGATCGGGACCCAAATTGCCATCCCCCACCCGTAAAACCACATATCTTTACCACACGGTCCAGGACTAGGTTGTTTGGTAAGGGAGACCCCCTTATTACTACCATGGGCACAGGAA
TrpV1_DMS-1_Lys32Arg	ATATAGATGCCGTCCTAGCGCCCTTTAGGTCTCCCTCACCATGGAGCAAAGGGCAAGTCTTGACTCAGAGGAATCCGAGTCCCCTCCACAAGAGAACTCCTGTCTGGACCCCCCTGATCGGGACCCAAATTGCAGGCCCCCACCCGTAAAACCACATATCTTTACCACACGGTCCAGGACTAGGTTGTTTGGTAAGGGAGACCCCCTTATTACTACCATGGGCACAGGAA
TrpV1_DMS-1_Lys32Trp	ATATAGATGCCGTCCTAGCGCCCTTTAGGTCTCCCTCACCATGGAGCAAAGGGCAAGTCTTGACTCAGAGGAATCCGAGTCCCCTCCACAAGAGAACTCCTGTCTGGACCCCCCTGATCGGGACCCAAATTGCTGGCCCCCACCCGTAAAACCACATATCTTTACCACACGGTCCAGGACTAGGTTGTTTGGTAAGGGAGACCCCCTTATTACTACCATGGGCACAGGAA
TrpV1_DMS-1_Lys32Val	ATATAGATGCCGTCCTAGCGCCCTTTAGGTCTCCCTCACCATGGAGCAAAGGGCAAGTCTTGACTCAGAGGAATCCGAGTCCCCTCCACAAGAGAACTCCTGTCTGGACCCCCCTGATCGGGACCCAAATTGCGTGCCCCCACCCGTAAAACCACATATCTTTACCACACGGTCCAGGACTAGGTTGTTTGGTAAGGGAGACCCCCTTATTACTACCATGGGCACAGGAA
TrpV1_DMS-1_Lys32Glu	ATATAGATGCCGTCCTAGCGCCCTTTAGGTCTCCCTCACCATGGAGCAAAGGGCAAGTCTTGACTCAGAGGAATCCGAGTCCCCTCCACAAGAGAACTCCTGTCTGGACCCCCCTGATCGGGACCCAAATTGCGAACCCCCACCCGTAAAACCACATATCTTTACCACACGGTCCAGGACTAGGTTGTTTGGTAAGGGAGACCCCCTTATTACTACCATGGGCACAGGAA
TrpV1_DMS-1_Lys32Tyr	ATATAGATGCCGTCCTAGCGCCCTTTAGGTCTCCCTCACCATGGAGCAAAGGGCAAGTCTTGACTCAGAGGAATCCGAGTCCCCTCCACAAGAGAACTCCTGTCTGGACCCCCCTGATCGGGACCCAAATTGCTATCCCCCACCCGTAAAACCACATATCTTTACCACACGGTCCAGGACTAGGTTGTTTGGTAAGGGAGACCCCCTTATTACTACCATGGGCACAGGAA
TrpV1_DMS-1_Pro33Cys	ATATAGATGCCGTCCTAGCGCCCTTTAGGTCTCCCTCACCATGGAGCAAAGGGCAAGTCTTGACTCAGAGGAATCCGAGTCCCCTCCACAAGAGAACTCCTGTCTGGACCCCCCTGATCGGGACCCAAATTGCAAGTGTCCACCCGTAAAACCACATATCTTTACCACACGGTCCAGGACTAGGTTGTTTGGTAAGGGAGACCCCCTTATTACTACCATGGGCACAGGAA
TrpV1_DMS-1_Pro33Asp	ATATAGATGCCGTCCTAGCGCCCTTTAGGTCTCCCTCACCATGGAGCAAAGGGCAAGTCTTGACTCAGAGGAATCCGAGTCCCCTCCACAAGAGAACTCCTGTCTGGACCCCCCTGATCGGGACCCAAATTGCAAGGATCCACCCGTAAAACCACATATCTTTACCACACGGTCCAGGACTAGGTTGTTTGGTAAGGGAGACCCCCTTATTACTACCATGGGCACAGGAA
TrpV1_DMS-1_Pro33Ser	ATATAGATGCCGTCCTAGCGCCCTTTAGGTCTCCCTCACCATGGAGCAAAGGGCAAGTCTTGACTCAGAGGAATCCGAGTCCCCTCCACAAGAGAACTCCTGTCTGGACCCCCCTGATCGGGACCCAAATTGCAAGTCTCCACCCGTAAAACCACATATCTTTACCACACGGTCCAGGACTAGGTTGTTTGGTAAGGGAGACCCCCTTATTACTACCATGGGCACAGGAA
TrpV1_DMS-1_Pro33Gln	ATATAGATGCCGTCCTAGCGCCCTTTAGGTCTCCCTCACCATGGAGCAAAGGGCAAGTCTTGACTCAGAGGAATCCGAGTCCCCTCCACAAGAGAACTCCTGTCTGGACCCCCCTGATCGGGACCCAAATTGCAAGCAACCACCCGTAAAACCACATATCTTTACCACACGGTCCAGGACTAGGTTGTTTGGTAAGGGAGACCCCCTTATTACTACCATGGGCACAGGAA
TrpV1_DMS-1_Pro33Met	ATATAGATGCCGTCCTAGCGCCCTTTAGGTCTCCCTCACCATGGAGCAAAGGGCAAGTCTTGACTCAGAGGAATCCGAGTCCCCTCCACAAGAGAACTCCTGTCTGGACCCCCCTGATCGGGACCCAAATTGCAAGATGCCACCCGTAAAACCACATATCTTTACCACACGGTCCAGGACTAGGTTGTTTGGTAAGGGAGACCCCCTTATTACTACCATGGGCACAGGAA
TrpV1_DMS-1_Pro33Asn	ATATAGATGCCGTCCTAGCGCCCTTTAGGTCTCCCTCACCATGGAGCAAAGGGCAAGTCTTGACTCAGAGGAATCCGAGTCCCCTCCACAAGAGAACTCCTGTCTGGACCCCCCTGATCGGGACCCAAATTGCAAGAACCCACCCGTAAAACCACATATCTTTACCACACGGTCCAGGACTAGGTTGTTTGGTAAGGGAGACCCCCTTATTACTACCATGGGCACAGGAA
TrpV1_DMS-1_Pro33Pro	ATATAGATGCCGTCCTAGCGCCCTTTAGGTCTCCCTCACCATGGAGCAAAGGGCAAGTCTTGACTCAGAGGAATCCGAGTCCCCTCCACAAGAGAACTCCTGTCTGGACCCCCCTGATCGGGACCCAAATTGCAAGCCACCACCCGTAAAACCACATATCTTTACCACACGGTCCAGGACTAGGTTGTTTGGTAAGGGAGACCCCCTTATTACTACCATGGGCACAGGAA
TrpV1_DMS-1_Pro33Lys	ATATAGATGCCGTCCTAGCGCCCTTTAGGTCTCCCTCACCATGGAGCAAAGGGCAAGTCTTGACTCAGAGGAATCCGAGTCCCCTCCACAAGAGAACTCCTGTCTGGACCCCCCTGATCGGGACCCAAATTGCAAGAAGCCACCCGTAAAACCACATATCTTTACCACACGGTCCAGGACTAGGTTGTTTGGTAAGGGAGACCCCCTTATTACTACCATGGGCACAGGAA
TrpV1_DMS-1_Pro33Thr	ATATAGATGCCGTCCTAGCGCCCTTTAGGTCTCCCTCACCATGGAGCAAAGGGCAAGTCTTGACTCAGAGGAATCCGAGTCCCCTCCACAAGAGAACTCCTGTCTGGACCCCCCTGATCGGGACCCAAATTGCAAGACTCCACCCGTAAAACCACATATCTTTACCACACGGTCCAGGACTAGGTTGTTTGGTAAGGGAGACCCCCTTATTACTACCATGGGCACAGGAA
TrpV1_DMS-1_Pro33Phe	ATATAGATGCCGTCCTAGCGCCCTTTAGGTCTCCCTCACCATGGAGCAAAGGGCAAGTCTTGACTCAGAGGAATCCGAGTCCCCTCCACAAGAGAACTCCTGTCTGGACCCCCCTGATCGGGACCCAAATTGCAAGTTTCCACCCGTAAAACCACATATCTTTACCACACGGTCCAGGACTAGGTTGTTTGGTAAGGGAGACCCCCTTATTACTACCATGGGCACAGGAA
TrpV1_DMS-1_Pro33Ala	ATATAGATGCCGTCCTAGCGCCCTTTAGGTCTCCCTCACCATGGAGCAAAGGGCAAGTCTTGACTCAGAGGAATCCGAGTCCCCTCCACAAGAGAACTCCTGTCTGGACCCCCCTGATCGGGACCCAAATTGCAAGGCTCCACCCGTAAAACCACATATCTTTACCACACGGTCCAGGACTAGGTTGTTTGGTAAGGGAGACCCCCTTATTACTACCATGGGCACAGGAA
TrpV1_DMS-1_Pro33Gly	ATATAGATGCCGTCCTAGCGCCCTTTAGGTCTCCCTCACCATGGAGCAAAGGGCAAGTCTTGACTCAGAGGAATCCGAGTCCCCTCCACAAGAGAACTCCTGTCTGGACCCCCCTGATCGGGACCCAAATTGCAAGGGACCACCCGTAAAACCACATATCTTTACCACACGGTCCAGGACTAGGTTGTTTGGTAAGGGAGACCCCCTTATTACTACCATGGGCACAGGAA
TrpV1_DMS-1_Pro33Ile	ATATAGATGCCGTCCTAGCGCCCTTTAGGTCTCCCTCACCATGGAGCAAAGGGCAAGTCTTGACTCAGAGGAATCCGAGTCCCCTCCACAAGAGAACTCCTGTCTGGACCCCCCTGATCGGGACCCAAATTGCAAGATACCACCCGTAAAACCACATATCTTTACCACACGGTCCAGGACTAGGTTGTTTGGTAAGGGAGACCCCCTTATTACTACCATGGGCACAGGAA
TrpV1_DMS-1_Pro33Leu	ATATAGATGCCGTCCTAGCGCCCTTTAGGTCTCCCTCACCATGGAGCAAAGGGCAAGTCTTGACTCAGAGGAATCCGAGTCCCCTCCACAAGAGAACTCCTGTCTGGACCCCCCTGATCGGGACCCAAATTGCAAGTTACCACCCGTAAAACCACATATCTTTACCACACGGTCCAGGACTAGGTTGTTTGGTAAGGGAGACCCCCTTATTACTACCATGGGCACAGGAA
TrpV1_DMS-1_Pro33His	ATATAGATGCCGTCCTAGCGCCCTTTAGGTCTCCCTCACCATGGAGCAAAGGGCAAGTCTTGACTCAGAGGAATCCGAGTCCCCTCCACAAGAGAACTCCTGTCTGGACCCCCCTGATCGGGACCCAAATTGCAAGCACCCACCCGTAAAACCACATATCTTTACCACACGGTCCAGGACTAGGTTGTTTGGTAAGGGAGACCCCCTTATTACTACCATGGGCACAGGAA
TrpV1_DMS-1_Pro33Arg	ATATAGATGCCGTCCTAGCGCCCTTTAGGTCTCCCTCACCATGGAGCAAAGGGCAAGTCTTGACTCAGAGGAATCCGAGTCCCCTCCACAAGAGAACTCCTGTCTGGACCCCCCTGATCGGGACCCAAATTGCAAGCGACCACCCGTAAAACCACATATCTTTACCACACGGTCCAGGACTAGGTTGTTTGGTAAGGGAGACCCCCTTATTACTACCATGGGCACAGGAA
TrpV1_DMS-1_Pro33Trp	ATATAGATGCCGTCCTAGCGCCCTTTAGGTCTCCCTCACCATGGAGCAAAGGGCAAGTCTTGACTCAGAGGAATCCGAGTCCCCTCCACAAGAGAACTCCTGTCTGGACCCCCCTGATCGGGACCCAAATTGCAAGTGGCCACCCGTAAAACCACATATCTTTACCACACGGTCCAGGACTAGGTTGTTTGGTAAGGGAGACCCCCTTATTACTACCATGGGCACAGGAA
TrpV1_DMS-1_Pro33Val	ATATAGATGCCGTCCTAGCGCCCTTTAGGTCTCCCTCACCATGGAGCAAAGGGCAAGTCTTGACTCAGAGGAATCCGAGTCCCCTCCACAAGAGAACTCCTGTCTGGACCCCCCTGATCGGGACCCAAATTGCAAGGTCCCACCCGTAAAACCACATATCTTTACCACACGGTCCAGGACTAGGTTGTTTGGTAAGGGAGACCCCCTTATTACTACCATGGGCACAGGAA
TrpV1_DMS-1_Pro33Glu	ATATAGATGCCGTCCTAGCGCCCTTTAGGTCTCCCTCACCATGGAGCAAAGGGCAAGTCTTGACTCAGAGGAATCCGAGTCCCCTCCACAAGAGAACTCCTGTCTGGACCCCCCTGATCGGGACCCAAATTGCAAGGAACCACCCGTAAAACCACATATCTTTACCACACGGTCCAGGACTAGGTTGTTTGGTAAGGGAGACCCCCTTATTACTACCATGGGCACAGGAA
TrpV1_DMS-1_Pro33Tyr	ATATAGATGCCGTCCTAGCGCCCTTTAGGTCTCCCTCACCATGGAGCAAAGGGCAAGTCTTGACTCAGAGGAATCCGAGTCCCCTCCACAAGAGAACTCCTGTCTGGACCCCCCTGATCGGGACCCAAATTGCAAGTATCCACCCGTAAAACCACATATCTTTACCACACGGTCCAGGACTAGGTTGTTTGGTAAGGGAGACCCCCTTATTACTACCATGGGCACAGGAA
TrpV1_DMS-1_Pro34Cys	ATATAGATGCCGTCCTAGCGCCCTTTAGGTCTCCCTCACCATGGAGCAAAGGGCAAGTCTTGACTCAGAGGAATCCGAGTCCCCTCCACAAGAGAACTCCTGTCTGGACCCCCCTGATCGGGACCCAAATTGCAAGCCCTGCCCCGTAAAACCACATATCTTTACCACACGGTCCAGGACTAGGTTGTTTGGTAAGGGAGACCCCCTTATTACTACCATGGGCACAGGAA
TrpV1_DMS-1_Pro34Asp	ATATAGATGCCGTCCTAGCGCCCTTTAGGTCTCCCTCACCATGGAGCAAAGGGCAAGTCTTGACTCAGAGGAATCCGAGTCCCCTCCACAAGAGAACTCCTGTCTGGACCCCCCTGATCGGGACCCAAATTGCAAGCCCGACCCCGTAAAACCACATATCTTTACCACACGGTCCAGGACTAGGTTGTTTGGTAAGGGAGACCCCCTTATTACTACCATGGGCACAGGAA
TrpV1_DMS-1_Pro34Ser	ATATAGATGCCGTCCTAGCGCCCTTTAGGTCTCCCTCACCATGGAGCAAAGGGCAAGTCTTGACTCAGAGGAATCCGAGTCCCCTCCACAAGAGAACTCCTGTCTGGACCCCCCTGATCGGGACCCAAATTGCAAGCCCAGCCCCGTAAAACCACATATCTTTACCACACGGTCCAGGACTAGGTTGTTTGGTAAGGGAGACCCCCTTATTACTACCATGGGCACAGGAA
TrpV1_DMS-1_Pro34Gln	ATATAGATGCCGTCCTAGCGCCCTTTAGGTCTCCCTCACCATGGAGCAAAGGGCAAGTCTTGACTCAGAGGAATCCGAGTCCCCTCCACAAGAGAACTCCTGTCTGGACCCCCCTGATCGGGACCCAAATTGCAAGCCCCAACCCGTAAAACCACATATCTTTACCACACGGTCCAGGACTAGGTTGTTTGGTAAGGGAGACCCCCTTATTACTACCATGGGCACAGGAA
TrpV1_DMS-1_Pro34Met	ATATAGATGCCGTCCTAGCGCCCTTTAGGTCTCCCTCACCATGGAGCAAAGGGCAAGTCTTGACTCAGAGGAATCCGAGTCCCCTCCACAAGAGAACTCCTGTCTGGACCCCCCTGATCGGGACCCAAATTGCAAGCCCATGCCCGTAAAACCACATATCTTTACCACACGGTCCAGGACTAGGTTGTTTGGTAAGGGAGACCCCCTTATTACTACCATGGGCACAGGAA
TrpV1_DMS-1_Pro34Asn	ATATAGATGCCGTCCTAGCGCCCTTTAGGTCTCCCTCACCATGGAGCAAAGGGCAAGTCTTGACTCAGAGGAATCCGAGTCCCCTCCACAAGAGAACTCCTGTCTGGACCCCCCTGATCGGGACCCAAATTGCAAGCCCAATCCCGTAAAACCACATATCTTTACCACACGGTCCAGGACTAGGTTGTTTGGTAAGGGAGACCCCCTTATTACTACCATGGGCACAGGAA
TrpV1_DMS-1_Pro34Pro	ATATAGATGCCGTCCTAGCGCCCTTTAGGTCTCCCTCACCATGGAGCAAAGGGCAAGTCTTGACTCAGAGGAATCCGAGTCCCCTCCACAAGAGAACTCCTGTCTGGACCCCCCTGATCGGGACCCAAATTGCAAGCCCCCTCCCGTAAAACCACATATCTTTACCACACGGTCCAGGACTAGGTTGTTTGGTAAGGGAGACCCCCTTATTACTACCATGGGCACAGGAA
TrpV1_DMS-1_Pro34Lys	ATATAGATGCCGTCCTAGCGCCCTTTAGGTCTCCCTCACCATGGAGCAAAGGGCAAGTCTTGACTCAGAGGAATCCGAGTCCCCTCCACAAGAGAACTCCTGTCTGGACCCCCCTGATCGGGACCCAAATTGCAAGCCCAAGCCCGTAAAACCACATATCTTTACCACACGGTCCAGGACTAGGTTGTTTGGTAAGGGAGACCCCCTTATTACTACCATGGGCACAGGAA
TrpV1_DMS-1_Pro34Thr	ATATAGATGCCGTCCTAGCGCCCTTTAGGTCTCCCTCACCATGGAGCAAAGGGCAAGTCTTGACTCAGAGGAATCCGAGTCCCCTCCACAAGAGAACTCCTGTCTGGACCCCCCTGATCGGGACCCAAATTGCAAGCCCACCCCCGTAAAACCACATATCTTTACCACACGGTCCAGGACTAGGTTGTTTGGTAAGGGAGACCCCCTTATTACTACCATGGGCACAGGAA
TrpV1_DMS-1_Pro34Phe	ATATAGATGCCGTCCTAGCGCCCTTTAGGTCTCCCTCACCATGGAGCAAAGGGCAAGTCTTGACTCAGAGGAATCCGAGTCCCCTCCACAAGAGAACTCCTGTCTGGACCCCCCTGATCGGGACCCAAATTGCAAGCCCTTCCCCGTAAAACCACATATCTTTACCACACGGTCCAGGACTAGGTTGTTTGGTAAGGGAGACCCCCTTATTACTACCATGGGCACAGGAA
TrpV1_DMS-1_Pro34Ala	ATATAGATGCCGTCCTAGCGCCCTTTAGGTCTCCCTCACCATGGAGCAAAGGGCAAGTCTTGACTCAGAGGAATCCGAGTCCCCTCCACAAGAGAACTCCTGTCTGGACCCCCCTGATCGGGACCCAAATTGCAAGCCCGCGCCCGTAAAACCACATATCTTTACCACACGGTCCAGGACTAGGTTGTTTGGTAAGGGAGACCCCCTTATTACTACCATGGGCACAGGAA
TrpV1_DMS-1_Pro34Gly	ATATAGATGCCGTCCTAGCGCCCTTTAGGTCTCCCTCACCATGGAGCAAAGGGCAAGTCTTGACTCAGAGGAATCCGAGTCCCCTCCACAAGAGAACTCCTGTCTGGACCCCCCTGATCGGGACCCAAATTGCAAGCCCGGCCCCGTAAAACCACATATCTTTACCACACGGTCCAGGACTAGGTTGTTTGGTAAGGGAGACCCCCTTATTACTACCATGGGCACAGGAA
TrpV1_DMS-1_Pro34Ile	ATATAGATGCCGTCCTAGCGCCCTTTAGGTCTCCCTCACCATGGAGCAAAGGGCAAGTCTTGACTCAGAGGAATCCGAGTCCCCTCCACAAGAGAACTCCTGTCTGGACCCCCCTGATCGGGACCCAAATTGCAAGCCCATTCCCGTAAAACCACATATCTTTACCACACGGTCCAGGACTAGGTTGTTTGGTAAGGGAGACCCCCTTATTACTACCATGGGCACAGGAA
TrpV1_DMS-1_Pro34Leu	ATATAGATGCCGTCCTAGCGCCCTTTAGGTCTCCCTCACCATGGAGCAAAGGGCAAGTCTTGACTCAGAGGAATCCGAGTCCCCTCCACAAGAGAACTCCTGTCTGGACCCCCCTGATCGGGACCCAAATTGCAAGCCCTTACCCGTAAAACCACATATCTTTACCACACGGTCCAGGACTAGGTTGTTTGGTAAGGGAGACCCCCTTATTACTACCATGGGCACAGGAA
TrpV1_DMS-1_Pro34His	ATATAGATGCCGTCCTAGCGCCCTTTAGGTCTCCCTCACCATGGAGCAAAGGGCAAGTCTTGACTCAGAGGAATCCGAGTCCCCTCCACAAGAGAACTCCTGTCTGGACCCCCCTGATCGGGACCCAAATTGCAAGCCCCACCCCGTAAAACCACATATCTTTACCACACGGTCCAGGACTAGGTTGTTTGGTAAGGGAGACCCCCTTATTACTACCATGGGCACAGGAA
TrpV1_DMS-1_Pro34Arg	ATATAGATGCCGTCCTAGCGCCCTTTAGGTCTCCCTCACCATGGAGCAAAGGGCAAGTCTTGACTCAGAGGAATCCGAGTCCCCTCCACAAGAGAACTCCTGTCTGGACCCCCCTGATCGGGACCCAAATTGCAAGCCCAGGCCCGTAAAACCACATATCTTTACCACACGGTCCAGGACTAGGTTGTTTGGTAAGGGAGACCCCCTTATTACTACCATGGGCACAGGAA
TrpV1_DMS-1_Pro34Trp	ATATAGATGCCGTCCTAGCGCCCTTTAGGTCTCCCTCACCATGGAGCAAAGGGCAAGTCTTGACTCAGAGGAATCCGAGTCCCCTCCACAAGAGAACTCCTGTCTGGACCCCCCTGATCGGGACCCAAATTGCAAGCCCTGGCCCGTAAAACCACATATCTTTACCACACGGTCCAGGACTAGGTTGTTTGGTAAGGGAGACCCCCTTATTACTACCATGGGCACAGGAA
TrpV1_DMS-1_Pro34Val	ATATAGATGCCGTCCTAGCGCCCTTTAGGTCTCCCTCACCATGGAGCAAAGGGCAAGTCTTGACTCAGAGGAATCCGAGTCCCCTCCACAAGAGAACTCCTGTCTGGACCCCCCTGATCGGGACCCAAATTGCAAGCCCGTTCCCGTAAAACCACATATCTTTACCACACGGTCCAGGACTAGGTTGTTTGGTAAGGGAGACCCCCTTATTACTACCATGGGCACAGGAA
TrpV1_DMS-1_Pro34Glu	ATATAGATGCCGTCCTAGCGCCCTTTAGGTCTCCCTCACCATGGAGCAAAGGGCAAGTCTTGACTCAGAGGAATCCGAGTCCCCTCCACAAGAGAACTCCTGTCTGGACCCCCCTGATCGGGACCCAAATTGCAAGCCCGAACCCGTAAAACCACATATCTTTACCACACGGTCCAGGACTAGGTTGTTTGGTAAGGGAGACCCCCTTATTACTACCATGGGCACAGGAA
TrpV1_DMS-1_Pro34Tyr	ATATAGATGCCGTCCTAGCGCCCTTTAGGTCTCCCTCACCATGGAGCAAAGGGCAAGTCTTGACTCAGAGGAATCCGAGTCCCCTCCACAAGAGAACTCCTGTCTGGACCCCCCTGATCGGGACCCAAATTGCAAGCCCTACCCCGTAAAACCACATATCTTTACCACACGGTCCAGGACTAGGTTGTTTGGTAAGGGAGACCCCCTTATTACTACCATGGGCACAGGAA
TrpV1_DMS-1_Pro35Cys	ATATAGATGCCGTCCTAGCGCCCTTTAGGTCTCCCTCACCATGGAGCAAAGGGCAAGTCTTGACTCAGAGGAATCCGAGTCCCCTCCACAAGAGAACTCCTGTCTGGACCCCCCTGATCGGGACCCAAATTGCAAGCCCCCATGCGTAAAACCACATATCTTTACCACACGGTCCAGGACTAGGTTGTTTGGTAAGGGAGACCCCCTTATTACTACCATGGGCACAGGAA
TrpV1_DMS-1_Pro35Asp	ATATAGATGCCGTCCTAGCGCCCTTTAGGTCTCCCTCACCATGGAGCAAAGGGCAAGTCTTGACTCAGAGGAATCCGAGTCCCCTCCACAAGAGAACTCCTGTCTGGACCCCCCTGATCGGGACCCAAATTGCAAGCCCCCAGACGTAAAACCACATATCTTTACCACACGGTCCAGGACTAGGTTGTTTGGTAAGGGAGACCCCCTTATTACTACCATGGGCACAGGAA
TrpV1_DMS-1_Pro35Ser	ATATAGATGCCGTCCTAGCGCCCTTTAGGTCTCCCTCACCATGGAGCAAAGGGCAAGTCTTGACTCAGAGGAATCCGAGTCCCCTCCACAAGAGAACTCCTGTCTGGACCCCCCTGATCGGGACCCAAATTGCAAGCCCCCATCTGTAAAACCACATATCTTTACCACACGGTCCAGGACTAGGTTGTTTGGTAAGGGAGACCCCCTTATTACTACCATGGGCACAGGAA
TrpV1_DMS-1_Pro35Gln	ATATAGATGCCGTCCTAGCGCCCTTTAGGTCTCCCTCACCATGGAGCAAAGGGCAAGTCTTGACTCAGAGGAATCCGAGTCCCCTCCACAAGAGAACTCCTGTCTGGACCCCCCTGATCGGGACCCAAATTGCAAGCCCCCACAGGTAAAACCACATATCTTTACCACACGGTCCAGGACTAGGTTGTTTGGTAAGGGAGACCCCCTTATTACTACCATGGGCACAGGAA
TrpV1_DMS-1_Pro35Met	ATATAGATGCCGTCCTAGCGCCCTTTAGGTCTCCCTCACCATGGAGCAAAGGGCAAGTCTTGACTCAGAGGAATCCGAGTCCCCTCCACAAGAGAACTCCTGTCTGGACCCCCCTGATCGGGACCCAAATTGCAAGCCCCCAATGGTAAAACCACATATCTTTACCACACGGTCCAGGACTAGGTTGTTTGGTAAGGGAGACCCCCTTATTACTACCATGGGCACAGGAA
TrpV1_DMS-1_Pro35Asn	ATATAGATGCCGTCCTAGCGCCCTTTAGGTCTCCCTCACCATGGAGCAAAGGGCAAGTCTTGACTCAGAGGAATCCGAGTCCCCTCCACAAGAGAACTCCTGTCTGGACCCCCCTGATCGGGACCCAAATTGCAAGCCCCCAAATGTAAAACCACATATCTTTACCACACGGTCCAGGACTAGGTTGTTTGGTAAGGGAGACCCCCTTATTACTACCATGGGCACAGGAA
TrpV1_DMS-1_Pro35Pro	ATATAGATGCCGTCCTAGCGCCCTTTAGGTCTCCCTCACCATGGAGCAAAGGGCAAGTCTTGACTCAGAGGAATCCGAGTCCCCTCCACAAGAGAACTCCTGTCTGGACCCCCCTGATCGGGACCCAAATTGCAAGCCCCCACCAGTAAAACCACATATCTTTACCACACGGTCCAGGACTAGGTTGTTTGGTAAGGGAGACCCCCTTATTACTACCATGGGCACAGGAA
TrpV1_DMS-1_Pro35Lys	ATATAGATGCCGTCCTAGCGCCCTTTAGGTCTCCCTCACCATGGAGCAAAGGGCAAGTCTTGACTCAGAGGAATCCGAGTCCCCTCCACAAGAGAACTCCTGTCTGGACCCCCCTGATCGGGACCCAAATTGCAAGCCCCCAAAGGTAAAACCACATATCTTTACCACACGGTCCAGGACTAGGTTGTTTGGTAAGGGAGACCCCCTTATTACTACCATGGGCACAGGAA
TrpV1_DMS-1_Pro35Thr	ATATAGATGCCGTCCTAGCGCCCTTTAGGTCTCCCTCACCATGGAGCAAAGGGCAAGTCTTGACTCAGAGGAATCCGAGTCCCCTCCACAAGAGAACTCCTGTCTGGACCCCCCTGATCGGGACCCAAATTGCAAGCCCCCAACCGTAAAACCACATATCTTTACCACACGGTCCAGGACTAGGTTGTTTGGTAAGGGAGACCCCCTTATTACTACCATGGGCACAGGAA
TrpV1_DMS-1_Pro35Phe	ATATAGATGCCGTCCTAGCGCCCTTTAGGTCTCCCTCACCATGGAGCAAAGGGCAAGTCTTGACTCAGAGGAATCCGAGTCCCCTCCACAAGAGAACTCCTGTCTGGACCCCCCTGATCGGGACCCAAATTGCAAGCCCCCATTTGTAAAACCACATATCTTTACCACACGGTCCAGGACTAGGTTGTTTGGTAAGGGAGACCCCCTTATTACTACCATGGGCACAGGAA
TrpV1_DMS-1_Pro35Ala	ATATAGATGCCGTCCTAGCGCCCTTTAGGTCTCCCTCACCATGGAGCAAAGGGCAAGTCTTGACTCAGAGGAATCCGAGTCCCCTCCACAAGAGAACTCCTGTCTGGACCCCCCTGATCGGGACCCAAATTGCAAGCCCCCAGCCGTAAAACCACATATCTTTACCACACGGTCCAGGACTAGGTTGTTTGGTAAGGGAGACCCCCTTATTACTACCATGGGCACAGGAA
TrpV1_DMS-1_Pro35Gly	ATATAGATGCCGTCCTAGCGCCCTTTAGGTCTCCCTCACCATGGAGCAAAGGGCAAGTCTTGACTCAGAGGAATCCGAGTCCCCTCCACAAGAGAACTCCTGTCTGGACCCCCCTGATCGGGACCCAAATTGCAAGCCCCCAGGCGTAAAACCACATATCTTTACCACACGGTCCAGGACTAGGTTGTTTGGTAAGGGAGACCCCCTTATTACTACCATGGGCACAGGAA
TrpV1_DMS-1_Pro35Ile	ATATAGATGCCGTCCTAGCGCCCTTTAGGTCTCCCTCACCATGGAGCAAAGGGCAAGTCTTGACTCAGAGGAATCCGAGTCCCCTCCACAAGAGAACTCCTGTCTGGACCCCCCTGATCGGGACCCAAATTGCAAGCCCCCAATTGTAAAACCACATATCTTTACCACACGGTCCAGGACTAGGTTGTTTGGTAAGGGAGACCCCCTTATTACTACCATGGGCACAGGAA
TrpV1_DMS-1_Pro35Leu	ATATAGATGCCGTCCTAGCGCCCTTTAGGTCTCCCTCACCATGGAGCAAAGGGCAAGTCTTGACTCAGAGGAATCCGAGTCCCCTCCACAAGAGAACTCCTGTCTGGACCCCCCTGATCGGGACCCAAATTGCAAGCCCCCATTGGTAAAACCACATATCTTTACCACACGGTCCAGGACTAGGTTGTTTGGTAAGGGAGACCCCCTTATTACTACCATGGGCACAGGAA
TrpV1_DMS-1_Pro35His	ATATAGATGCCGTCCTAGCGCCCTTTAGGTCTCCCTCACCATGGAGCAAAGGGCAAGTCTTGACTCAGAGGAATCCGAGTCCCCTCCACAAGAGAACTCCTGTCTGGACCCCCCTGATCGGGACCCAAATTGCAAGCCCCCACATGTAAAACCACATATCTTTACCACACGGTCCAGGACTAGGTTGTTTGGTAAGGGAGACCCCCTTATTACTACCATGGGCACAGGAA
TrpV1_DMS-1_Pro35Arg	ATATAGATGCCGTCCTAGCGCCCTTTAGGTCTCCCTCACCATGGAGCAAAGGGCAAGTCTTGACTCAGAGGAATCCGAGTCCCCTCCACAAGAGAACTCCTGTCTGGACCCCCCTGATCGGGACCCAAATTGCAAGCCCCCACGTGTAAAACCACATATCTTTACCACACGGTCCAGGACTAGGTTGTTTGGTAAGGGAGACCCCCTTATTACTACCATGGGCACAGGAA
TrpV1_DMS-1_Pro35Trp	ATATAGATGCCGTCCTAGCGCCCTTTAGGTCTCCCTCACCATGGAGCAAAGGGCAAGTCTTGACTCAGAGGAATCCGAGTCCCCTCCACAAGAGAACTCCTGTCTGGACCCCCCTGATCGGGACCCAAATTGCAAGCCCCCATGGGTAAAACCACATATCTTTACCACACGGTCCAGGACTAGGTTGTTTGGTAAGGGAGACCCCCTTATTACTACCATGGGCACAGGAA
TrpV1_DMS-1_Pro35Val	ATATAGATGCCGTCCTAGCGCCCTTTAGGTCTCCCTCACCATGGAGCAAAGGGCAAGTCTTGACTCAGAGGAATCCGAGTCCCCTCCACAAGAGAACTCCTGTCTGGACCCCCCTGATCGGGACCCAAATTGCAAGCCCCCAGTTGTAAAACCACATATCTTTACCACACGGTCCAGGACTAGGTTGTTTGGTAAGGGAGACCCCCTTATTACTACCATGGGCACAGGAA
TrpV1_DMS-1_Pro35Glu	ATATAGATGCCGTCCTAGCGCCCTTTAGGTCTCCCTCACCATGGAGCAAAGGGCAAGTCTTGACTCAGAGGAATCCGAGTCCCCTCCACAAGAGAACTCCTGTCTGGACCCCCCTGATCGGGACCCAAATTGCAAGCCCCCAGAAGTAAAACCACATATCTTTACCACACGGTCCAGGACTAGGTTGTTTGGTAAGGGAGACCCCCTTATTACTACCATGGGCACAGGAA
TrpV1_DMS-1_Pro35Tyr	ATATAGATGCCGTCCTAGCGCCCTTTAGGTCTCCCTCACCATGGAGCAAAGGGCAAGTCTTGACTCAGAGGAATCCGAGTCCCCTCCACAAGAGAACTCCTGTCTGGACCCCCCTGATCGGGACCCAAATTGCAAGCCCCCATATGTAAAACCACATATCTTTACCACACGGTCCAGGACTAGGTTGTTTGGTAAGGGAGACCCCCTTATTACTACCATGGGCACAGGAA
TrpV1_DMS-1_Val36Cys	ATATAGATGCCGTCCTAGCGCCCTTTAGGTCTCCCTCACCATGGAGCAAAGGGCAAGTCTTGACTCAGAGGAATCCGAGTCCCCTCCACAAGAGAACTCCTGTCTGGACCCCCCTGATCGGGACCCAAATTGCAAGCCCCCACCCTGTAAACCACATATCTTTACCACACGGTCCAGGACTAGGTTGTTTGGTAAGGGAGACCCCCTTATTACTACCATGGGCACAGGAA
TrpV1_DMS-1_Val36Asp	ATATAGATGCCGTCCTAGCGCCCTTTAGGTCTCCCTCACCATGGAGCAAAGGGCAAGTCTTGACTCAGAGGAATCCGAGTCCCCTCCACAAGAGAACTCCTGTCTGGACCCCCCTGATCGGGACCCAAATTGCAAGCCCCCACCCGATAAACCACATATCTTTACCACACGGTCCAGGACTAGGTTGTTTGGTAAGGGAGACCCCCTTATTACTACCATGGGCACAGGAA
TrpV1_DMS-1_Val36Ser	ATATAGATGCCGTCCTAGCGCCCTTTAGGTCTCCCTCACCATGGAGCAAAGGGCAAGTCTTGACTCAGAGGAATCCGAGTCCCCTCCACAAGAGAACTCCTGTCTGGACCCCCCTGATCGGGACCCAAATTGCAAGCCCCCACCCAGCAAACCACATATCTTTACCACACGGTCCAGGACTAGGTTGTTTGGTAAGGGAGACCCCCTTATTACTACCATGGGCACAGGAA
TrpV1_DMS-1_Val36Gln	ATATAGATGCCGTCCTAGCGCCCTTTAGGTCTCCCTCACCATGGAGCAAAGGGCAAGTCTTGACTCAGAGGAATCCGAGTCCCCTCCACAAGAGAACTCCTGTCTGGACCCCCCTGATCGGGACCCAAATTGCAAGCCCCCACCCCAAAAACCACATATCTTTACCACACGGTCCAGGACTAGGTTGTTTGGTAAGGGAGACCCCCTTATTACTACCATGGGCACAGGAA
TrpV1_DMS-1_Val36Met	ATATAGATGCCGTCCTAGCGCCCTTTAGGTCTCCCTCACCATGGAGCAAAGGGCAAGTCTTGACTCAGAGGAATCCGAGTCCCCTCCACAAGAGAACTCCTGTCTGGACCCCCCTGATCGGGACCCAAATTGCAAGCCCCCACCCATGAAACCACATATCTTTACCACACGGTCCAGGACTAGGTTGTTTGGTAAGGGAGACCCCCTTATTACTACCATGGGCACAGGAA
TrpV1_DMS-1_Val36Asn	ATATAGATGCCGTCCTAGCGCCCTTTAGGTCTCCCTCACCATGGAGCAAAGGGCAAGTCTTGACTCAGAGGAATCCGAGTCCCCTCCACAAGAGAACTCCTGTCTGGACCCCCCTGATCGGGACCCAAATTGCAAGCCCCCACCCAATAAACCACATATCTTTACCACACGGTCCAGGACTAGGTTGTTTGGTAAGGGAGACCCCCTTATTACTACCATGGGCACAGGAA
TrpV1_DMS-1_Val36Pro	ATATAGATGCCGTCCTAGCGCCCTTTAGGTCTCCCTCACCATGGAGCAAAGGGCAAGTCTTGACTCAGAGGAATCCGAGTCCCCTCCACAAGAGAACTCCTGTCTGGACCCCCCTGATCGGGACCCAAATTGCAAGCCCCCACCCCCGAAACCACATATCTTTACCACACGGTCCAGGACTAGGTTGTTTGGTAAGGGAGACCCCCTTATTACTACCATGGGCACAGGAA
TrpV1_DMS-1_Val36Lys	ATATAGATGCCGTCCTAGCGCCCTTTAGGTCTCCCTCACCATGGAGCAAAGGGCAAGTCTTGACTCAGAGGAATCCGAGTCCCCTCCACAAGAGAACTCCTGTCTGGACCCCCCTGATCGGGACCCAAATTGCAAGCCCCCACCCAAGAAACCACATATCTTTACCACACGGTCCAGGACTAGGTTGTTTGGTAAGGGAGACCCCCTTATTACTACCATGGGCACAGGAA
TrpV1_DMS-1_Val36Thr	ATATAGATGCCGTCCTAGCGCCCTTTAGGTCTCCCTCACCATGGAGCAAAGGGCAAGTCTTGACTCAGAGGAATCCGAGTCCCCTCCACAAGAGAACTCCTGTCTGGACCCCCCTGATCGGGACCCAAATTGCAAGCCCCCACCCACCAAACCACATATCTTTACCACACGGTCCAGGACTAGGTTGTTTGGTAAGGGAGACCCCCTTATTACTACCATGGGCACAGGAA
TrpV1_DMS-1_Val36Phe	ATATAGATGCCGTCCTAGCGCCCTTTAGGTCTCCCTCACCATGGAGCAAAGGGCAAGTCTTGACTCAGAGGAATCCGAGTCCCCTCCACAAGAGAACTCCTGTCTGGACCCCCCTGATCGGGACCCAAATTGCAAGCCCCCACCCTTTAAACCACATATCTTTACCACACGGTCCAGGACTAGGTTGTTTGGTAAGGGAGACCCCCTTATTACTACCATGGGCACAGGAA
TrpV1_DMS-1_Val36Ala	ATATAGATGCCGTCCTAGCGCCCTTTAGGTCTCCCTCACCATGGAGCAAAGGGCAAGTCTTGACTCAGAGGAATCCGAGTCCCCTCCACAAGAGAACTCCTGTCTGGACCCCCCTGATCGGGACCCAAATTGCAAGCCCCCACCCGCGAAACCACATATCTTTACCACACGGTCCAGGACTAGGTTGTTTGGTAAGGGAGACCCCCTTATTACTACCATGGGCACAGGAA
TrpV1_DMS-1_Val36Gly	ATATAGATGCCGTCCTAGCGCCCTTTAGGTCTCCCTCACCATGGAGCAAAGGGCAAGTCTTGACTCAGAGGAATCCGAGTCCCCTCCACAAGAGAACTCCTGTCTGGACCCCCCTGATCGGGACCCAAATTGCAAGCCCCCACCCGGAAAACCACATATCTTTACCACACGGTCCAGGACTAGGTTGTTTGGTAAGGGAGACCCCCTTATTACTACCATGGGCACAGGAA
TrpV1_DMS-1_Val36Ile	ATATAGATGCCGTCCTAGCGCCCTTTAGGTCTCCCTCACCATGGAGCAAAGGGCAAGTCTTGACTCAGAGGAATCCGAGTCCCCTCCACAAGAGAACTCCTGTCTGGACCCCCCTGATCGGGACCCAAATTGCAAGCCCCCACCCATCAAACCACATATCTTTACCACACGGTCCAGGACTAGGTTGTTTGGTAAGGGAGACCCCCTTATTACTACCATGGGCACAGGAA
TrpV1_DMS-1_Val36Leu	ATATAGATGCCGTCCTAGCGCCCTTTAGGTCTCCCTCACCATGGAGCAAAGGGCAAGTCTTGACTCAGAGGAATCCGAGTCCCCTCCACAAGAGAACTCCTGTCTGGACCCCCCTGATCGGGACCCAAATTGCAAGCCCCCACCCCTTAAACCACATATCTTTACCACACGGTCCAGGACTAGGTTGTTTGGTAAGGGAGACCCCCTTATTACTACCATGGGCACAGGAA
TrpV1_DMS-1_Val36His	ATATAGATGCCGTCCTAGCGCCCTTTAGGTCTCCCTCACCATGGAGCAAAGGGCAAGTCTTGACTCAGAGGAATCCGAGTCCCCTCCACAAGAGAACTCCTGTCTGGACCCCCCTGATCGGGACCCAAATTGCAAGCCCCCACCCCACAAACCACATATCTTTACCACACGGTCCAGGACTAGGTTGTTTGGTAAGGGAGACCCCCTTATTACTACCATGGGCACAGGAA
TrpV1_DMS-1_Val36Arg	ATATAGATGCCGTCCTAGCGCCCTTTAGGTCTCCCTCACCATGGAGCAAAGGGCAAGTCTTGACTCAGAGGAATCCGAGTCCCCTCCACAAGAGAACTCCTGTCTGGACCCCCCTGATCGGGACCCAAATTGCAAGCCCCCACCCCGCAAACCACATATCTTTACCACACGGTCCAGGACTAGGTTGTTTGGTAAGGGAGACCCCCTTATTACTACCATGGGCACAGGAA
TrpV1_DMS-1_Val36Trp	ATATAGATGCCGTCCTAGCGCCCTTTAGGTCTCCCTCACCATGGAGCAAAGGGCAAGTCTTGACTCAGAGGAATCCGAGTCCCCTCCACAAGAGAACTCCTGTCTGGACCCCCCTGATCGGGACCCAAATTGCAAGCCCCCACCCTGGAAACCACATATCTTTACCACACGGTCCAGGACTAGGTTGTTTGGTAAGGGAGACCCCCTTATTACTACCATGGGCACAGGAA
TrpV1_DMS-1_Val36Val	ATATAGATGCCGTCCTAGCGCCCTTTAGGTCTCCCTCACCATGGAGCAAAGGGCAAGTCTTGACTCAGAGGAATCCGAGTCCCCTCCACAAGAGAACTCCTGTCTGGACCCCCCTGATCGGGACCCAAATTGCAAGCCCCCACCCGTAAAACCACATATCTTTACCACACGGTCCAGGACTAGGTTGTTTGGTAAGGGAGACCCCCTTATTACTACCATGGGCACAGGAA
TrpV1_DMS-1_Val36Glu	ATATAGATGCCGTCCTAGCGCCCTTTAGGTCTCCCTCACCATGGAGCAAAGGGCAAGTCTTGACTCAGAGGAATCCGAGTCCCCTCCACAAGAGAACTCCTGTCTGGACCCCCCTGATCGGGACCCAAATTGCAAGCCCCCACCCGAAAAACCACATATCTTTACCACACGGTCCAGGACTAGGTTGTTTGGTAAGGGAGACCCCCTTATTACTACCATGGGCACAGGAA
TrpV1_DMS-1_Val36Tyr	ATATAGATGCCGTCCTAGCGCCCTTTAGGTCTCCCTCACCATGGAGCAAAGGGCAAGTCTTGACTCAGAGGAATCCGAGTCCCCTCCACAAGAGAACTCCTGTCTGGACCCCCCTGATCGGGACCCAAATTGCAAGCCCCCACCCTATAAACCACATATCTTTACCACACGGTCCAGGACTAGGTTGTTTGGTAAGGGAGACCCCCTTATTACTACCATGGGCACAGGAA
TrpV1_DMS-1_Lys37Cys	ATATAGATGCCGTCCTAGCGCCCTTTAGGTCTCCCTCACCATGGAGCAAAGGGCAAGTCTTGACTCAGAGGAATCCGAGTCCCCTCCACAAGAGAACTCCTGTCTGGACCCCCCTGATCGGGACCCAAATTGCAAGCCCCCACCCGTATGTCCACATATCTTTACCACACGGTCCAGGACTAGGTTGTTTGGTAAGGGAGACCCCCTTATTACTACCATGGGCACAGGAA
TrpV1_DMS-1_Lys37Asp	ATATAGATGCCGTCCTAGCGCCCTTTAGGTCTCCCTCACCATGGAGCAAAGGGCAAGTCTTGACTCAGAGGAATCCGAGTCCCCTCCACAAGAGAACTCCTGTCTGGACCCCCCTGATCGGGACCCAAATTGCAAGCCCCCACCCGTAGATCCACATATCTTTACCACACGGTCCAGGACTAGGTTGTTTGGTAAGGGAGACCCCCTTATTACTACCATGGGCACAGGAA
TrpV1_DMS-1_Lys37Ser	ATATAGATGCCGTCCTAGCGCCCTTTAGGTCTCCCTCACCATGGAGCAAAGGGCAAGTCTTGACTCAGAGGAATCCGAGTCCCCTCCACAAGAGAACTCCTGTCTGGACCCCCCTGATCGGGACCCAAATTGCAAGCCCCCACCCGTATCACCACATATCTTTACCACACGGTCCAGGACTAGGTTGTTTGGTAAGGGAGACCCCCTTATTACTACCATGGGCACAGGAA
TrpV1_DMS-1_Lys37Gln	ATATAGATGCCGTCCTAGCGCCCTTTAGGTCTCCCTCACCATGGAGCAAAGGGCAAGTCTTGACTCAGAGGAATCCGAGTCCCCTCCACAAGAGAACTCCTGTCTGGACCCCCCTGATCGGGACCCAAATTGCAAGCCCCCACCCGTACAGCCACATATCTTTACCACACGGTCCAGGACTAGGTTGTTTGGTAAGGGAGACCCCCTTATTACTACCATGGGCACAGGAA
TrpV1_DMS-1_Lys37Met	ATATAGATGCCGTCCTAGCGCCCTTTAGGTCTCCCTCACCATGGAGCAAAGGGCAAGTCTTGACTCAGAGGAATCCGAGTCCCCTCCACAAGAGAACTCCTGTCTGGACCCCCCTGATCGGGACCCAAATTGCAAGCCCCCACCCGTAATGCCACATATCTTTACCACACGGTCCAGGACTAGGTTGTTTGGTAAGGGAGACCCCCTTATTACTACCATGGGCACAGGAA
TrpV1_DMS-1_Lys37Asn	ATATAGATGCCGTCCTAGCGCCCTTTAGGTCTCCCTCACCATGGAGCAAAGGGCAAGTCTTGACTCAGAGGAATCCGAGTCCCCTCCACAAGAGAACTCCTGTCTGGACCCCCCTGATCGGGACCCAAATTGCAAGCCCCCACCCGTAAATCCACATATCTTTACCACACGGTCCAGGACTAGGTTGTTTGGTAAGGGAGACCCCCTTATTACTACCATGGGCACAGGAA
TrpV1_DMS-1_Lys37Pro	ATATAGATGCCGTCCTAGCGCCCTTTAGGTCTCCCTCACCATGGAGCAAAGGGCAAGTCTTGACTCAGAGGAATCCGAGTCCCCTCCACAAGAGAACTCCTGTCTGGACCCCCCTGATCGGGACCCAAATTGCAAGCCCCCACCCGTACCACCACATATCTTTACCACACGGTCCAGGACTAGGTTGTTTGGTAAGGGAGACCCCCTTATTACTACCATGGGCACAGGAA
TrpV1_DMS-1_Lys37Lys	ATATAGATGCCGTCCTAGCGCCCTTTAGGTCTCCCTCACCATGGAGCAAAGGGCAAGTCTTGACTCAGAGGAATCCGAGTCCCCTCCACAAGAGAACTCCTGTCTGGACCCCCCTGATCGGGACCCAAATTGCAAGCCCCCACCCGTAAAACCACATATCTTTACCACACGGTCCAGGACTAGGTTGTTTGGTAAGGGAGACCCCCTTATTACTACCATGGGCACAGGAA
TrpV1_DMS-1_Lys37Thr	ATATAGATGCCGTCCTAGCGCCCTTTAGGTCTCCCTCACCATGGAGCAAAGGGCAAGTCTTGACTCAGAGGAATCCGAGTCCCCTCCACAAGAGAACTCCTGTCTGGACCCCCCTGATCGGGACCCAAATTGCAAGCCCCCACCCGTAACTCCACATATCTTTACCACACGGTCCAGGACTAGGTTGTTTGGTAAGGGAGACCCCCTTATTACTACCATGGGCACAGGAA
TrpV1_DMS-1_Lys37Phe	ATATAGATGCCGTCCTAGCGCCCTTTAGGTCTCCCTCACCATGGAGCAAAGGGCAAGTCTTGACTCAGAGGAATCCGAGTCCCCTCCACAAGAGAACTCCTGTCTGGACCCCCCTGATCGGGACCCAAATTGCAAGCCCCCACCCGTATTTCCACATATCTTTACCACACGGTCCAGGACTAGGTTGTTTGGTAAGGGAGACCCCCTTATTACTACCATGGGCACAGGAA
TrpV1_DMS-1_Lys37Ala	ATATAGATGCCGTCCTAGCGCCCTTTAGGTCTCCCTCACCATGGAGCAAAGGGCAAGTCTTGACTCAGAGGAATCCGAGTCCCCTCCACAAGAGAACTCCTGTCTGGACCCCCCTGATCGGGACCCAAATTGCAAGCCCCCACCCGTAGCCCCACATATCTTTACCACACGGTCCAGGACTAGGTTGTTTGGTAAGGGAGACCCCCTTATTACTACCATGGGCACAGGAA
TrpV1_DMS-1_Lys37Gly	ATATAGATGCCGTCCTAGCGCCCTTTAGGTCTCCCTCACCATGGAGCAAAGGGCAAGTCTTGACTCAGAGGAATCCGAGTCCCCTCCACAAGAGAACTCCTGTCTGGACCCCCCTGATCGGGACCCAAATTGCAAGCCCCCACCCGTAGGCCCACATATCTTTACCACACGGTCCAGGACTAGGTTGTTTGGTAAGGGAGACCCCCTTATTACTACCATGGGCACAGGAA
TrpV1_DMS-1_Lys37Ile	ATATAGATGCCGTCCTAGCGCCCTTTAGGTCTCCCTCACCATGGAGCAAAGGGCAAGTCTTGACTCAGAGGAATCCGAGTCCCCTCCACAAGAGAACTCCTGTCTGGACCCCCCTGATCGGGACCCAAATTGCAAGCCCCCACCCGTAATACCACATATCTTTACCACACGGTCCAGGACTAGGTTGTTTGGTAAGGGAGACCCCCTTATTACTACCATGGGCACAGGAA
TrpV1_DMS-1_Lys37Leu	ATATAGATGCCGTCCTAGCGCCCTTTAGGTCTCCCTCACCATGGAGCAAAGGGCAAGTCTTGACTCAGAGGAATCCGAGTCCCCTCCACAAGAGAACTCCTGTCTGGACCCCCCTGATCGGGACCCAAATTGCAAGCCCCCACCCGTACTTCCACATATCTTTACCACACGGTCCAGGACTAGGTTGTTTGGTAAGGGAGACCCCCTTATTACTACCATGGGCACAGGAA
TrpV1_DMS-1_Lys37His	ATATAGATGCCGTCCTAGCGCCCTTTAGGTCTCCCTCACCATGGAGCAAAGGGCAAGTCTTGACTCAGAGGAATCCGAGTCCCCTCCACAAGAGAACTCCTGTCTGGACCCCCCTGATCGGGACCCAAATTGCAAGCCCCCACCCGTACATCCACATATCTTTACCACACGGTCCAGGACTAGGTTGTTTGGTAAGGGAGACCCCCTTATTACTACCATGGGCACAGGAA
TrpV1_DMS-1_Lys37Arg	ATATAGATGCCGTCCTAGCGCCCTTTAGGTCTCCCTCACCATGGAGCAAAGGGCAAGTCTTGACTCAGAGGAATCCGAGTCCCCTCCACAAGAGAACTCCTGTCTGGACCCCCCTGATCGGGACCCAAATTGCAAGCCCCCACCCGTAAGACCACATATCTTTACCACACGGTCCAGGACTAGGTTGTTTGGTAAGGGAGACCCCCTTATTACTACCATGGGCACAGGAA
TrpV1_DMS-1_Lys37Trp	ATATAGATGCCGTCCTAGCGCCCTTTAGGTCTCCCTCACCATGGAGCAAAGGGCAAGTCTTGACTCAGAGGAATCCGAGTCCCCTCCACAAGAGAACTCCTGTCTGGACCCCCCTGATCGGGACCCAAATTGCAAGCCCCCACCCGTATGGCCACATATCTTTACCACACGGTCCAGGACTAGGTTGTTTGGTAAGGGAGACCCCCTTATTACTACCATGGGCACAGGAA
TrpV1_DMS-1_Lys37Val	ATATAGATGCCGTCCTAGCGCCCTTTAGGTCTCCCTCACCATGGAGCAAAGGGCAAGTCTTGACTCAGAGGAATCCGAGTCCCCTCCACAAGAGAACTCCTGTCTGGACCCCCCTGATCGGGACCCAAATTGCAAGCCCCCACCCGTAGTTCCACATATCTTTACCACACGGTCCAGGACTAGGTTGTTTGGTAAGGGAGACCCCCTTATTACTACCATGGGCACAGGAA
TrpV1_DMS-1_Lys37Glu	ATATAGATGCCGTCCTAGCGCCCTTTAGGTCTCCCTCACCATGGAGCAAAGGGCAAGTCTTGACTCAGAGGAATCCGAGTCCCCTCCACAAGAGAACTCCTGTCTGGACCCCCCTGATCGGGACCCAAATTGCAAGCCCCCACCCGTAGAGCCACATATCTTTACCACACGGTCCAGGACTAGGTTGTTTGGTAAGGGAGACCCCCTTATTACTACCATGGGCACAGGAA
TrpV1_DMS-1_Lys37Tyr	ATATAGATGCCGTCCTAGCGCCCTTTAGGTCTCCCTCACCATGGAGCAAAGGGCAAGTCTTGACTCAGAGGAATCCGAGTCCCCTCCACAAGAGAACTCCTGTCTGGACCCCCCTGATCGGGACCCAAATTGCAAGCCCCCACCCGTATATCCACATATCTTTACCACACGGTCCAGGACTAGGTTGTTTGGTAAGGGAGACCCCCTTATTACTACCATGGGCACAGGAA
TrpV1_DMS-1_Pro38Cys	ATATAGATGCCGTCCTAGCGCCCTTTAGGTCTCCCTCACCATGGAGCAAAGGGCAAGTCTTGACTCAGAGGAATCCGAGTCCCCTCCACAAGAGAACTCCTGTCTGGACCCCCCTGATCGGGACCCAAATTGCAAGCCCCCACCCGTAAAATGTCATATCTTTACCACACGGTCCAGGACTAGGTTGTTTGGTAAGGGAGACCCCCTTATTACTACCATGGGCACAGGAA
TrpV1_DMS-1_Pro38Asp	ATATAGATGCCGTCCTAGCGCCCTTTAGGTCTCCCTCACCATGGAGCAAAGGGCAAGTCTTGACTCAGAGGAATCCGAGTCCCCTCCACAAGAGAACTCCTGTCTGGACCCCCCTGATCGGGACCCAAATTGCAAGCCCCCACCCGTAAAAGATCATATCTTTACCACACGGTCCAGGACTAGGTTGTTTGGTAAGGGAGACCCCCTTATTACTACCATGGGCACAGGAA
TrpV1_DMS-1_Pro38Ser	ATATAGATGCCGTCCTAGCGCCCTTTAGGTCTCCCTCACCATGGAGCAAAGGGCAAGTCTTGACTCAGAGGAATCCGAGTCCCCTCCACAAGAGAACTCCTGTCTGGACCCCCCTGATCGGGACCCAAATTGCAAGCCCCCACCCGTAAAATCGCATATCTTTACCACACGGTCCAGGACTAGGTTGTTTGGTAAGGGAGACCCCCTTATTACTACCATGGGCACAGGAA
TrpV1_DMS-1_Pro38Gln	ATATAGATGCCGTCCTAGCGCCCTTTAGGTCTCCCTCACCATGGAGCAAAGGGCAAGTCTTGACTCAGAGGAATCCGAGTCCCCTCCACAAGAGAACTCCTGTCTGGACCCCCCTGATCGGGACCCAAATTGCAAGCCCCCACCCGTAAAACAGCATATCTTTACCACACGGTCCAGGACTAGGTTGTTTGGTAAGGGAGACCCCCTTATTACTACCATGGGCACAGGAA
TrpV1_DMS-1_Pro38Met	ATATAGATGCCGTCCTAGCGCCCTTTAGGTCTCCCTCACCATGGAGCAAAGGGCAAGTCTTGACTCAGAGGAATCCGAGTCCCCTCCACAAGAGAACTCCTGTCTGGACCCCCCTGATCGGGACCCAAATTGCAAGCCCCCACCCGTAAAAATGCATATCTTTACCACACGGTCCAGGACTAGGTTGTTTGGTAAGGGAGACCCCCTTATTACTACCATGGGCACAGGAA
TrpV1_DMS-1_Pro38Asn	ATATAGATGCCGTCCTAGCGCCCTTTAGGTCTCCCTCACCATGGAGCAAAGGGCAAGTCTTGACTCAGAGGAATCCGAGTCCCCTCCACAAGAGAACTCCTGTCTGGACCCCCCTGATCGGGACCCAAATTGCAAGCCCCCACCCGTAAAAAACCATATCTTTACCACACGGTCCAGGACTAGGTTGTTTGGTAAGGGAGACCCCCTTATTACTACCATGGGCACAGGAA
TrpV1_DMS-1_Pro38Pro	ATATAGATGCCGTCCTAGCGCCCTTTAGGTCTCCCTCACCATGGAGCAAAGGGCAAGTCTTGACTCAGAGGAATCCGAGTCCCCTCCACAAGAGAACTCCTGTCTGGACCCCCCTGATCGGGACCCAAATTGCAAGCCCCCACCCGTAAAACCTCATATCTTTACCACACGGTCCAGGACTAGGTTGTTTGGTAAGGGAGACCCCCTTATTACTACCATGGGCACAGGAA
TrpV1_DMS-1_Pro38Lys	ATATAGATGCCGTCCTAGCGCCCTTTAGGTCTCCCTCACCATGGAGCAAAGGGCAAGTCTTGACTCAGAGGAATCCGAGTCCCCTCCACAAGAGAACTCCTGTCTGGACCCCCCTGATCGGGACCCAAATTGCAAGCCCCCACCCGTAAAAAAACATATCTTTACCACACGGTCCAGGACTAGGTTGTTTGGTAAGGGAGACCCCCTTATTACTACCATGGGCACAGGAA
TrpV1_DMS-1_Pro38Thr	ATATAGATGCCGTCCTAGCGCCCTTTAGGTCTCCCTCACCATGGAGCAAAGGGCAAGTCTTGACTCAGAGGAATCCGAGTCCCCTCCACAAGAGAACTCCTGTCTGGACCCCCCTGATCGGGACCCAAATTGCAAGCCCCCACCCGTAAAAACACATATCTTTACCACACGGTCCAGGACTAGGTTGTTTGGTAAGGGAGACCCCCTTATTACTACCATGGGCACAGGAA
TrpV1_DMS-1_Pro38Phe	ATATAGATGCCGTCCTAGCGCCCTTTAGGTCTCCCTCACCATGGAGCAAAGGGCAAGTCTTGACTCAGAGGAATCCGAGTCCCCTCCACAAGAGAACTCCTGTCTGGACCCCCCTGATCGGGACCCAAATTGCAAGCCCCCACCCGTAAAATTTCATATCTTTACCACACGGTCCAGGACTAGGTTGTTTGGTAAGGGAGACCCCCTTATTACTACCATGGGCACAGGAA
TrpV1_DMS-1_Pro38Ala	ATATAGATGCCGTCCTAGCGCCCTTTAGGTCTCCCTCACCATGGAGCAAAGGGCAAGTCTTGACTCAGAGGAATCCGAGTCCCCTCCACAAGAGAACTCCTGTCTGGACCCCCCTGATCGGGACCCAAATTGCAAGCCCCCACCCGTAAAAGCTCATATCTTTACCACACGGTCCAGGACTAGGTTGTTTGGTAAGGGAGACCCCCTTATTACTACCATGGGCACAGGAA
TrpV1_DMS-1_Pro38Gly	ATATAGATGCCGTCCTAGCGCCCTTTAGGTCTCCCTCACCATGGAGCAAAGGGCAAGTCTTGACTCAGAGGAATCCGAGTCCCCTCCACAAGAGAACTCCTGTCTGGACCCCCCTGATCGGGACCCAAATTGCAAGCCCCCACCCGTAAAAGGACATATCTTTACCACACGGTCCAGGACTAGGTTGTTTGGTAAGGGAGACCCCCTTATTACTACCATGGGCACAGGAA
TrpV1_DMS-1_Pro38Ile	ATATAGATGCCGTCCTAGCGCCCTTTAGGTCTCCCTCACCATGGAGCAAAGGGCAAGTCTTGACTCAGAGGAATCCGAGTCCCCTCCACAAGAGAACTCCTGTCTGGACCCCCCTGATCGGGACCCAAATTGCAAGCCCCCACCCGTAAAAATCCATATCTTTACCACACGGTCCAGGACTAGGTTGTTTGGTAAGGGAGACCCCCTTATTACTACCATGGGCACAGGAA
TrpV1_DMS-1_Pro38Leu	ATATAGATGCCGTCCTAGCGCCCTTTAGGTCTCCCTCACCATGGAGCAAAGGGCAAGTCTTGACTCAGAGGAATCCGAGTCCCCTCCACAAGAGAACTCCTGTCTGGACCCCCCTGATCGGGACCCAAATTGCAAGCCCCCACCCGTAAAACTCCATATCTTTACCACACGGTCCAGGACTAGGTTGTTTGGTAAGGGAGACCCCCTTATTACTACCATGGGCACAGGAA
TrpV1_DMS-1_Pro38His	ATATAGATGCCGTCCTAGCGCCCTTTAGGTCTCCCTCACCATGGAGCAAAGGGCAAGTCTTGACTCAGAGGAATCCGAGTCCCCTCCACAAGAGAACTCCTGTCTGGACCCCCCTGATCGGGACCCAAATTGCAAGCCCCCACCCGTAAAACACCATATCTTTACCACACGGTCCAGGACTAGGTTGTTTGGTAAGGGAGACCCCCTTATTACTACCATGGGCACAGGAA
TrpV1_DMS-1_Pro38Arg	ATATAGATGCCGTCCTAGCGCCCTTTAGGTCTCCCTCACCATGGAGCAAAGGGCAAGTCTTGACTCAGAGGAATCCGAGTCCCCTCCACAAGAGAACTCCTGTCTGGACCCCCCTGATCGGGACCCAAATTGCAAGCCCCCACCCGTAAAACGGCATATCTTTACCACACGGTCCAGGACTAGGTTGTTTGGTAAGGGAGACCCCCTTATTACTACCATGGGCACAGGAA
TrpV1_DMS-1_Pro38Trp	ATATAGATGCCGTCCTAGCGCCCTTTAGGTCTCCCTCACCATGGAGCAAAGGGCAAGTCTTGACTCAGAGGAATCCGAGTCCCCTCCACAAGAGAACTCCTGTCTGGACCCCCCTGATCGGGACCCAAATTGCAAGCCCCCACCCGTAAAATGGCATATCTTTACCACACGGTCCAGGACTAGGTTGTTTGGTAAGGGAGACCCCCTTATTACTACCATGGGCACAGGAA
TrpV1_DMS-1_Pro38Val	ATATAGATGCCGTCCTAGCGCCCTTTAGGTCTCCCTCACCATGGAGCAAAGGGCAAGTCTTGACTCAGAGGAATCCGAGTCCCCTCCACAAGAGAACTCCTGTCTGGACCCCCCTGATCGGGACCCAAATTGCAAGCCCCCACCCGTAAAAGTACATATCTTTACCACACGGTCCAGGACTAGGTTGTTTGGTAAGGGAGACCCCCTTATTACTACCATGGGCACAGGAA
TrpV1_DMS-1_Pro38Glu	ATATAGATGCCGTCCTAGCGCCCTTTAGGTCTCCCTCACCATGGAGCAAAGGGCAAGTCTTGACTCAGAGGAATCCGAGTCCCCTCCACAAGAGAACTCCTGTCTGGACCCCCCTGATCGGGACCCAAATTGCAAGCCCCCACCCGTAAAAGAGCATATCTTTACCACACGGTCCAGGACTAGGTTGTTTGGTAAGGGAGACCCCCTTATTACTACCATGGGCACAGGAA
TrpV1_DMS-1_Pro38Tyr	ATATAGATGCCGTCCTAGCGCCCTTTAGGTCTCCCTCACCATGGAGCAAAGGGCAAGTCTTGACTCAGAGGAATCCGAGTCCCCTCCACAAGAGAACTCCTGTCTGGACCCCCCTGATCGGGACCCAAATTGCAAGCCCCCACCCGTAAAATATCATATCTTTACCACACGGTCCAGGACTAGGTTGTTTGGTAAGGGAGACCCCCTTATTACTACCATGGGCACAGGAA
TrpV1_DMS-1_His39Cys	ATATAGATGCCGTCCTAGCGCCCTTTAGGTCTCCCTCACCATGGAGCAAAGGGCAAGTCTTGACTCAGAGGAATCCGAGTCCCCTCCACAAGAGAACTCCTGTCTGGACCCCCCTGATCGGGACCCAAATTGCAAGCCCCCACCCGTAAAACCATGCATCTTTACCACACGGTCCAGGACTAGGTTGTTTGGTAAGGGAGACCCCCTTATTACTACCATGGGCACAGGAA
TrpV1_DMS-1_His39Asp	ATATAGATGCCGTCCTAGCGCCCTTTAGGTCTCCCTCACCATGGAGCAAAGGGCAAGTCTTGACTCAGAGGAATCCGAGTCCCCTCCACAAGAGAACTCCTGTCTGGACCCCCCTGATCGGGACCCAAATTGCAAGCCCCCACCCGTAAAACCAGATATCTTTACCACACGGTCCAGGACTAGGTTGTTTGGTAAGGGAGACCCCCTTATTACTACCATGGGCACAGGAA
TrpV1_DMS-1_His39Ser	ATATAGATGCCGTCCTAGCGCCCTTTAGGTCTCCCTCACCATGGAGCAAAGGGCAAGTCTTGACTCAGAGGAATCCGAGTCCCCTCCACAAGAGAACTCCTGTCTGGACCCCCCTGATCGGGACCCAAATTGCAAGCCCCCACCCGTAAAACCAAGCATCTTTACCACACGGTCCAGGACTAGGTTGTTTGGTAAGGGAGACCCCCTTATTACTACCATGGGCACAGGAA
TrpV1_DMS-1_His39Gln	ATATAGATGCCGTCCTAGCGCCCTTTAGGTCTCCCTCACCATGGAGCAAAGGGCAAGTCTTGACTCAGAGGAATCCGAGTCCCCTCCACAAGAGAACTCCTGTCTGGACCCCCCTGATCGGGACCCAAATTGCAAGCCCCCACCCGTAAAACCACAGATCTTTACCACACGGTCCAGGACTAGGTTGTTTGGTAAGGGAGACCCCCTTATTACTACCATGGGCACAGGAA
TrpV1_DMS-1_His39Met	ATATAGATGCCGTCCTAGCGCCCTTTAGGTCTCCCTCACCATGGAGCAAAGGGCAAGTCTTGACTCAGAGGAATCCGAGTCCCCTCCACAAGAGAACTCCTGTCTGGACCCCCCTGATCGGGACCCAAATTGCAAGCCCCCACCCGTAAAACCAATGATCTTTACCACACGGTCCAGGACTAGGTTGTTTGGTAAGGGAGACCCCCTTATTACTACCATGGGCACAGGAA
TrpV1_DMS-1_His39Asn	ATATAGATGCCGTCCTAGCGCCCTTTAGGTCTCCCTCACCATGGAGCAAAGGGCAAGTCTTGACTCAGAGGAATCCGAGTCCCCTCCACAAGAGAACTCCTGTCTGGACCCCCCTGATCGGGACCCAAATTGCAAGCCCCCACCCGTAAAACCAAATATCTTTACCACACGGTCCAGGACTAGGTTGTTTGGTAAGGGAGACCCCCTTATTACTACCATGGGCACAGGAA
TrpV1_DMS-1_His39Pro	ATATAGATGCCGTCCTAGCGCCCTTTAGGTCTCCCTCACCATGGAGCAAAGGGCAAGTCTTGACTCAGAGGAATCCGAGTCCCCTCCACAAGAGAACTCCTGTCTGGACCCCCCTGATCGGGACCCAAATTGCAAGCCCCCACCCGTAAAACCACCTATCTTTACCACACGGTCCAGGACTAGGTTGTTTGGTAAGGGAGACCCCCTTATTACTACCATGGGCACAGGAA
TrpV1_DMS-1_His39Lys	ATATAGATGCCGTCCTAGCGCCCTTTAGGTCTCCCTCACCATGGAGCAAAGGGCAAGTCTTGACTCAGAGGAATCCGAGTCCCCTCCACAAGAGAACTCCTGTCTGGACCCCCCTGATCGGGACCCAAATTGCAAGCCCCCACCCGTAAAACCAAAAATCTTTACCACACGGTCCAGGACTAGGTTGTTTGGTAAGGGAGACCCCCTTATTACTACCATGGGCACAGGAA
TrpV1_DMS-1_His39Thr	ATATAGATGCCGTCCTAGCGCCCTTTAGGTCTCCCTCACCATGGAGCAAAGGGCAAGTCTTGACTCAGAGGAATCCGAGTCCCCTCCACAAGAGAACTCCTGTCTGGACCCCCCTGATCGGGACCCAAATTGCAAGCCCCCACCCGTAAAACCAACCATCTTTACCACACGGTCCAGGACTAGGTTGTTTGGTAAGGGAGACCCCCTTATTACTACCATGGGCACAGGAA
TrpV1_DMS-1_His39Phe	ATATAGATGCCGTCCTAGCGCCCTTTAGGTCTCCCTCACCATGGAGCAAAGGGCAAGTCTTGACTCAGAGGAATCCGAGTCCCCTCCACAAGAGAACTCCTGTCTGGACCCCCCTGATCGGGACCCAAATTGCAAGCCCCCACCCGTAAAACCATTTATCTTTACCACACGGTCCAGGACTAGGTTGTTTGGTAAGGGAGACCCCCTTATTACTACCATGGGCACAGGAA
TrpV1_DMS-1_His39Ala	ATATAGATGCCGTCCTAGCGCCCTTTAGGTCTCCCTCACCATGGAGCAAAGGGCAAGTCTTGACTCAGAGGAATCCGAGTCCCCTCCACAAGAGAACTCCTGTCTGGACCCCCCTGATCGGGACCCAAATTGCAAGCCCCCACCCGTAAAACCAGCCATCTTTACCACACGGTCCAGGACTAGGTTGTTTGGTAAGGGAGACCCCCTTATTACTACCATGGGCACAGGAA
TrpV1_DMS-1_His39Gly	ATATAGATGCCGTCCTAGCGCCCTTTAGGTCTCCCTCACCATGGAGCAAAGGGCAAGTCTTGACTCAGAGGAATCCGAGTCCCCTCCACAAGAGAACTCCTGTCTGGACCCCCCTGATCGGGACCCAAATTGCAAGCCCCCACCCGTAAAACCAGGTATCTTTACCACACGGTCCAGGACTAGGTTGTTTGGTAAGGGAGACCCCCTTATTACTACCATGGGCACAGGAA
TrpV1_DMS-1_His39Ile	ATATAGATGCCGTCCTAGCGCCCTTTAGGTCTCCCTCACCATGGAGCAAAGGGCAAGTCTTGACTCAGAGGAATCCGAGTCCCCTCCACAAGAGAACTCCTGTCTGGACCCCCCTGATCGGGACCCAAATTGCAAGCCCCCACCCGTAAAACCAATAATCTTTACCACACGGTCCAGGACTAGGTTGTTTGGTAAGGGAGACCCCCTTATTACTACCATGGGCACAGGAA
TrpV1_DMS-1_His39Leu	ATATAGATGCCGTCCTAGCGCCCTTTAGGTCTCCCTCACCATGGAGCAAAGGGCAAGTCTTGACTCAGAGGAATCCGAGTCCCCTCCACAAGAGAACTCCTGTCTGGACCCCCCTGATCGGGACCCAAATTGCAAGCCCCCACCCGTAAAACCATTAATCTTTACCACACGGTCCAGGACTAGGTTGTTTGGTAAGGGAGACCCCCTTATTACTACCATGGGCACAGGAA
TrpV1_DMS-1_His39His	ATATAGATGCCGTCCTAGCGCCCTTTAGGTCTCCCTCACCATGGAGCAAAGGGCAAGTCTTGACTCAGAGGAATCCGAGTCCCCTCCACAAGAGAACTCCTGTCTGGACCCCCCTGATCGGGACCCAAATTGCAAGCCCCCACCCGTAAAACCACATATCTTTACCACACGGTCCAGGACTAGGTTGTTTGGTAAGGGAGACCCCCTTATTACTACCATGGGCACAGGAA
TrpV1_DMS-1_His39Arg	ATATAGATGCCGTCCTAGCGCCCTTTAGGTCTCCCTCACCATGGAGCAAAGGGCAAGTCTTGACTCAGAGGAATCCGAGTCCCCTCCACAAGAGAACTCCTGTCTGGACCCCCCTGATCGGGACCCAAATTGCAAGCCCCCACCCGTAAAACCACGAATCTTTACCACACGGTCCAGGACTAGGTTGTTTGGTAAGGGAGACCCCCTTATTACTACCATGGGCACAGGAA
TrpV1_DMS-1_His39Trp	ATATAGATGCCGTCCTAGCGCCCTTTAGGTCTCCCTCACCATGGAGCAAAGGGCAAGTCTTGACTCAGAGGAATCCGAGTCCCCTCCACAAGAGAACTCCTGTCTGGACCCCCCTGATCGGGACCCAAATTGCAAGCCCCCACCCGTAAAACCATGGATCTTTACCACACGGTCCAGGACTAGGTTGTTTGGTAAGGGAGACCCCCTTATTACTACCATGGGCACAGGAA
TrpV1_DMS-1_His39Val	ATATAGATGCCGTCCTAGCGCCCTTTAGGTCTCCCTCACCATGGAGCAAAGGGCAAGTCTTGACTCAGAGGAATCCGAGTCCCCTCCACAAGAGAACTCCTGTCTGGACCCCCCTGATCGGGACCCAAATTGCAAGCCCCCACCCGTAAAACCAGTTATCTTTACCACACGGTCCAGGACTAGGTTGTTTGGTAAGGGAGACCCCCTTATTACTACCATGGGCACAGGAA
TrpV1_DMS-1_His39Glu	ATATAGATGCCGTCCTAGCGCCCTTTAGGTCTCCCTCACCATGGAGCAAAGGGCAAGTCTTGACTCAGAGGAATCCGAGTCCCCTCCACAAGAGAACTCCTGTCTGGACCCCCCTGATCGGGACCCAAATTGCAAGCCCCCACCCGTAAAACCAGAGATCTTTACCACACGGTCCAGGACTAGGTTGTTTGGTAAGGGAGACCCCCTTATTACTACCATGGGCACAGGAA
TrpV1_DMS-1_His39Tyr	ATATAGATGCCGTCCTAGCGCCCTTTAGGTCTCCCTCACCATGGAGCAAAGGGCAAGTCTTGACTCAGAGGAATCCGAGTCCCCTCCACAAGAGAACTCCTGTCTGGACCCCCCTGATCGGGACCCAAATTGCAAGCCCCCACCCGTAAAACCATATATCTTTACCACACGGTCCAGGACTAGGTTGTTTGGTAAGGGAGACCCCCTTATTACTACCATGGGCACAGGAA
TrpV1_DMS-1_Ile40Cys	ATATAGATGCCGTCCTAGCGCCCTTTAGGTCTCCCTCACCATGGAGCAAAGGGCAAGTCTTGACTCAGAGGAATCCGAGTCCCCTCCACAAGAGAACTCCTGTCTGGACCCCCCTGATCGGGACCCAAATTGCAAGCCCCCACCCGTAAAACCACATTGTTTTACCACACGGTCCAGGACTAGGTTGTTTGGTAAGGGAGACCCCCTTATTACTACCATGGGCACAGGAA
TrpV1_DMS-1_Ile40Asp	ATATAGATGCCGTCCTAGCGCCCTTTAGGTCTCCCTCACCATGGAGCAAAGGGCAAGTCTTGACTCAGAGGAATCCGAGTCCCCTCCACAAGAGAACTCCTGTCTGGACCCCCCTGATCGGGACCCAAATTGCAAGCCCCCACCCGTAAAACCACATGACTTTACCACACGGTCCAGGACTAGGTTGTTTGGTAAGGGAGACCCCCTTATTACTACCATGGGCACAGGAA
TrpV1_DMS-1_Ile40Ser	ATATAGATGCCGTCCTAGCGCCCTTTAGGTCTCCCTCACCATGGAGCAAAGGGCAAGTCTTGACTCAGAGGAATCCGAGTCCCCTCCACAAGAGAACTCCTGTCTGGACCCCCCTGATCGGGACCCAAATTGCAAGCCCCCACCCGTAAAACCACATTCTTTTACCACACGGTCCAGGACTAGGTTGTTTGGTAAGGGAGACCCCCTTATTACTACCATGGGCACAGGAA
TrpV1_DMS-1_Ile40Gln	ATATAGATGCCGTCCTAGCGCCCTTTAGGTCTCCCTCACCATGGAGCAAAGGGCAAGTCTTGACTCAGAGGAATCCGAGTCCCCTCCACAAGAGAACTCCTGTCTGGACCCCCCTGATCGGGACCCAAATTGCAAGCCCCCACCCGTAAAACCACATCAGTTTACCACACGGTCCAGGACTAGGTTGTTTGGTAAGGGAGACCCCCTTATTACTACCATGGGCACAGGAA
TrpV1_DMS-1_Ile40Met	ATATAGATGCCGTCCTAGCGCCCTTTAGGTCTCCCTCACCATGGAGCAAAGGGCAAGTCTTGACTCAGAGGAATCCGAGTCCCCTCCACAAGAGAACTCCTGTCTGGACCCCCCTGATCGGGACCCAAATTGCAAGCCCCCACCCGTAAAACCACATATGTTTACCACACGGTCCAGGACTAGGTTGTTTGGTAAGGGAGACCCCCTTATTACTACCATGGGCACAGGAA
TrpV1_DMS-1_Ile40Asn	ATATAGATGCCGTCCTAGCGCCCTTTAGGTCTCCCTCACCATGGAGCAAAGGGCAAGTCTTGACTCAGAGGAATCCGAGTCCCCTCCACAAGAGAACTCCTGTCTGGACCCCCCTGATCGGGACCCAAATTGCAAGCCCCCACCCGTAAAACCACATAACTTTACCACACGGTCCAGGACTAGGTTGTTTGGTAAGGGAGACCCCCTTATTACTACCATGGGCACAGGAA
TrpV1_DMS-1_Ile40Pro	ATATAGATGCCGTCCTAGCGCCCTTTAGGTCTCCCTCACCATGGAGCAAAGGGCAAGTCTTGACTCAGAGGAATCCGAGTCCCCTCCACAAGAGAACTCCTGTCTGGACCCCCCTGATCGGGACCCAAATTGCAAGCCCCCACCCGTAAAACCACATCCTTTTACCACACGGTCCAGGACTAGGTTGTTTGGTAAGGGAGACCCCCTTATTACTACCATGGGCACAGGAA
TrpV1_DMS-1_Ile40Lys	ATATAGATGCCGTCCTAGCGCCCTTTAGGTCTCCCTCACCATGGAGCAAAGGGCAAGTCTTGACTCAGAGGAATCCGAGTCCCCTCCACAAGAGAACTCCTGTCTGGACCCCCCTGATCGGGACCCAAATTGCAAGCCCCCACCCGTAAAACCACATAAATTTACCACACGGTCCAGGACTAGGTTGTTTGGTAAGGGAGACCCCCTTATTACTACCATGGGCACAGGAA
TrpV1_DMS-1_Ile40Thr	ATATAGATGCCGTCCTAGCGCCCTTTAGGTCTCCCTCACCATGGAGCAAAGGGCAAGTCTTGACTCAGAGGAATCCGAGTCCCCTCCACAAGAGAACTCCTGTCTGGACCCCCCTGATCGGGACCCAAATTGCAAGCCCCCACCCGTAAAACCACATACTTTTACCACACGGTCCAGGACTAGGTTGTTTGGTAAGGGAGACCCCCTTATTACTACCATGGGCACAGGAA
TrpV1_DMS-1_Ile40Phe	ATATAGATGCCGTCCTAGCGCCCTTTAGGTCTCCCTCACCATGGAGCAAAGGGCAAGTCTTGACTCAGAGGAATCCGAGTCCCCTCCACAAGAGAACTCCTGTCTGGACCCCCCTGATCGGGACCCAAATTGCAAGCCCCCACCCGTAAAACCACATTTTTTTACCACACGGTCCAGGACTAGGTTGTTTGGTAAGGGAGACCCCCTTATTACTACCATGGGCACAGGAA
TrpV1_DMS-1_Ile40Ala	ATATAGATGCCGTCCTAGCGCCCTTTAGGTCTCCCTCACCATGGAGCAAAGGGCAAGTCTTGACTCAGAGGAATCCGAGTCCCCTCCACAAGAGAACTCCTGTCTGGACCCCCCTGATCGGGACCCAAATTGCAAGCCCCCACCCGTAAAACCACATGCATTTACCACACGGTCCAGGACTAGGTTGTTTGGTAAGGGAGACCCCCTTATTACTACCATGGGCACAGGAA
TrpV1_DMS-1_Ile40Gly	ATATAGATGCCGTCCTAGCGCCCTTTAGGTCTCCCTCACCATGGAGCAAAGGGCAAGTCTTGACTCAGAGGAATCCGAGTCCCCTCCACAAGAGAACTCCTGTCTGGACCCCCCTGATCGGGACCCAAATTGCAAGCCCCCACCCGTAAAACCACATGGGTTTACCACACGGTCCAGGACTAGGTTGTTTGGTAAGGGAGACCCCCTTATTACTACCATGGGCACAGGAA
TrpV1_DMS-1_Ile40Ile	ATATAGATGCCGTCCTAGCGCCCTTTAGGTCTCCCTCACCATGGAGCAAAGGGCAAGTCTTGACTCAGAGGAATCCGAGTCCCCTCCACAAGAGAACTCCTGTCTGGACCCCCCTGATCGGGACCCAAATTGCAAGCCCCCACCCGTAAAACCACATATCTTTACCACACGGTCCAGGACTAGGTTGTTTGGTAAGGGAGACCCCCTTATTACTACCATGGGCACAGGAA
TrpV1_DMS-1_Ile40Leu	ATATAGATGCCGTCCTAGCGCCCTTTAGGTCTCCCTCACCATGGAGCAAAGGGCAAGTCTTGACTCAGAGGAATCCGAGTCCCCTCCACAAGAGAACTCCTGTCTGGACCCCCCTGATCGGGACCCAAATTGCAAGCCCCCACCCGTAAAACCACATTTGTTTACCACACGGTCCAGGACTAGGTTGTTTGGTAAGGGAGACCCCCTTATTACTACCATGGGCACAGGAA
TrpV1_DMS-1_Ile40His	ATATAGATGCCGTCCTAGCGCCCTTTAGGTCTCCCTCACCATGGAGCAAAGGGCAAGTCTTGACTCAGAGGAATCCGAGTCCCCTCCACAAGAGAACTCCTGTCTGGACCCCCCTGATCGGGACCCAAATTGCAAGCCCCCACCCGTAAAACCACATCACTTTACCACACGGTCCAGGACTAGGTTGTTTGGTAAGGGAGACCCCCTTATTACTACCATGGGCACAGGAA
TrpV1_DMS-1_Ile40Arg	ATATAGATGCCGTCCTAGCGCCCTTTAGGTCTCCCTCACCATGGAGCAAAGGGCAAGTCTTGACTCAGAGGAATCCGAGTCCCCTCCACAAGAGAACTCCTGTCTGGACCCCCCTGATCGGGACCCAAATTGCAAGCCCCCACCCGTAAAACCACATCGATTTACCACACGGTCCAGGACTAGGTTGTTTGGTAAGGGAGACCCCCTTATTACTACCATGGGCACAGGAA
TrpV1_DMS-1_Ile40Trp	ATATAGATGCCGTCCTAGCGCCCTTTAGGTCTCCCTCACCATGGAGCAAAGGGCAAGTCTTGACTCAGAGGAATCCGAGTCCCCTCCACAAGAGAACTCCTGTCTGGACCCCCCTGATCGGGACCCAAATTGCAAGCCCCCACCCGTAAAACCACATTGGTTTACCACACGGTCCAGGACTAGGTTGTTTGGTAAGGGAGACCCCCTTATTACTACCATGGGCACAGGAA
TrpV1_DMS-1_Ile40Val	ATATAGATGCCGTCCTAGCGCCCTTTAGGTCTCCCTCACCATGGAGCAAAGGGCAAGTCTTGACTCAGAGGAATCCGAGTCCCCTCCACAAGAGAACTCCTGTCTGGACCCCCCTGATCGGGACCCAAATTGCAAGCCCCCACCCGTAAAACCACATGTATTTACCACACGGTCCAGGACTAGGTTGTTTGGTAAGGGAGACCCCCTTATTACTACCATGGGCACAGGAA
TrpV1_DMS-1_Ile40Glu	ATATAGATGCCGTCCTAGCGCCCTTTAGGTCTCCCTCACCATGGAGCAAAGGGCAAGTCTTGACTCAGAGGAATCCGAGTCCCCTCCACAAGAGAACTCCTGTCTGGACCCCCCTGATCGGGACCCAAATTGCAAGCCCCCACCCGTAAAACCACATGAATTTACCACACGGTCCAGGACTAGGTTGTTTGGTAAGGGAGACCCCCTTATTACTACCATGGGCACAGGAA
TrpV1_DMS-1_Ile40Tyr	ATATAGATGCCGTCCTAGCGCCCTTTAGGTCTCCCTCACCATGGAGCAAAGGGCAAGTCTTGACTCAGAGGAATCCGAGTCCCCTCCACAAGAGAACTCCTGTCTGGACCCCCCTGATCGGGACCCAAATTGCAAGCCCCCACCCGTAAAACCACATTACTTTACCACACGGTCCAGGACTAGGTTGTTTGGTAAGGGAGACCCCCTTATTACTACCATGGGCACAGGAA
TrpV1_DMS-1_Phe41Cys	ATATAGATGCCGTCCTAGCGCCCTTTAGGTCTCCCTCACCATGGAGCAAAGGGCAAGTCTTGACTCAGAGGAATCCGAGTCCCCTCCACAAGAGAACTCCTGTCTGGACCCCCCTGATCGGGACCCAAATTGCAAGCCCCCACCCGTAAAACCACATATCTGTACCACACGGTCCAGGACTAGGTTGTTTGGTAAGGGAGACCCCCTTATTACTACCATGGGCACAGGAA
TrpV1_DMS-1_Phe41Asp	ATATAGATGCCGTCCTAGCGCCCTTTAGGTCTCCCTCACCATGGAGCAAAGGGCAAGTCTTGACTCAGAGGAATCCGAGTCCCCTCCACAAGAGAACTCCTGTCTGGACCCCCCTGATCGGGACCCAAATTGCAAGCCCCCACCCGTAAAACCACATATCGACACCACACGGTCCAGGACTAGGTTGTTTGGTAAGGGAGACCCCCTTATTACTACCATGGGCACAGGAA
TrpV1_DMS-1_Phe41Ser	ATATAGATGCCGTCCTAGCGCCCTTTAGGTCTCCCTCACCATGGAGCAAAGGGCAAGTCTTGACTCAGAGGAATCCGAGTCCCCTCCACAAGAGAACTCCTGTCTGGACCCCCCTGATCGGGACCCAAATTGCAAGCCCCCACCCGTAAAACCACATATCTCGACCACACGGTCCAGGACTAGGTTGTTTGGTAAGGGAGACCCCCTTATTACTACCATGGGCACAGGAA
TrpV1_DMS-1_Phe41Gln	ATATAGATGCCGTCCTAGCGCCCTTTAGGTCTCCCTCACCATGGAGCAAAGGGCAAGTCTTGACTCAGAGGAATCCGAGTCCCCTCCACAAGAGAACTCCTGTCTGGACCCCCCTGATCGGGACCCAAATTGCAAGCCCCCACCCGTAAAACCACATATCCAGACCACACGGTCCAGGACTAGGTTGTTTGGTAAGGGAGACCCCCTTATTACTACCATGGGCACAGGAA
TrpV1_DMS-1_Phe41Met	ATATAGATGCCGTCCTAGCGCCCTTTAGGTCTCCCTCACCATGGAGCAAAGGGCAAGTCTTGACTCAGAGGAATCCGAGTCCCCTCCACAAGAGAACTCCTGTCTGGACCCCCCTGATCGGGACCCAAATTGCAAGCCCCCACCCGTAAAACCACATATCATGACCACACGGTCCAGGACTAGGTTGTTTGGTAAGGGAGACCCCCTTATTACTACCATGGGCACAGGAA
TrpV1_DMS-1_Phe41Asn	ATATAGATGCCGTCCTAGCGCCCTTTAGGTCTCCCTCACCATGGAGCAAAGGGCAAGTCTTGACTCAGAGGAATCCGAGTCCCCTCCACAAGAGAACTCCTGTCTGGACCCCCCTGATCGGGACCCAAATTGCAAGCCCCCACCCGTAAAACCACATATCAATACCACACGGTCCAGGACTAGGTTGTTTGGTAAGGGAGACCCCCTTATTACTACCATGGGCACAGGAA
TrpV1_DMS-1_Phe41Pro	ATATAGATGCCGTCCTAGCGCCCTTTAGGTCTCCCTCACCATGGAGCAAAGGGCAAGTCTTGACTCAGAGGAATCCGAGTCCCCTCCACAAGAGAACTCCTGTCTGGACCCCCCTGATCGGGACCCAAATTGCAAGCCCCCACCCGTAAAACCACATATCCCCACCACACGGTCCAGGACTAGGTTGTTTGGTAAGGGAGACCCCCTTATTACTACCATGGGCACAGGAA
TrpV1_DMS-1_Phe41Lys	ATATAGATGCCGTCCTAGCGCCCTTTAGGTCTCCCTCACCATGGAGCAAAGGGCAAGTCTTGACTCAGAGGAATCCGAGTCCCCTCCACAAGAGAACTCCTGTCTGGACCCCCCTGATCGGGACCCAAATTGCAAGCCCCCACCCGTAAAACCACATATCAAAACCACACGGTCCAGGACTAGGTTGTTTGGTAAGGGAGACCCCCTTATTACTACCATGGGCACAGGAA
TrpV1_DMS-1_Phe41Thr	ATATAGATGCCGTCCTAGCGCCCTTTAGGTCTCCCTCACCATGGAGCAAAGGGCAAGTCTTGACTCAGAGGAATCCGAGTCCCCTCCACAAGAGAACTCCTGTCTGGACCCCCCTGATCGGGACCCAAATTGCAAGCCCCCACCCGTAAAACCACATATCACCACCACACGGTCCAGGACTAGGTTGTTTGGTAAGGGAGACCCCCTTATTACTACCATGGGCACAGGAA
TrpV1_DMS-1_Phe41Phe	ATATAGATGCCGTCCTAGCGCCCTTTAGGTCTCCCTCACCATGGAGCAAAGGGCAAGTCTTGACTCAGAGGAATCCGAGTCCCCTCCACAAGAGAACTCCTGTCTGGACCCCCCTGATCGGGACCCAAATTGCAAGCCCCCACCCGTAAAACCACATATCTTTACCACACGGTCCAGGACTAGGTTGTTTGGTAAGGGAGACCCCCTTATTACTACCATGGGCACAGGAA
TrpV1_DMS-1_Phe41Ala	ATATAGATGCCGTCCTAGCGCCCTTTAGGTCTCCCTCACCATGGAGCAAAGGGCAAGTCTTGACTCAGAGGAATCCGAGTCCCCTCCACAAGAGAACTCCTGTCTGGACCCCCCTGATCGGGACCCAAATTGCAAGCCCCCACCCGTAAAACCACATATCGCAACCACACGGTCCAGGACTAGGTTGTTTGGTAAGGGAGACCCCCTTATTACTACCATGGGCACAGGAA
TrpV1_DMS-1_Phe41Gly	ATATAGATGCCGTCCTAGCGCCCTTTAGGTCTCCCTCACCATGGAGCAAAGGGCAAGTCTTGACTCAGAGGAATCCGAGTCCCCTCCACAAGAGAACTCCTGTCTGGACCCCCCTGATCGGGACCCAAATTGCAAGCCCCCACCCGTAAAACCACATATCGGCACCACACGGTCCAGGACTAGGTTGTTTGGTAAGGGAGACCCCCTTATTACTACCATGGGCACAGGAA
TrpV1_DMS-1_Phe41Ile	ATATAGATGCCGTCCTAGCGCCCTTTAGGTCTCCCTCACCATGGAGCAAAGGGCAAGTCTTGACTCAGAGGAATCCGAGTCCCCTCCACAAGAGAACTCCTGTCTGGACCCCCCTGATCGGGACCCAAATTGCAAGCCCCCACCCGTAAAACCACATATCATTACCACACGGTCCAGGACTAGGTTGTTTGGTAAGGGAGACCCCCTTATTACTACCATGGGCACAGGAA
TrpV1_DMS-1_Phe41Leu	ATATAGATGCCGTCCTAGCGCCCTTTAGGTCTCCCTCACCATGGAGCAAAGGGCAAGTCTTGACTCAGAGGAATCCGAGTCCCCTCCACAAGAGAACTCCTGTCTGGACCCCCCTGATCGGGACCCAAATTGCAAGCCCCCACCCGTAAAACCACATATCCTTACCACACGGTCCAGGACTAGGTTGTTTGGTAAGGGAGACCCCCTTATTACTACCATGGGCACAGGAA
TrpV1_DMS-1_Phe41His	ATATAGATGCCGTCCTAGCGCCCTTTAGGTCTCCCTCACCATGGAGCAAAGGGCAAGTCTTGACTCAGAGGAATCCGAGTCCCCTCCACAAGAGAACTCCTGTCTGGACCCCCCTGATCGGGACCCAAATTGCAAGCCCCCACCCGTAAAACCACATATCCACACCACACGGTCCAGGACTAGGTTGTTTGGTAAGGGAGACCCCCTTATTACTACCATGGGCACAGGAA
TrpV1_DMS-1_Phe41Arg	ATATAGATGCCGTCCTAGCGCCCTTTAGGTCTCCCTCACCATGGAGCAAAGGGCAAGTCTTGACTCAGAGGAATCCGAGTCCCCTCCACAAGAGAACTCCTGTCTGGACCCCCCTGATCGGGACCCAAATTGCAAGCCCCCACCCGTAAAACCACATATCCGCACCACACGGTCCAGGACTAGGTTGTTTGGTAAGGGAGACCCCCTTATTACTACCATGGGCACAGGAA
TrpV1_DMS-1_Phe41Trp	ATATAGATGCCGTCCTAGCGCCCTTTAGGTCTCCCTCACCATGGAGCAAAGGGCAAGTCTTGACTCAGAGGAATCCGAGTCCCCTCCACAAGAGAACTCCTGTCTGGACCCCCCTGATCGGGACCCAAATTGCAAGCCCCCACCCGTAAAACCACATATCTGGACCACACGGTCCAGGACTAGGTTGTTTGGTAAGGGAGACCCCCTTATTACTACCATGGGCACAGGAA
TrpV1_DMS-1_Phe41Val	ATATAGATGCCGTCCTAGCGCCCTTTAGGTCTCCCTCACCATGGAGCAAAGGGCAAGTCTTGACTCAGAGGAATCCGAGTCCCCTCCACAAGAGAACTCCTGTCTGGACCCCCCTGATCGGGACCCAAATTGCAAGCCCCCACCCGTAAAACCACATATCGTTACCACACGGTCCAGGACTAGGTTGTTTGGTAAGGGAGACCCCCTTATTACTACCATGGGCACAGGAA
TrpV1_DMS-1_Phe41Glu	ATATAGATGCCGTCCTAGCGCCCTTTAGGTCTCCCTCACCATGGAGCAAAGGGCAAGTCTTGACTCAGAGGAATCCGAGTCCCCTCCACAAGAGAACTCCTGTCTGGACCCCCCTGATCGGGACCCAAATTGCAAGCCCCCACCCGTAAAACCACATATCGAAACCACACGGTCCAGGACTAGGTTGTTTGGTAAGGGAGACCCCCTTATTACTACCATGGGCACAGGAA
TrpV1_DMS-1_Phe41Tyr	ATATAGATGCCGTCCTAGCGCCCTTTAGGTCTCCCTCACCATGGAGCAAAGGGCAAGTCTTGACTCAGAGGAATCCGAGTCCCCTCCACAAGAGAACTCCTGTCTGGACCCCCCTGATCGGGACCCAAATTGCAAGCCCCCACCCGTAAAACCACATATCTATACCACACGGTCCAGGACTAGGTTGTTTGGTAAGGGAGACCCCCTTATTACTACCATGGGCACAGGAA
TrpV1_DMS-1_Thr42Cys	ATATAGATGCCGTCCTAGCGCCCTTTAGGTCTCCCTCACCATGGAGCAAAGGGCAAGTCTTGACTCAGAGGAATCCGAGTCCCCTCCACAAGAGAACTCCTGTCTGGACCCCCCTGATCGGGACCCAAATTGCAAGCCCCCACCCGTAAAACCACATATCTTTTGCACACGGTCCAGGACTAGGTTGTTTGGTAAGGGAGACCCCCTTATTACTACCATGGGCACAGGAA
TrpV1_DMS-1_Thr42Asp	ATATAGATGCCGTCCTAGCGCCCTTTAGGTCTCCCTCACCATGGAGCAAAGGGCAAGTCTTGACTCAGAGGAATCCGAGTCCCCTCCACAAGAGAACTCCTGTCTGGACCCCCCTGATCGGGACCCAAATTGCAAGCCCCCACCCGTAAAACCACATATCTTTGATACACGGTCCAGGACTAGGTTGTTTGGTAAGGGAGACCCCCTTATTACTACCATGGGCACAGGAA
TrpV1_DMS-1_Thr42Ser	ATATAGATGCCGTCCTAGCGCCCTTTAGGTCTCCCTCACCATGGAGCAAAGGGCAAGTCTTGACTCAGAGGAATCCGAGTCCCCTCCACAAGAGAACTCCTGTCTGGACCCCCCTGATCGGGACCCAAATTGCAAGCCCCCACCCGTAAAACCACATATCTTTTCGACACGGTCCAGGACTAGGTTGTTTGGTAAGGGAGACCCCCTTATTACTACCATGGGCACAGGAA
TrpV1_DMS-1_Thr42Gln	ATATAGATGCCGTCCTAGCGCCCTTTAGGTCTCCCTCACCATGGAGCAAAGGGCAAGTCTTGACTCAGAGGAATCCGAGTCCCCTCCACAAGAGAACTCCTGTCTGGACCCCCCTGATCGGGACCCAAATTGCAAGCCCCCACCCGTAAAACCACATATCTTTCAGACACGGTCCAGGACTAGGTTGTTTGGTAAGGGAGACCCCCTTATTACTACCATGGGCACAGGAA
TrpV1_DMS-1_Thr42Met	ATATAGATGCCGTCCTAGCGCCCTTTAGGTCTCCCTCACCATGGAGCAAAGGGCAAGTCTTGACTCAGAGGAATCCGAGTCCCCTCCACAAGAGAACTCCTGTCTGGACCCCCCTGATCGGGACCCAAATTGCAAGCCCCCACCCGTAAAACCACATATCTTTATGACACGGTCCAGGACTAGGTTGTTTGGTAAGGGAGACCCCCTTATTACTACCATGGGCACAGGAA
TrpV1_DMS-1_Thr42Asn	ATATAGATGCCGTCCTAGCGCCCTTTAGGTCTCCCTCACCATGGAGCAAAGGGCAAGTCTTGACTCAGAGGAATCCGAGTCCCCTCCACAAGAGAACTCCTGTCTGGACCCCCCTGATCGGGACCCAAATTGCAAGCCCCCACCCGTAAAACCACATATCTTTAATACACGGTCCAGGACTAGGTTGTTTGGTAAGGGAGACCCCCTTATTACTACCATGGGCACAGGAA
TrpV1_DMS-1_Thr42Pro	ATATAGATGCCGTCCTAGCGCCCTTTAGGTCTCCCTCACCATGGAGCAAAGGGCAAGTCTTGACTCAGAGGAATCCGAGTCCCCTCCACAAGAGAACTCCTGTCTGGACCCCCCTGATCGGGACCCAAATTGCAAGCCCCCACCCGTAAAACCACATATCTTTCCCACACGGTCCAGGACTAGGTTGTTTGGTAAGGGAGACCCCCTTATTACTACCATGGGCACAGGAA
TrpV1_DMS-1_Thr42Lys	ATATAGATGCCGTCCTAGCGCCCTTTAGGTCTCCCTCACCATGGAGCAAAGGGCAAGTCTTGACTCAGAGGAATCCGAGTCCCCTCCACAAGAGAACTCCTGTCTGGACCCCCCTGATCGGGACCCAAATTGCAAGCCCCCACCCGTAAAACCACATATCTTTAAAACACGGTCCAGGACTAGGTTGTTTGGTAAGGGAGACCCCCTTATTACTACCATGGGCACAGGAA
TrpV1_DMS-1_Thr42Thr	ATATAGATGCCGTCCTAGCGCCCTTTAGGTCTCCCTCACCATGGAGCAAAGGGCAAGTCTTGACTCAGAGGAATCCGAGTCCCCTCCACAAGAGAACTCCTGTCTGGACCCCCCTGATCGGGACCCAAATTGCAAGCCCCCACCCGTAAAACCACATATCTTTACCACACGGTCCAGGACTAGGTTGTTTGGTAAGGGAGACCCCCTTATTACTACCATGGGCACAGGAA
TrpV1_DMS-1_Thr42Phe	ATATAGATGCCGTCCTAGCGCCCTTTAGGTCTCCCTCACCATGGAGCAAAGGGCAAGTCTTGACTCAGAGGAATCCGAGTCCCCTCCACAAGAGAACTCCTGTCTGGACCCCCCTGATCGGGACCCAAATTGCAAGCCCCCACCCGTAAAACCACATATCTTTTTCACACGGTCCAGGACTAGGTTGTTTGGTAAGGGAGACCCCCTTATTACTACCATGGGCACAGGAA
TrpV1_DMS-1_Thr42Ala	ATATAGATGCCGTCCTAGCGCCCTTTAGGTCTCCCTCACCATGGAGCAAAGGGCAAGTCTTGACTCAGAGGAATCCGAGTCCCCTCCACAAGAGAACTCCTGTCTGGACCCCCCTGATCGGGACCCAAATTGCAAGCCCCCACCCGTAAAACCACATATCTTTGCAACACGGTCCAGGACTAGGTTGTTTGGTAAGGGAGACCCCCTTATTACTACCATGGGCACAGGAA
TrpV1_DMS-1_Thr42Gly	ATATAGATGCCGTCCTAGCGCCCTTTAGGTCTCCCTCACCATGGAGCAAAGGGCAAGTCTTGACTCAGAGGAATCCGAGTCCCCTCCACAAGAGAACTCCTGTCTGGACCCCCCTGATCGGGACCCAAATTGCAAGCCCCCACCCGTAAAACCACATATCTTTGGAACACGGTCCAGGACTAGGTTGTTTGGTAAGGGAGACCCCCTTATTACTACCATGGGCACAGGAA
TrpV1_DMS-1_Thr42Ile	ATATAGATGCCGTCCTAGCGCCCTTTAGGTCTCCCTCACCATGGAGCAAAGGGCAAGTCTTGACTCAGAGGAATCCGAGTCCCCTCCACAAGAGAACTCCTGTCTGGACCCCCCTGATCGGGACCCAAATTGCAAGCCCCCACCCGTAAAACCACATATCTTTATCACACGGTCCAGGACTAGGTTGTTTGGTAAGGGAGACCCCCTTATTACTACCATGGGCACAGGAA
TrpV1_DMS-1_Thr42Leu	ATATAGATGCCGTCCTAGCGCCCTTTAGGTCTCCCTCACCATGGAGCAAAGGGCAAGTCTTGACTCAGAGGAATCCGAGTCCCCTCCACAAGAGAACTCCTGTCTGGACCCCCCTGATCGGGACCCAAATTGCAAGCCCCCACCCGTAAAACCACATATCTTTCTCACACGGTCCAGGACTAGGTTGTTTGGTAAGGGAGACCCCCTTATTACTACCATGGGCACAGGAA
TrpV1_DMS-1_Thr42His	ATATAGATGCCGTCCTAGCGCCCTTTAGGTCTCCCTCACCATGGAGCAAAGGGCAAGTCTTGACTCAGAGGAATCCGAGTCCCCTCCACAAGAGAACTCCTGTCTGGACCCCCCTGATCGGGACCCAAATTGCAAGCCCCCACCCGTAAAACCACATATCTTTCACACACGGTCCAGGACTAGGTTGTTTGGTAAGGGAGACCCCCTTATTACTACCATGGGCACAGGAA
TrpV1_DMS-1_Thr42Arg	ATATAGATGCCGTCCTAGCGCCCTTTAGGTCTCCCTCACCATGGAGCAAAGGGCAAGTCTTGACTCAGAGGAATCCGAGTCCCCTCCACAAGAGAACTCCTGTCTGGACCCCCCTGATCGGGACCCAAATTGCAAGCCCCCACCCGTAAAACCACATATCTTTAGGACACGGTCCAGGACTAGGTTGTTTGGTAAGGGAGACCCCCTTATTACTACCATGGGCACAGGAA
TrpV1_DMS-1_Thr42Trp	ATATAGATGCCGTCCTAGCGCCCTTTAGGTCTCCCTCACCATGGAGCAAAGGGCAAGTCTTGACTCAGAGGAATCCGAGTCCCCTCCACAAGAGAACTCCTGTCTGGACCCCCCTGATCGGGACCCAAATTGCAAGCCCCCACCCGTAAAACCACATATCTTTTGGACACGGTCCAGGACTAGGTTGTTTGGTAAGGGAGACCCCCTTATTACTACCATGGGCACAGGAA
TrpV1_DMS-1_Thr42Val	ATATAGATGCCGTCCTAGCGCCCTTTAGGTCTCCCTCACCATGGAGCAAAGGGCAAGTCTTGACTCAGAGGAATCCGAGTCCCCTCCACAAGAGAACTCCTGTCTGGACCCCCCTGATCGGGACCCAAATTGCAAGCCCCCACCCGTAAAACCACATATCTTTGTAACACGGTCCAGGACTAGGTTGTTTGGTAAGGGAGACCCCCTTATTACTACCATGGGCACAGGAA
TrpV1_DMS-1_Thr42Glu	ATATAGATGCCGTCCTAGCGCCCTTTAGGTCTCCCTCACCATGGAGCAAAGGGCAAGTCTTGACTCAGAGGAATCCGAGTCCCCTCCACAAGAGAACTCCTGTCTGGACCCCCCTGATCGGGACCCAAATTGCAAGCCCCCACCCGTAAAACCACATATCTTTGAGACACGGTCCAGGACTAGGTTGTTTGGTAAGGGAGACCCCCTTATTACTACCATGGGCACAGGAA
TrpV1_DMS-1_Thr42Tyr	ATATAGATGCCGTCCTAGCGCCCTTTAGGTCTCCCTCACCATGGAGCAAAGGGCAAGTCTTGACTCAGAGGAATCCGAGTCCCCTCCACAAGAGAACTCCTGTCTGGACCCCCCTGATCGGGACCCAAATTGCAAGCCCCCACCCGTAAAACCACATATCTTTTATACACGGTCCAGGACTAGGTTGTTTGGTAAGGGAGACCCCCTTATTACTACCATGGGCACAGGAA
TrpV1_DMS-1_Thr43Cys	ATATAGATGCCGTCCTAGCGCCCTTTAGGTCTCCCTCACCATGGAGCAAAGGGCAAGTCTTGACTCAGAGGAATCCGAGTCCCCTCCACAAGAGAACTCCTGTCTGGACCCCCCTGATCGGGACCCAAATTGCAAGCCCCCACCCGTAAAACCACATATCTTTACCTGTCGGTCCAGGACTAGGTTGTTTGGTAAGGGAGACCCCCTTATTACTACCATGGGCACAGGAA
TrpV1_DMS-1_Thr43Asp	ATATAGATGCCGTCCTAGCGCCCTTTAGGTCTCCCTCACCATGGAGCAAAGGGCAAGTCTTGACTCAGAGGAATCCGAGTCCCCTCCACAAGAGAACTCCTGTCTGGACCCCCCTGATCGGGACCCAAATTGCAAGCCCCCACCCGTAAAACCACATATCTTTACCGATCGGTCCAGGACTAGGTTGTTTGGTAAGGGAGACCCCCTTATTACTACCATGGGCACAGGAA
TrpV1_DMS-1_Thr43Ser	ATATAGATGCCGTCCTAGCGCCCTTTAGGTCTCCCTCACCATGGAGCAAAGGGCAAGTCTTGACTCAGAGGAATCCGAGTCCCCTCCACAAGAGAACTCCTGTCTGGACCCCCCTGATCGGGACCCAAATTGCAAGCCCCCACCCGTAAAACCACATATCTTTACCAGCCGGTCCAGGACTAGGTTGTTTGGTAAGGGAGACCCCCTTATTACTACCATGGGCACAGGAA
TrpV1_DMS-1_Thr43Gln	ATATAGATGCCGTCCTAGCGCCCTTTAGGTCTCCCTCACCATGGAGCAAAGGGCAAGTCTTGACTCAGAGGAATCCGAGTCCCCTCCACAAGAGAACTCCTGTCTGGACCCCCCTGATCGGGACCCAAATTGCAAGCCCCCACCCGTAAAACCACATATCTTTACCCAACGGTCCAGGACTAGGTTGTTTGGTAAGGGAGACCCCCTTATTACTACCATGGGCACAGGAA
TrpV1_DMS-1_Thr43Met	ATATAGATGCCGTCCTAGCGCCCTTTAGGTCTCCCTCACCATGGAGCAAAGGGCAAGTCTTGACTCAGAGGAATCCGAGTCCCCTCCACAAGAGAACTCCTGTCTGGACCCCCCTGATCGGGACCCAAATTGCAAGCCCCCACCCGTAAAACCACATATCTTTACCATGCGGTCCAGGACTAGGTTGTTTGGTAAGGGAGACCCCCTTATTACTACCATGGGCACAGGAA
TrpV1_DMS-1_Thr43Asn	ATATAGATGCCGTCCTAGCGCCCTTTAGGTCTCCCTCACCATGGAGCAAAGGGCAAGTCTTGACTCAGAGGAATCCGAGTCCCCTCCACAAGAGAACTCCTGTCTGGACCCCCCTGATCGGGACCCAAATTGCAAGCCCCCACCCGTAAAACCACATATCTTTACCAACCGGTCCAGGACTAGGTTGTTTGGTAAGGGAGACCCCCTTATTACTACCATGGGCACAGGAA
TrpV1_DMS-1_Thr43Pro	ATATAGATGCCGTCCTAGCGCCCTTTAGGTCTCCCTCACCATGGAGCAAAGGGCAAGTCTTGACTCAGAGGAATCCGAGTCCCCTCCACAAGAGAACTCCTGTCTGGACCCCCCTGATCGGGACCCAAATTGCAAGCCCCCACCCGTAAAACCACATATCTTTACCCCACGGTCCAGGACTAGGTTGTTTGGTAAGGGAGACCCCCTTATTACTACCATGGGCACAGGAA
TrpV1_DMS-1_Thr43Lys	ATATAGATGCCGTCCTAGCGCCCTTTAGGTCTCCCTCACCATGGAGCAAAGGGCAAGTCTTGACTCAGAGGAATCCGAGTCCCCTCCACAAGAGAACTCCTGTCTGGACCCCCCTGATCGGGACCCAAATTGCAAGCCCCCACCCGTAAAACCACATATCTTTACCAAGCGGTCCAGGACTAGGTTGTTTGGTAAGGGAGACCCCCTTATTACTACCATGGGCACAGGAA
TrpV1_DMS-1_Thr43Thr	ATATAGATGCCGTCCTAGCGCCCTTTAGGTCTCCCTCACCATGGAGCAAAGGGCAAGTCTTGACTCAGAGGAATCCGAGTCCCCTCCACAAGAGAACTCCTGTCTGGACCCCCCTGATCGGGACCCAAATTGCAAGCCCCCACCCGTAAAACCACATATCTTTACCACACGGTCCAGGACTAGGTTGTTTGGTAAGGGAGACCCCCTTATTACTACCATGGGCACAGGAA
TrpV1_DMS-1_Thr43Phe	ATATAGATGCCGTCCTAGCGCCCTTTAGGTCTCCCTCACCATGGAGCAAAGGGCAAGTCTTGACTCAGAGGAATCCGAGTCCCCTCCACAAGAGAACTCCTGTCTGGACCCCCCTGATCGGGACCCAAATTGCAAGCCCCCACCCGTAAAACCACATATCTTTACCTTCCGGTCCAGGACTAGGTTGTTTGGTAAGGGAGACCCCCTTATTACTACCATGGGCACAGGAA
TrpV1_DMS-1_Thr43Ala	ATATAGATGCCGTCCTAGCGCCCTTTAGGTCTCCCTCACCATGGAGCAAAGGGCAAGTCTTGACTCAGAGGAATCCGAGTCCCCTCCACAAGAGAACTCCTGTCTGGACCCCCCTGATCGGGACCCAAATTGCAAGCCCCCACCCGTAAAACCACATATCTTTACCGCACGGTCCAGGACTAGGTTGTTTGGTAAGGGAGACCCCCTTATTACTACCATGGGCACAGGAA
TrpV1_DMS-1_Thr43Gly	ATATAGATGCCGTCCTAGCGCCCTTTAGGTCTCCCTCACCATGGAGCAAAGGGCAAGTCTTGACTCAGAGGAATCCGAGTCCCCTCCACAAGAGAACTCCTGTCTGGACCCCCCTGATCGGGACCCAAATTGCAAGCCCCCACCCGTAAAACCACATATCTTTACCGGTCGGTCCAGGACTAGGTTGTTTGGTAAGGGAGACCCCCTTATTACTACCATGGGCACAGGAA
TrpV1_DMS-1_Thr43Ile	ATATAGATGCCGTCCTAGCGCCCTTTAGGTCTCCCTCACCATGGAGCAAAGGGCAAGTCTTGACTCAGAGGAATCCGAGTCCCCTCCACAAGAGAACTCCTGTCTGGACCCCCCTGATCGGGACCCAAATTGCAAGCCCCCACCCGTAAAACCACATATCTTTACCATACGGTCCAGGACTAGGTTGTTTGGTAAGGGAGACCCCCTTATTACTACCATGGGCACAGGAA
TrpV1_DMS-1_Thr43Leu	ATATAGATGCCGTCCTAGCGCCCTTTAGGTCTCCCTCACCATGGAGCAAAGGGCAAGTCTTGACTCAGAGGAATCCGAGTCCCCTCCACAAGAGAACTCCTGTCTGGACCCCCCTGATCGGGACCCAAATTGCAAGCCCCCACCCGTAAAACCACATATCTTTACCTTACGGTCCAGGACTAGGTTGTTTGGTAAGGGAGACCCCCTTATTACTACCATGGGCACAGGAA
TrpV1_DMS-1_Thr43His	ATATAGATGCCGTCCTAGCGCCCTTTAGGTCTCCCTCACCATGGAGCAAAGGGCAAGTCTTGACTCAGAGGAATCCGAGTCCCCTCCACAAGAGAACTCCTGTCTGGACCCCCCTGATCGGGACCCAAATTGCAAGCCCCCACCCGTAAAACCACATATCTTTACCCATCGGTCCAGGACTAGGTTGTTTGGTAAGGGAGACCCCCTTATTACTACCATGGGCACAGGAA
TrpV1_DMS-1_Thr43Arg	ATATAGATGCCGTCCTAGCGCCCTTTAGGTCTCCCTCACCATGGAGCAAAGGGCAAGTCTTGACTCAGAGGAATCCGAGTCCCCTCCACAAGAGAACTCCTGTCTGGACCCCCCTGATCGGGACCCAAATTGCAAGCCCCCACCCGTAAAACCACATATCTTTACCCGCCGGTCCAGGACTAGGTTGTTTGGTAAGGGAGACCCCCTTATTACTACCATGGGCACAGGAA
TrpV1_DMS-1_Thr43Trp	ATATAGATGCCGTCCTAGCGCCCTTTAGGTCTCCCTCACCATGGAGCAAAGGGCAAGTCTTGACTCAGAGGAATCCGAGTCCCCTCCACAAGAGAACTCCTGTCTGGACCCCCCTGATCGGGACCCAAATTGCAAGCCCCCACCCGTAAAACCACATATCTTTACCTGGCGGTCCAGGACTAGGTTGTTTGGTAAGGGAGACCCCCTTATTACTACCATGGGCACAGGAA
TrpV1_DMS-1_Thr43Val	ATATAGATGCCGTCCTAGCGCCCTTTAGGTCTCCCTCACCATGGAGCAAAGGGCAAGTCTTGACTCAGAGGAATCCGAGTCCCCTCCACAAGAGAACTCCTGTCTGGACCCCCCTGATCGGGACCCAAATTGCAAGCCCCCACCCGTAAAACCACATATCTTTACCGTCCGGTCCAGGACTAGGTTGTTTGGTAAGGGAGACCCCCTTATTACTACCATGGGCACAGGAA
TrpV1_DMS-1_Thr43Glu	ATATAGATGCCGTCCTAGCGCCCTTTAGGTCTCCCTCACCATGGAGCAAAGGGCAAGTCTTGACTCAGAGGAATCCGAGTCCCCTCCACAAGAGAACTCCTGTCTGGACCCCCCTGATCGGGACCCAAATTGCAAGCCCCCACCCGTAAAACCACATATCTTTACCGAGCGGTCCAGGACTAGGTTGTTTGGTAAGGGAGACCCCCTTATTACTACCATGGGCACAGGAA
TrpV1_DMS-1_Thr43Tyr	ATATAGATGCCGTCCTAGCGCCCTTTAGGTCTCCCTCACCATGGAGCAAAGGGCAAGTCTTGACTCAGAGGAATCCGAGTCCCCTCCACAAGAGAACTCCTGTCTGGACCCCCCTGATCGGGACCCAAATTGCAAGCCCCCACCCGTAAAACCACATATCTTTACCTACCGGTCCAGGACTAGGTTGTTTGGTAAGGGAGACCCCCTTATTACTACCATGGGCACAGGAA
TrpV1_DMS-1_Arg44Cys	ATATAGATGCCGTCCTAGCGCCCTTTAGGTCTCCCTCACCATGGAGCAAAGGGCAAGTCTTGACTCAGAGGAATCCGAGTCCCCTCCACAAGAGAACTCCTGTCTGGACCCCCCTGATCGGGACCCAAATTGCAAGCCCCCACCCGTAAAACCACATATCTTTACCACATGTTCCAGGACTAGGTTGTTTGGTAAGGGAGACCCCCTTATTACTACCATGGGCACAGGAA
TrpV1_DMS-1_Arg44Asp	ATATAGATGCCGTCCTAGCGCCCTTTAGGTCTCCCTCACCATGGAGCAAAGGGCAAGTCTTGACTCAGAGGAATCCGAGTCCCCTCCACAAGAGAACTCCTGTCTGGACCCCCCTGATCGGGACCCAAATTGCAAGCCCCCACCCGTAAAACCACATATCTTTACCACAGATTCCAGGACTAGGTTGTTTGGTAAGGGAGACCCCCTTATTACTACCATGGGCACAGGAA
TrpV1_DMS-1_Arg44Ser	ATATAGATGCCGTCCTAGCGCCCTTTAGGTCTCCCTCACCATGGAGCAAAGGGCAAGTCTTGACTCAGAGGAATCCGAGTCCCCTCCACAAGAGAACTCCTGTCTGGACCCCCCTGATCGGGACCCAAATTGCAAGCCCCCACCCGTAAAACCACATATCTTTACCACATCATCCAGGACTAGGTTGTTTGGTAAGGGAGACCCCCTTATTACTACCATGGGCACAGGAA
TrpV1_DMS-1_Arg44Gln	ATATAGATGCCGTCCTAGCGCCCTTTAGGTCTCCCTCACCATGGAGCAAAGGGCAAGTCTTGACTCAGAGGAATCCGAGTCCCCTCCACAAGAGAACTCCTGTCTGGACCCCCCTGATCGGGACCCAAATTGCAAGCCCCCACCCGTAAAACCACATATCTTTACCACACAATCCAGGACTAGGTTGTTTGGTAAGGGAGACCCCCTTATTACTACCATGGGCACAGGAA
TrpV1_DMS-1_Arg44Met	ATATAGATGCCGTCCTAGCGCCCTTTAGGTCTCCCTCACCATGGAGCAAAGGGCAAGTCTTGACTCAGAGGAATCCGAGTCCCCTCCACAAGAGAACTCCTGTCTGGACCCCCCTGATCGGGACCCAAATTGCAAGCCCCCACCCGTAAAACCACATATCTTTACCACAATGTCCAGGACTAGGTTGTTTGGTAAGGGAGACCCCCTTATTACTACCATGGGCACAGGAA
TrpV1_DMS-1_Arg44Asn	ATATAGATGCCGTCCTAGCGCCCTTTAGGTCTCCCTCACCATGGAGCAAAGGGCAAGTCTTGACTCAGAGGAATCCGAGTCCCCTCCACAAGAGAACTCCTGTCTGGACCCCCCTGATCGGGACCCAAATTGCAAGCCCCCACCCGTAAAACCACATATCTTTACCACAAATTCCAGGACTAGGTTGTTTGGTAAGGGAGACCCCCTTATTACTACCATGGGCACAGGAA
TrpV1_DMS-1_Arg44Pro	ATATAGATGCCGTCCTAGCGCCCTTTAGGTCTCCCTCACCATGGAGCAAAGGGCAAGTCTTGACTCAGAGGAATCCGAGTCCCCTCCACAAGAGAACTCCTGTCTGGACCCCCCTGATCGGGACCCAAATTGCAAGCCCCCACCCGTAAAACCACATATCTTTACCACACCGTCCAGGACTAGGTTGTTTGGTAAGGGAGACCCCCTTATTACTACCATGGGCACAGGAA
TrpV1_DMS-1_Arg44Lys	ATATAGATGCCGTCCTAGCGCCCTTTAGGTCTCCCTCACCATGGAGCAAAGGGCAAGTCTTGACTCAGAGGAATCCGAGTCCCCTCCACAAGAGAACTCCTGTCTGGACCCCCCTGATCGGGACCCAAATTGCAAGCCCCCACCCGTAAAACCACATATCTTTACCACAAAATCCAGGACTAGGTTGTTTGGTAAGGGAGACCCCCTTATTACTACCATGGGCACAGGAA
TrpV1_DMS-1_Arg44Thr	ATATAGATGCCGTCCTAGCGCCCTTTAGGTCTCCCTCACCATGGAGCAAAGGGCAAGTCTTGACTCAGAGGAATCCGAGTCCCCTCCACAAGAGAACTCCTGTCTGGACCCCCCTGATCGGGACCCAAATTGCAAGCCCCCACCCGTAAAACCACATATCTTTACCACAACATCCAGGACTAGGTTGTTTGGTAAGGGAGACCCCCTTATTACTACCATGGGCACAGGAA
TrpV1_DMS-1_Arg44Phe	ATATAGATGCCGTCCTAGCGCCCTTTAGGTCTCCCTCACCATGGAGCAAAGGGCAAGTCTTGACTCAGAGGAATCCGAGTCCCCTCCACAAGAGAACTCCTGTCTGGACCCCCCTGATCGGGACCCAAATTGCAAGCCCCCACCCGTAAAACCACATATCTTTACCACATTTTCCAGGACTAGGTTGTTTGGTAAGGGAGACCCCCTTATTACTACCATGGGCACAGGAA
TrpV1_DMS-1_Arg44Ala	ATATAGATGCCGTCCTAGCGCCCTTTAGGTCTCCCTCACCATGGAGCAAAGGGCAAGTCTTGACTCAGAGGAATCCGAGTCCCCTCCACAAGAGAACTCCTGTCTGGACCCCCCTGATCGGGACCCAAATTGCAAGCCCCCACCCGTAAAACCACATATCTTTACCACAGCCTCCAGGACTAGGTTGTTTGGTAAGGGAGACCCCCTTATTACTACCATGGGCACAGGAA
TrpV1_DMS-1_Arg44Gly	ATATAGATGCCGTCCTAGCGCCCTTTAGGTCTCCCTCACCATGGAGCAAAGGGCAAGTCTTGACTCAGAGGAATCCGAGTCCCCTCCACAAGAGAACTCCTGTCTGGACCCCCCTGATCGGGACCCAAATTGCAAGCCCCCACCCGTAAAACCACATATCTTTACCACAGGATCCAGGACTAGGTTGTTTGGTAAGGGAGACCCCCTTATTACTACCATGGGCACAGGAA
TrpV1_DMS-1_Arg44Ile	ATATAGATGCCGTCCTAGCGCCCTTTAGGTCTCCCTCACCATGGAGCAAAGGGCAAGTCTTGACTCAGAGGAATCCGAGTCCCCTCCACAAGAGAACTCCTGTCTGGACCCCCCTGATCGGGACCCAAATTGCAAGCCCCCACCCGTAAAACCACATATCTTTACCACAATATCCAGGACTAGGTTGTTTGGTAAGGGAGACCCCCTTATTACTACCATGGGCACAGGAA
TrpV1_DMS-1_Arg44Leu	ATATAGATGCCGTCCTAGCGCCCTTTAGGTCTCCCTCACCATGGAGCAAAGGGCAAGTCTTGACTCAGAGGAATCCGAGTCCCCTCCACAAGAGAACTCCTGTCTGGACCCCCCTGATCGGGACCCAAATTGCAAGCCCCCACCCGTAAAACCACATATCTTTACCACACTGTCCAGGACTAGGTTGTTTGGTAAGGGAGACCCCCTTATTACTACCATGGGCACAGGAA
TrpV1_DMS-1_Arg44His	ATATAGATGCCGTCCTAGCGCCCTTTAGGTCTCCCTCACCATGGAGCAAAGGGCAAGTCTTGACTCAGAGGAATCCGAGTCCCCTCCACAAGAGAACTCCTGTCTGGACCCCCCTGATCGGGACCCAAATTGCAAGCCCCCACCCGTAAAACCACATATCTTTACCACACACTCCAGGACTAGGTTGTTTGGTAAGGGAGACCCCCTTATTACTACCATGGGCACAGGAA
TrpV1_DMS-1_Arg44Arg	ATATAGATGCCGTCCTAGCGCCCTTTAGGTCTCCCTCACCATGGAGCAAAGGGCAAGTCTTGACTCAGAGGAATCCGAGTCCCCTCCACAAGAGAACTCCTGTCTGGACCCCCCTGATCGGGACCCAAATTGCAAGCCCCCACCCGTAAAACCACATATCTTTACCACAAGGTCCAGGACTAGGTTGTTTGGTAAGGGAGACCCCCTTATTACTACCATGGGCACAGGAA
TrpV1_DMS-1_Arg44Trp	ATATAGATGCCGTCCTAGCGCCCTTTAGGTCTCCCTCACCATGGAGCAAAGGGCAAGTCTTGACTCAGAGGAATCCGAGTCCCCTCCACAAGAGAACTCCTGTCTGGACCCCCCTGATCGGGACCCAAATTGCAAGCCCCCACCCGTAAAACCACATATCTTTACCACATGGTCCAGGACTAGGTTGTTTGGTAAGGGAGACCCCCTTATTACTACCATGGGCACAGGAA
TrpV1_DMS-1_Arg44Val	ATATAGATGCCGTCCTAGCGCCCTTTAGGTCTCCCTCACCATGGAGCAAAGGGCAAGTCTTGACTCAGAGGAATCCGAGTCCCCTCCACAAGAGAACTCCTGTCTGGACCCCCCTGATCGGGACCCAAATTGCAAGCCCCCACCCGTAAAACCACATATCTTTACCACAGTTTCCAGGACTAGGTTGTTTGGTAAGGGAGACCCCCTTATTACTACCATGGGCACAGGAA
TrpV1_DMS-1_Arg44Glu	ATATAGATGCCGTCCTAGCGCCCTTTAGGTCTCCCTCACCATGGAGCAAAGGGCAAGTCTTGACTCAGAGGAATCCGAGTCCCCTCCACAAGAGAACTCCTGTCTGGACCCCCCTGATCGGGACCCAAATTGCAAGCCCCCACCCGTAAAACCACATATCTTTACCACAGAATCCAGGACTAGGTTGTTTGGTAAGGGAGACCCCCTTATTACTACCATGGGCACAGGAA
TrpV1_DMS-1_Arg44Tyr	ATATAGATGCCGTCCTAGCGCCCTTTAGGTCTCCCTCACCATGGAGCAAAGGGCAAGTCTTGACTCAGAGGAATCCGAGTCCCCTCCACAAGAGAACTCCTGTCTGGACCCCCCTGATCGGGACCCAAATTGCAAGCCCCCACCCGTAAAACCACATATCTTTACCACATATTCCAGGACTAGGTTGTTTGGTAAGGGAGACCCCCTTATTACTACCATGGGCACAGGAA
TrpV1_DMS-1_Ser45Cys	ATATAGATGCCGTCCTAGCGCCCTTTAGGTCTCCCTCACCATGGAGCAAAGGGCAAGTCTTGACTCAGAGGAATCCGAGTCCCCTCCACAAGAGAACTCCTGTCTGGACCCCCCTGATCGGGACCCAAATTGCAAGCCCCCACCCGTAAAACCACATATCTTTACCACACGGTGCAGGACTAGGTTGTTTGGTAAGGGAGACCCCCTTATTACTACCATGGGCACAGGAA
TrpV1_DMS-1_Ser45Asp	ATATAGATGCCGTCCTAGCGCCCTTTAGGTCTCCCTCACCATGGAGCAAAGGGCAAGTCTTGACTCAGAGGAATCCGAGTCCCCTCCACAAGAGAACTCCTGTCTGGACCCCCCTGATCGGGACCCAAATTGCAAGCCCCCACCCGTAAAACCACATATCTTTACCACACGGGATAGGACTAGGTTGTTTGGTAAGGGAGACCCCCTTATTACTACCATGGGCACAGGAA
TrpV1_DMS-1_Ser45Ser	ATATAGATGCCGTCCTAGCGCCCTTTAGGTCTCCCTCACCATGGAGCAAAGGGCAAGTCTTGACTCAGAGGAATCCGAGTCCCCTCCACAAGAGAACTCCTGTCTGGACCCCCCTGATCGGGACCCAAATTGCAAGCCCCCACCCGTAAAACCACATATCTTTACCACACGGTCGAGGACTAGGTTGTTTGGTAAGGGAGACCCCCTTATTACTACCATGGGCACAGGAA
TrpV1_DMS-1_Ser45Gln	ATATAGATGCCGTCCTAGCGCCCTTTAGGTCTCCCTCACCATGGAGCAAAGGGCAAGTCTTGACTCAGAGGAATCCGAGTCCCCTCCACAAGAGAACTCCTGTCTGGACCCCCCTGATCGGGACCCAAATTGCAAGCCCCCACCCGTAAAACCACATATCTTTACCACACGGCAGAGGACTAGGTTGTTTGGTAAGGGAGACCCCCTTATTACTACCATGGGCACAGGAA
TrpV1_DMS-1_Ser45Met	ATATAGATGCCGTCCTAGCGCCCTTTAGGTCTCCCTCACCATGGAGCAAAGGGCAAGTCTTGACTCAGAGGAATCCGAGTCCCCTCCACAAGAGAACTCCTGTCTGGACCCCCCTGATCGGGACCCAAATTGCAAGCCCCCACCCGTAAAACCACATATCTTTACCACACGGATGAGGACTAGGTTGTTTGGTAAGGGAGACCCCCTTATTACTACCATGGGCACAGGAA
TrpV1_DMS-1_Ser45Asn	ATATAGATGCCGTCCTAGCGCCCTTTAGGTCTCCCTCACCATGGAGCAAAGGGCAAGTCTTGACTCAGAGGAATCCGAGTCCCCTCCACAAGAGAACTCCTGTCTGGACCCCCCTGATCGGGACCCAAATTGCAAGCCCCCACCCGTAAAACCACATATCTTTACCACACGGAATAGGACTAGGTTGTTTGGTAAGGGAGACCCCCTTATTACTACCATGGGCACAGGAA
TrpV1_DMS-1_Ser45Pro	ATATAGATGCCGTCCTAGCGCCCTTTAGGTCTCCCTCACCATGGAGCAAAGGGCAAGTCTTGACTCAGAGGAATCCGAGTCCCCTCCACAAGAGAACTCCTGTCTGGACCCCCCTGATCGGGACCCAAATTGCAAGCCCCCACCCGTAAAACCACATATCTTTACCACACGGCCGAGGACTAGGTTGTTTGGTAAGGGAGACCCCCTTATTACTACCATGGGCACAGGAA
TrpV1_DMS-1_Ser45Lys	ATATAGATGCCGTCCTAGCGCCCTTTAGGTCTCCCTCACCATGGAGCAAAGGGCAAGTCTTGACTCAGAGGAATCCGAGTCCCCTCCACAAGAGAACTCCTGTCTGGACCCCCCTGATCGGGACCCAAATTGCAAGCCCCCACCCGTAAAACCACATATCTTTACCACACGGAAGAGGACTAGGTTGTTTGGTAAGGGAGACCCCCTTATTACTACCATGGGCACAGGAA
TrpV1_DMS-1_Ser45Thr	ATATAGATGCCGTCCTAGCGCCCTTTAGGTCTCCCTCACCATGGAGCAAAGGGCAAGTCTTGACTCAGAGGAATCCGAGTCCCCTCCACAAGAGAACTCCTGTCTGGACCCCCCTGATCGGGACCCAAATTGCAAGCCCCCACCCGTAAAACCACATATCTTTACCACACGGACGAGGACTAGGTTGTTTGGTAAGGGAGACCCCCTTATTACTACCATGGGCACAGGAA
TrpV1_DMS-1_Ser45Phe	ATATAGATGCCGTCCTAGCGCCCTTTAGGTCTCCCTCACCATGGAGCAAAGGGCAAGTCTTGACTCAGAGGAATCCGAGTCCCCTCCACAAGAGAACTCCTGTCTGGACCCCCCTGATCGGGACCCAAATTGCAAGCCCCCACCCGTAAAACCACATATCTTTACCACACGGTTTAGGACTAGGTTGTTTGGTAAGGGAGACCCCCTTATTACTACCATGGGCACAGGAA
TrpV1_DMS-1_Ser45Ala	ATATAGATGCCGTCCTAGCGCCCTTTAGGTCTCCCTCACCATGGAGCAAAGGGCAAGTCTTGACTCAGAGGAATCCGAGTCCCCTCCACAAGAGAACTCCTGTCTGGACCCCCCTGATCGGGACCCAAATTGCAAGCCCCCACCCGTAAAACCACATATCTTTACCACACGGGCTAGGACTAGGTTGTTTGGTAAGGGAGACCCCCTTATTACTACCATGGGCACAGGAA
TrpV1_DMS-1_Ser45Gly	ATATAGATGCCGTCCTAGCGCCCTTTAGGTCTCCCTCACCATGGAGCAAAGGGCAAGTCTTGACTCAGAGGAATCCGAGTCCCCTCCACAAGAGAACTCCTGTCTGGACCCCCCTGATCGGGACCCAAATTGCAAGCCCCCACCCGTAAAACCACATATCTTTACCACACGGGGGAGGACTAGGTTGTTTGGTAAGGGAGACCCCCTTATTACTACCATGGGCACAGGAA
TrpV1_DMS-1_Ser45Ile	ATATAGATGCCGTCCTAGCGCCCTTTAGGTCTCCCTCACCATGGAGCAAAGGGCAAGTCTTGACTCAGAGGAATCCGAGTCCCCTCCACAAGAGAACTCCTGTCTGGACCCCCCTGATCGGGACCCAAATTGCAAGCCCCCACCCGTAAAACCACATATCTTTACCACACGGATAAGGACTAGGTTGTTTGGTAAGGGAGACCCCCTTATTACTACCATGGGCACAGGAA
TrpV1_DMS-1_Ser45Leu	ATATAGATGCCGTCCTAGCGCCCTTTAGGTCTCCCTCACCATGGAGCAAAGGGCAAGTCTTGACTCAGAGGAATCCGAGTCCCCTCCACAAGAGAACTCCTGTCTGGACCCCCCTGATCGGGACCCAAATTGCAAGCCCCCACCCGTAAAACCACATATCTTTACCACACGGCTGAGGACTAGGTTGTTTGGTAAGGGAGACCCCCTTATTACTACCATGGGCACAGGAA
TrpV1_DMS-1_Ser45His	ATATAGATGCCGTCCTAGCGCCCTTTAGGTCTCCCTCACCATGGAGCAAAGGGCAAGTCTTGACTCAGAGGAATCCGAGTCCCCTCCACAAGAGAACTCCTGTCTGGACCCCCCTGATCGGGACCCAAATTGCAAGCCCCCACCCGTAAAACCACATATCTTTACCACACGGCACAGGACTAGGTTGTTTGGTAAGGGAGACCCCCTTATTACTACCATGGGCACAGGAA
TrpV1_DMS-1_Ser45Arg	ATATAGATGCCGTCCTAGCGCCCTTTAGGTCTCCCTCACCATGGAGCAAAGGGCAAGTCTTGACTCAGAGGAATCCGAGTCCCCTCCACAAGAGAACTCCTGTCTGGACCCCCCTGATCGGGACCCAAATTGCAAGCCCCCACCCGTAAAACCACATATCTTTACCACACGGCGGAGGACTAGGTTGTTTGGTAAGGGAGACCCCCTTATTACTACCATGGGCACAGGAA
TrpV1_DMS-1_Ser45Trp	ATATAGATGCCGTCCTAGCGCCCTTTAGGTCTCCCTCACCATGGAGCAAAGGGCAAGTCTTGACTCAGAGGAATCCGAGTCCCCTCCACAAGAGAACTCCTGTCTGGACCCCCCTGATCGGGACCCAAATTGCAAGCCCCCACCCGTAAAACCACATATCTTTACCACACGGTGGAGGACTAGGTTGTTTGGTAAGGGAGACCCCCTTATTACTACCATGGGCACAGGAA
TrpV1_DMS-1_Ser45Val	ATATAGATGCCGTCCTAGCGCCCTTTAGGTCTCCCTCACCATGGAGCAAAGGGCAAGTCTTGACTCAGAGGAATCCGAGTCCCCTCCACAAGAGAACTCCTGTCTGGACCCCCCTGATCGGGACCCAAATTGCAAGCCCCCACCCGTAAAACCACATATCTTTACCACACGGGTTAGGACTAGGTTGTTTGGTAAGGGAGACCCCCTTATTACTACCATGGGCACAGGAA
TrpV1_DMS-1_Ser45Glu	ATATAGATGCCGTCCTAGCGCCCTTTAGGTCTCCCTCACCATGGAGCAAAGGGCAAGTCTTGACTCAGAGGAATCCGAGTCCCCTCCACAAGAGAACTCCTGTCTGGACCCCCCTGATCGGGACCCAAATTGCAAGCCCCCACCCGTAAAACCACATATCTTTACCACACGGGAGAGGACTAGGTTGTTTGGTAAGGGAGACCCCCTTATTACTACCATGGGCACAGGAA
TrpV1_DMS-1_Ser45Tyr	ATATAGATGCCGTCCTAGCGCCCTTTAGGTCTCCCTCACCATGGAGCAAAGGGCAAGTCTTGACTCAGAGGAATCCGAGTCCCCTCCACAAGAGAACTCCTGTCTGGACCCCCCTGATCGGGACCCAAATTGCAAGCCCCCACCCGTAAAACCACATATCTTTACCACACGGTACAGGACTAGGTTGTTTGGTAAGGGAGACCCCCTTATTACTACCATGGGCACAGGAA
TrpV1_DMS-1_Arg46Cys	ATATAGATGCCGTCCTAGCGCCCTTTAGGTCTCCCTCACCATGGAGCAAAGGGCAAGTCTTGACTCAGAGGAATCCGAGTCCCCTCCACAAGAGAACTCCTGTCTGGACCCCCCTGATCGGGACCCAAATTGCAAGCCCCCACCCGTAAAACCACATATCTTTACCACACGGTCCTGCACTAGGTTGTTTGGTAAGGGAGACCCCCTTATTACTACCATGGGCACAGGAA
TrpV1_DMS-1_Arg46Asp	ATATAGATGCCGTCCTAGCGCCCTTTAGGTCTCCCTCACCATGGAGCAAAGGGCAAGTCTTGACTCAGAGGAATCCGAGTCCCCTCCACAAGAGAACTCCTGTCTGGACCCCCCTGATCGGGACCCAAATTGCAAGCCCCCACCCGTAAAACCACATATCTTTACCACACGGTCCGATACTAGGTTGTTTGGTAAGGGAGACCCCCTTATTACTACCATGGGCACAGGAA
TrpV1_DMS-1_Arg46Ser	ATATAGATGCCGTCCTAGCGCCCTTTAGGTCTCCCTCACCATGGAGCAAAGGGCAAGTCTTGACTCAGAGGAATCCGAGTCCCCTCCACAAGAGAACTCCTGTCTGGACCCCCCTGATCGGGACCCAAATTGCAAGCCCCCACCCGTAAAACCACATATCTTTACCACACGGTCCTCTACTAGGTTGTTTGGTAAGGGAGACCCCCTTATTACTACCATGGGCACAGGAA
TrpV1_DMS-1_Arg46Gln	ATATAGATGCCGTCCTAGCGCCCTTTAGGTCTCCCTCACCATGGAGCAAAGGGCAAGTCTTGACTCAGAGGAATCCGAGTCCCCTCCACAAGAGAACTCCTGTCTGGACCCCCCTGATCGGGACCCAAATTGCAAGCCCCCACCCGTAAAACCACATATCTTTACCACACGGTCCCAAACTAGGTTGTTTGGTAAGGGAGACCCCCTTATTACTACCATGGGCACAGGAA
TrpV1_DMS-1_Arg46Met	ATATAGATGCCGTCCTAGCGCCCTTTAGGTCTCCCTCACCATGGAGCAAAGGGCAAGTCTTGACTCAGAGGAATCCGAGTCCCCTCCACAAGAGAACTCCTGTCTGGACCCCCCTGATCGGGACCCAAATTGCAAGCCCCCACCCGTAAAACCACATATCTTTACCACACGGTCCATGACTAGGTTGTTTGGTAAGGGAGACCCCCTTATTACTACCATGGGCACAGGAA
TrpV1_DMS-1_Arg46Asn	ATATAGATGCCGTCCTAGCGCCCTTTAGGTCTCCCTCACCATGGAGCAAAGGGCAAGTCTTGACTCAGAGGAATCCGAGTCCCCTCCACAAGAGAACTCCTGTCTGGACCCCCCTGATCGGGACCCAAATTGCAAGCCCCCACCCGTAAAACCACATATCTTTACCACACGGTCCAATACTAGGTTGTTTGGTAAGGGAGACCCCCTTATTACTACCATGGGCACAGGAA
TrpV1_DMS-1_Arg46Pro	ATATAGATGCCGTCCTAGCGCCCTTTAGGTCTCCCTCACCATGGAGCAAAGGGCAAGTCTTGACTCAGAGGAATCCGAGTCCCCTCCACAAGAGAACTCCTGTCTGGACCCCCCTGATCGGGACCCAAATTGCAAGCCCCCACCCGTAAAACCACATATCTTTACCACACGGTCCCCGACTAGGTTGTTTGGTAAGGGAGACCCCCTTATTACTACCATGGGCACAGGAA
TrpV1_DMS-1_Arg46Lys	ATATAGATGCCGTCCTAGCGCCCTTTAGGTCTCCCTCACCATGGAGCAAAGGGCAAGTCTTGACTCAGAGGAATCCGAGTCCCCTCCACAAGAGAACTCCTGTCTGGACCCCCCTGATCGGGACCCAAATTGCAAGCCCCCACCCGTAAAACCACATATCTTTACCACACGGTCCAAAACTAGGTTGTTTGGTAAGGGAGACCCCCTTATTACTACCATGGGCACAGGAA
TrpV1_DMS-1_Arg46Thr	ATATAGATGCCGTCCTAGCGCCCTTTAGGTCTCCCTCACCATGGAGCAAAGGGCAAGTCTTGACTCAGAGGAATCCGAGTCCCCTCCACAAGAGAACTCCTGTCTGGACCCCCCTGATCGGGACCCAAATTGCAAGCCCCCACCCGTAAAACCACATATCTTTACCACACGGTCCACCACTAGGTTGTTTGGTAAGGGAGACCCCCTTATTACTACCATGGGCACAGGAA
TrpV1_DMS-1_Arg46Phe	ATATAGATGCCGTCCTAGCGCCCTTTAGGTCTCCCTCACCATGGAGCAAAGGGCAAGTCTTGACTCAGAGGAATCCGAGTCCCCTCCACAAGAGAACTCCTGTCTGGACCCCCCTGATCGGGACCCAAATTGCAAGCCCCCACCCGTAAAACCACATATCTTTACCACACGGTCCTTTACTAGGTTGTTTGGTAAGGGAGACCCCCTTATTACTACCATGGGCACAGGAA
TrpV1_DMS-1_Arg46Ala	ATATAGATGCCGTCCTAGCGCCCTTTAGGTCTCCCTCACCATGGAGCAAAGGGCAAGTCTTGACTCAGAGGAATCCGAGTCCCCTCCACAAGAGAACTCCTGTCTGGACCCCCCTGATCGGGACCCAAATTGCAAGCCCCCACCCGTAAAACCACATATCTTTACCACACGGTCCGCAACTAGGTTGTTTGGTAAGGGAGACCCCCTTATTACTACCATGGGCACAGGAA
TrpV1_DMS-1_Arg46Gly	ATATAGATGCCGTCCTAGCGCCCTTTAGGTCTCCCTCACCATGGAGCAAAGGGCAAGTCTTGACTCAGAGGAATCCGAGTCCCCTCCACAAGAGAACTCCTGTCTGGACCCCCCTGATCGGGACCCAAATTGCAAGCCCCCACCCGTAAAACCACATATCTTTACCACACGGTCCGGCACTAGGTTGTTTGGTAAGGGAGACCCCCTTATTACTACCATGGGCACAGGAA
TrpV1_DMS-1_Arg46Ile	ATATAGATGCCGTCCTAGCGCCCTTTAGGTCTCCCTCACCATGGAGCAAAGGGCAAGTCTTGACTCAGAGGAATCCGAGTCCCCTCCACAAGAGAACTCCTGTCTGGACCCCCCTGATCGGGACCCAAATTGCAAGCCCCCACCCGTAAAACCACATATCTTTACCACACGGTCCATAACTAGGTTGTTTGGTAAGGGAGACCCCCTTATTACTACCATGGGCACAGGAA
TrpV1_DMS-1_Arg46Leu	ATATAGATGCCGTCCTAGCGCCCTTTAGGTCTCCCTCACCATGGAGCAAAGGGCAAGTCTTGACTCAGAGGAATCCGAGTCCCCTCCACAAGAGAACTCCTGTCTGGACCCCCCTGATCGGGACCCAAATTGCAAGCCCCCACCCGTAAAACCACATATCTTTACCACACGGTCCCTGACTAGGTTGTTTGGTAAGGGAGACCCCCTTATTACTACCATGGGCACAGGAA
TrpV1_DMS-1_Arg46His	ATATAGATGCCGTCCTAGCGCCCTTTAGGTCTCCCTCACCATGGAGCAAAGGGCAAGTCTTGACTCAGAGGAATCCGAGTCCCCTCCACAAGAGAACTCCTGTCTGGACCCCCCTGATCGGGACCCAAATTGCAAGCCCCCACCCGTAAAACCACATATCTTTACCACACGGTCCCACACTAGGTTGTTTGGTAAGGGAGACCCCCTTATTACTACCATGGGCACAGGAA
TrpV1_DMS-1_Arg46Arg	ATATAGATGCCGTCCTAGCGCCCTTTAGGTCTCCCTCACCATGGAGCAAAGGGCAAGTCTTGACTCAGAGGAATCCGAGTCCCCTCCACAAGAGAACTCCTGTCTGGACCCCCCTGATCGGGACCCAAATTGCAAGCCCCCACCCGTAAAACCACATATCTTTACCACACGGTCCAGAACTAGGTTGTTTGGTAAGGGAGACCCCCTTATTACTACCATGGGCACAGGAA
TrpV1_DMS-1_Arg46Trp	ATATAGATGCCGTCCTAGCGCCCTTTAGGTCTCCCTCACCATGGAGCAAAGGGCAAGTCTTGACTCAGAGGAATCCGAGTCCCCTCCACAAGAGAACTCCTGTCTGGACCCCCCTGATCGGGACCCAAATTGCAAGCCCCCACCCGTAAAACCACATATCTTTACCACACGGTCCTGGACTAGGTTGTTTGGTAAGGGAGACCCCCTTATTACTACCATGGGCACAGGAA
TrpV1_DMS-1_Arg46Val	ATATAGATGCCGTCCTAGCGCCCTTTAGGTCTCCCTCACCATGGAGCAAAGGGCAAGTCTTGACTCAGAGGAATCCGAGTCCCCTCCACAAGAGAACTCCTGTCTGGACCCCCCTGATCGGGACCCAAATTGCAAGCCCCCACCCGTAAAACCACATATCTTTACCACACGGTCCGTAACTAGGTTGTTTGGTAAGGGAGACCCCCTTATTACTACCATGGGCACAGGAA
TrpV1_DMS-1_Arg46Glu	ATATAGATGCCGTCCTAGCGCCCTTTAGGTCTCCCTCACCATGGAGCAAAGGGCAAGTCTTGACTCAGAGGAATCCGAGTCCCCTCCACAAGAGAACTCCTGTCTGGACCCCCCTGATCGGGACCCAAATTGCAAGCCCCCACCCGTAAAACCACATATCTTTACCACACGGTCCGAAACTAGGTTGTTTGGTAAGGGAGACCCCCTTATTACTACCATGGGCACAGGAA
TrpV1_DMS-1_Arg46Tyr	ATATAGATGCCGTCCTAGCGCCCTTTAGGTCTCCCTCACCATGGAGCAAAGGGCAAGTCTTGACTCAGAGGAATCCGAGTCCCCTCCACAAGAGAACTCCTGTCTGGACCCCCCTGATCGGGACCCAAATTGCAAGCCCCCACCCGTAAAACCACATATCTTTACCACACGGTCCTACACTAGGTTGTTTGGTAAGGGAGACCCCCTTATTACTACCATGGGCACAGGAA
TrpV1_DMS-1_Thr47Cys	ATATAGATGCCGTCCTAGCGCCCTTTAGGTCTCCCTCACCATGGAGCAAAGGGCAAGTCTTGACTCAGAGGAATCCGAGTCCCCTCCACAAGAGAACTCCTGTCTGGACCCCCCTGATCGGGACCCAAATTGCAAGCCCCCACCCGTAAAACCACATATCTTTACCACACGGTCCAGGTGTAGGTTGTTTGGTAAGGGAGACCCCCTTATTACTACCATGGGCACAGGAA
TrpV1_DMS-1_Thr47Asp	ATATAGATGCCGTCCTAGCGCCCTTTAGGTCTCCCTCACCATGGAGCAAAGGGCAAGTCTTGACTCAGAGGAATCCGAGTCCCCTCCACAAGAGAACTCCTGTCTGGACCCCCCTGATCGGGACCCAAATTGCAAGCCCCCACCCGTAAAACCACATATCTTTACCACACGGTCCAGGGACAGGTTGTTTGGTAAGGGAGACCCCCTTATTACTACCATGGGCACAGGAA
TrpV1_DMS-1_Thr47Ser	ATATAGATGCCGTCCTAGCGCCCTTTAGGTCTCCCTCACCATGGAGCAAAGGGCAAGTCTTGACTCAGAGGAATCCGAGTCCCCTCCACAAGAGAACTCCTGTCTGGACCCCCCTGATCGGGACCCAAATTGCAAGCCCCCACCCGTAAAACCACATATCTTTACCACACGGTCCAGGTCCAGGTTGTTTGGTAAGGGAGACCCCCTTATTACTACCATGGGCACAGGAA
TrpV1_DMS-1_Thr47Gln	ATATAGATGCCGTCCTAGCGCCCTTTAGGTCTCCCTCACCATGGAGCAAAGGGCAAGTCTTGACTCAGAGGAATCCGAGTCCCCTCCACAAGAGAACTCCTGTCTGGACCCCCCTGATCGGGACCCAAATTGCAAGCCCCCACCCGTAAAACCACATATCTTTACCACACGGTCCAGGCAGAGGTTGTTTGGTAAGGGAGACCCCCTTATTACTACCATGGGCACAGGAA
TrpV1_DMS-1_Thr47Met	ATATAGATGCCGTCCTAGCGCCCTTTAGGTCTCCCTCACCATGGAGCAAAGGGCAAGTCTTGACTCAGAGGAATCCGAGTCCCCTCCACAAGAGAACTCCTGTCTGGACCCCCCTGATCGGGACCCAAATTGCAAGCCCCCACCCGTAAAACCACATATCTTTACCACACGGTCCAGGATGAGGTTGTTTGGTAAGGGAGACCCCCTTATTACTACCATGGGCACAGGAA
TrpV1_DMS-1_Thr47Asn	ATATAGATGCCGTCCTAGCGCCCTTTAGGTCTCCCTCACCATGGAGCAAAGGGCAAGTCTTGACTCAGAGGAATCCGAGTCCCCTCCACAAGAGAACTCCTGTCTGGACCCCCCTGATCGGGACCCAAATTGCAAGCCCCCACCCGTAAAACCACATATCTTTACCACACGGTCCAGGAATAGGTTGTTTGGTAAGGGAGACCCCCTTATTACTACCATGGGCACAGGAA
TrpV1_DMS-1_Thr47Pro	ATATAGATGCCGTCCTAGCGCCCTTTAGGTCTCCCTCACCATGGAGCAAAGGGCAAGTCTTGACTCAGAGGAATCCGAGTCCCCTCCACAAGAGAACTCCTGTCTGGACCCCCCTGATCGGGACCCAAATTGCAAGCCCCCACCCGTAAAACCACATATCTTTACCACACGGTCCAGGCCGAGGTTGTTTGGTAAGGGAGACCCCCTTATTACTACCATGGGCACAGGAA
TrpV1_DMS-1_Thr47Lys	ATATAGATGCCGTCCTAGCGCCCTTTAGGTCTCCCTCACCATGGAGCAAAGGGCAAGTCTTGACTCAGAGGAATCCGAGTCCCCTCCACAAGAGAACTCCTGTCTGGACCCCCCTGATCGGGACCCAAATTGCAAGCCCCCACCCGTAAAACCACATATCTTTACCACACGGTCCAGGAAAAGGTTGTTTGGTAAGGGAGACCCCCTTATTACTACCATGGGCACAGGAA
TrpV1_DMS-1_Thr47Thr	ATATAGATGCCGTCCTAGCGCCCTTTAGGTCTCCCTCACCATGGAGCAAAGGGCAAGTCTTGACTCAGAGGAATCCGAGTCCCCTCCACAAGAGAACTCCTGTCTGGACCCCCCTGATCGGGACCCAAATTGCAAGCCCCCACCCGTAAAACCACATATCTTTACCACACGGTCCAGGACAAGGTTGTTTGGTAAGGGAGACCCCCTTATTACTACCATGGGCACAGGAA
TrpV1_DMS-1_Thr47Phe	ATATAGATGCCGTCCTAGCGCCCTTTAGGTCTCCCTCACCATGGAGCAAAGGGCAAGTCTTGACTCAGAGGAATCCGAGTCCCCTCCACAAGAGAACTCCTGTCTGGACCCCCCTGATCGGGACCCAAATTGCAAGCCCCCACCCGTAAAACCACATATCTTTACCACACGGTCCAGGTTCAGGTTGTTTGGTAAGGGAGACCCCCTTATTACTACCATGGGCACAGGAA
TrpV1_DMS-1_Thr47Ala	ATATAGATGCCGTCCTAGCGCCCTTTAGGTCTCCCTCACCATGGAGCAAAGGGCAAGTCTTGACTCAGAGGAATCCGAGTCCCCTCCACAAGAGAACTCCTGTCTGGACCCCCCTGATCGGGACCCAAATTGCAAGCCCCCACCCGTAAAACCACATATCTTTACCACACGGTCCAGGGCTAGGTTGTTTGGTAAGGGAGACCCCCTTATTACTACCATGGGCACAGGAA
TrpV1_DMS-1_Thr47Gly	ATATAGATGCCGTCCTAGCGCCCTTTAGGTCTCCCTCACCATGGAGCAAAGGGCAAGTCTTGACTCAGAGGAATCCGAGTCCCCTCCACAAGAGAACTCCTGTCTGGACCCCCCTGATCGGGACCCAAATTGCAAGCCCCCACCCGTAAAACCACATATCTTTACCACACGGTCCAGGGGAAGGTTGTTTGGTAAGGGAGACCCCCTTATTACTACCATGGGCACAGGAA
TrpV1_DMS-1_Thr47Ile	ATATAGATGCCGTCCTAGCGCCCTTTAGGTCTCCCTCACCATGGAGCAAAGGGCAAGTCTTGACTCAGAGGAATCCGAGTCCCCTCCACAAGAGAACTCCTGTCTGGACCCCCCTGATCGGGACCCAAATTGCAAGCCCCCACCCGTAAAACCACATATCTTTACCACACGGTCCAGGATAAGGTTGTTTGGTAAGGGAGACCCCCTTATTACTACCATGGGCACAGGAA
TrpV1_DMS-1_Thr47Leu	ATATAGATGCCGTCCTAGCGCCCTTTAGGTCTCCCTCACCATGGAGCAAAGGGCAAGTCTTGACTCAGAGGAATCCGAGTCCCCTCCACAAGAGAACTCCTGTCTGGACCCCCCTGATCGGGACCCAAATTGCAAGCCCCCACCCGTAAAACCACATATCTTTACCACACGGTCCAGGCTGAGGTTGTTTGGTAAGGGAGACCCCCTTATTACTACCATGGGCACAGGAA
TrpV1_DMS-1_Thr47His	ATATAGATGCCGTCCTAGCGCCCTTTAGGTCTCCCTCACCATGGAGCAAAGGGCAAGTCTTGACTCAGAGGAATCCGAGTCCCCTCCACAAGAGAACTCCTGTCTGGACCCCCCTGATCGGGACCCAAATTGCAAGCCCCCACCCGTAAAACCACATATCTTTACCACACGGTCCAGGCACAGGTTGTTTGGTAAGGGAGACCCCCTTATTACTACCATGGGCACAGGAA
TrpV1_DMS-1_Thr47Arg	ATATAGATGCCGTCCTAGCGCCCTTTAGGTCTCCCTCACCATGGAGCAAAGGGCAAGTCTTGACTCAGAGGAATCCGAGTCCCCTCCACAAGAGAACTCCTGTCTGGACCCCCCTGATCGGGACCCAAATTGCAAGCCCCCACCCGTAAAACCACATATCTTTACCACACGGTCCAGGCGCAGGTTGTTTGGTAAGGGAGACCCCCTTATTACTACCATGGGCACAGGAA
TrpV1_DMS-1_Thr47Trp	ATATAGATGCCGTCCTAGCGCCCTTTAGGTCTCCCTCACCATGGAGCAAAGGGCAAGTCTTGACTCAGAGGAATCCGAGTCCCCTCCACAAGAGAACTCCTGTCTGGACCCCCCTGATCGGGACCCAAATTGCAAGCCCCCACCCGTAAAACCACATATCTTTACCACACGGTCCAGGTGGAGGTTGTTTGGTAAGGGAGACCCCCTTATTACTACCATGGGCACAGGAA
TrpV1_DMS-1_Thr47Val	ATATAGATGCCGTCCTAGCGCCCTTTAGGTCTCCCTCACCATGGAGCAAAGGGCAAGTCTTGACTCAGAGGAATCCGAGTCCCCTCCACAAGAGAACTCCTGTCTGGACCCCCCTGATCGGGACCCAAATTGCAAGCCCCCACCCGTAAAACCACATATCTTTACCACACGGTCCAGGGTAAGGTTGTTTGGTAAGGGAGACCCCCTTATTACTACCATGGGCACAGGAA
TrpV1_DMS-1_Thr47Glu	ATATAGATGCCGTCCTAGCGCCCTTTAGGTCTCCCTCACCATGGAGCAAAGGGCAAGTCTTGACTCAGAGGAATCCGAGTCCCCTCCACAAGAGAACTCCTGTCTGGACCCCCCTGATCGGGACCCAAATTGCAAGCCCCCACCCGTAAAACCACATATCTTTACCACACGGTCCAGGGAAAGGTTGTTTGGTAAGGGAGACCCCCTTATTACTACCATGGGCACAGGAA
TrpV1_DMS-1_Thr47Tyr	ATATAGATGCCGTCCTAGCGCCCTTTAGGTCTCCCTCACCATGGAGCAAAGGGCAAGTCTTGACTCAGAGGAATCCGAGTCCCCTCCACAAGAGAACTCCTGTCTGGACCCCCCTGATCGGGACCCAAATTGCAAGCCCCCACCCGTAAAACCACATATCTTTACCACACGGTCCAGGTACAGGTTGTTTGGTAAGGGAGACCCCCTTATTACTACCATGGGCACAGGAA
TrpV1_DMS-1_Arg48Cys	ATATAGATGCCGTCCTAGCGCCCTTTAGGTCTCCCTCACCATGGAGCAAAGGGCAAGTCTTGACTCAGAGGAATCCGAGTCCCCTCCACAAGAGAACTCCTGTCTGGACCCCCCTGATCGGGACCCAAATTGCAAGCCCCCACCCGTAAAACCACATATCTTTACCACACGGTCCAGGACTTGTTTGTTTGGTAAGGGAGACCCCCTTATTACTACCATGGGCACAGGAA
TrpV1_DMS-1_Arg48Asp	ATATAGATGCCGTCCTAGCGCCCTTTAGGTCTCCCTCACCATGGAGCAAAGGGCAAGTCTTGACTCAGAGGAATCCGAGTCCCCTCCACAAGAGAACTCCTGTCTGGACCCCCCTGATCGGGACCCAAATTGCAAGCCCCCACCCGTAAAACCACATATCTTTACCACACGGTCCAGGACTGATTTGTTTGGTAAGGGAGACCCCCTTATTACTACCATGGGCACAGGAA
TrpV1_DMS-1_Arg48Ser	ATATAGATGCCGTCCTAGCGCCCTTTAGGTCTCCCTCACCATGGAGCAAAGGGCAAGTCTTGACTCAGAGGAATCCGAGTCCCCTCCACAAGAGAACTCCTGTCTGGACCCCCCTGATCGGGACCCAAATTGCAAGCCCCCACCCGTAAAACCACATATCTTTACCACACGGTCCAGGACTTCTTTGTTTGGTAAGGGAGACCCCCTTATTACTACCATGGGCACAGGAA
TrpV1_DMS-1_Arg48Gln	ATATAGATGCCGTCCTAGCGCCCTTTAGGTCTCCCTCACCATGGAGCAAAGGGCAAGTCTTGACTCAGAGGAATCCGAGTCCCCTCCACAAGAGAACTCCTGTCTGGACCCCCCTGATCGGGACCCAAATTGCAAGCCCCCACCCGTAAAACCACATATCTTTACCACACGGTCCAGGACTCAGTTGTTTGGTAAGGGAGACCCCCTTATTACTACCATGGGCACAGGAA
TrpV1_DMS-1_Arg48Met	ATATAGATGCCGTCCTAGCGCCCTTTAGGTCTCCCTCACCATGGAGCAAAGGGCAAGTCTTGACTCAGAGGAATCCGAGTCCCCTCCACAAGAGAACTCCTGTCTGGACCCCCCTGATCGGGACCCAAATTGCAAGCCCCCACCCGTAAAACCACATATCTTTACCACACGGTCCAGGACTATGTTGTTTGGTAAGGGAGACCCCCTTATTACTACCATGGGCACAGGAA
TrpV1_DMS-1_Arg48Asn	ATATAGATGCCGTCCTAGCGCCCTTTAGGTCTCCCTCACCATGGAGCAAAGGGCAAGTCTTGACTCAGAGGAATCCGAGTCCCCTCCACAAGAGAACTCCTGTCTGGACCCCCCTGATCGGGACCCAAATTGCAAGCCCCCACCCGTAAAACCACATATCTTTACCACACGGTCCAGGACTAATTTGTTTGGTAAGGGAGACCCCCTTATTACTACCATGGGCACAGGAA
TrpV1_DMS-1_Arg48Pro	ATATAGATGCCGTCCTAGCGCCCTTTAGGTCTCCCTCACCATGGAGCAAAGGGCAAGTCTTGACTCAGAGGAATCCGAGTCCCCTCCACAAGAGAACTCCTGTCTGGACCCCCCTGATCGGGACCCAAATTGCAAGCCCCCACCCGTAAAACCACATATCTTTACCACACGGTCCAGGACTCCGTTGTTTGGTAAGGGAGACCCCCTTATTACTACCATGGGCACAGGAA
TrpV1_DMS-1_Arg48Lys	ATATAGATGCCGTCCTAGCGCCCTTTAGGTCTCCCTCACCATGGAGCAAAGGGCAAGTCTTGACTCAGAGGAATCCGAGTCCCCTCCACAAGAGAACTCCTGTCTGGACCCCCCTGATCGGGACCCAAATTGCAAGCCCCCACCCGTAAAACCACATATCTTTACCACACGGTCCAGGACTAAATTGTTTGGTAAGGGAGACCCCCTTATTACTACCATGGGCACAGGAA
TrpV1_DMS-1_Arg48Thr	ATATAGATGCCGTCCTAGCGCCCTTTAGGTCTCCCTCACCATGGAGCAAAGGGCAAGTCTTGACTCAGAGGAATCCGAGTCCCCTCCACAAGAGAACTCCTGTCTGGACCCCCCTGATCGGGACCCAAATTGCAAGCCCCCACCCGTAAAACCACATATCTTTACCACACGGTCCAGGACTACGTTGTTTGGTAAGGGAGACCCCCTTATTACTACCATGGGCACAGGAA
TrpV1_DMS-1_Arg48Phe	ATATAGATGCCGTCCTAGCGCCCTTTAGGTCTCCCTCACCATGGAGCAAAGGGCAAGTCTTGACTCAGAGGAATCCGAGTCCCCTCCACAAGAGAACTCCTGTCTGGACCCCCCTGATCGGGACCCAAATTGCAAGCCCCCACCCGTAAAACCACATATCTTTACCACACGGTCCAGGACTTTCTTGTTTGGTAAGGGAGACCCCCTTATTACTACCATGGGCACAGGAA
TrpV1_DMS-1_Arg48Ala	ATATAGATGCCGTCCTAGCGCCCTTTAGGTCTCCCTCACCATGGAGCAAAGGGCAAGTCTTGACTCAGAGGAATCCGAGTCCCCTCCACAAGAGAACTCCTGTCTGGACCCCCCTGATCGGGACCCAAATTGCAAGCCCCCACCCGTAAAACCACATATCTTTACCACACGGTCCAGGACTGCCTTGTTTGGTAAGGGAGACCCCCTTATTACTACCATGGGCACAGGAA
TrpV1_DMS-1_Arg48Gly	ATATAGATGCCGTCCTAGCGCCCTTTAGGTCTCCCTCACCATGGAGCAAAGGGCAAGTCTTGACTCAGAGGAATCCGAGTCCCCTCCACAAGAGAACTCCTGTCTGGACCCCCCTGATCGGGACCCAAATTGCAAGCCCCCACCCGTAAAACCACATATCTTTACCACACGGTCCAGGACTGGGTTGTTTGGTAAGGGAGACCCCCTTATTACTACCATGGGCACAGGAA
TrpV1_DMS-1_Arg48Ile	ATATAGATGCCGTCCTAGCGCCCTTTAGGTCTCCCTCACCATGGAGCAAAGGGCAAGTCTTGACTCAGAGGAATCCGAGTCCCCTCCACAAGAGAACTCCTGTCTGGACCCCCCTGATCGGGACCCAAATTGCAAGCCCCCACCCGTAAAACCACATATCTTTACCACACGGTCCAGGACTATCTTGTTTGGTAAGGGAGACCCCCTTATTACTACCATGGGCACAGGAA
TrpV1_DMS-1_Arg48Leu	ATATAGATGCCGTCCTAGCGCCCTTTAGGTCTCCCTCACCATGGAGCAAAGGGCAAGTCTTGACTCAGAGGAATCCGAGTCCCCTCCACAAGAGAACTCCTGTCTGGACCCCCCTGATCGGGACCCAAATTGCAAGCCCCCACCCGTAAAACCACATATCTTTACCACACGGTCCAGGACTTTGTTGTTTGGTAAGGGAGACCCCCTTATTACTACCATGGGCACAGGAA
TrpV1_DMS-1_Arg48His	ATATAGATGCCGTCCTAGCGCCCTTTAGGTCTCCCTCACCATGGAGCAAAGGGCAAGTCTTGACTCAGAGGAATCCGAGTCCCCTCCACAAGAGAACTCCTGTCTGGACCCCCCTGATCGGGACCCAAATTGCAAGCCCCCACCCGTAAAACCACATATCTTTACCACACGGTCCAGGACTCACTTGTTTGGTAAGGGAGACCCCCTTATTACTACCATGGGCACAGGAA
TrpV1_DMS-1_Arg48Arg	ATATAGATGCCGTCCTAGCGCCCTTTAGGTCTCCCTCACCATGGAGCAAAGGGCAAGTCTTGACTCAGAGGAATCCGAGTCCCCTCCACAAGAGAACTCCTGTCTGGACCCCCCTGATCGGGACCCAAATTGCAAGCCCCCACCCGTAAAACCACATATCTTTACCACACGGTCCAGGACTCGGTTGTTTGGTAAGGGAGACCCCCTTATTACTACCATGGGCACAGGAA
TrpV1_DMS-1_Arg48Trp	ATATAGATGCCGTCCTAGCGCCCTTTAGGTCTCCCTCACCATGGAGCAAAGGGCAAGTCTTGACTCAGAGGAATCCGAGTCCCCTCCACAAGAGAACTCCTGTCTGGACCCCCCTGATCGGGACCCAAATTGCAAGCCCCCACCCGTAAAACCACATATCTTTACCACACGGTCCAGGACTTGGTTGTTTGGTAAGGGAGACCCCCTTATTACTACCATGGGCACAGGAA
TrpV1_DMS-1_Arg48Val	ATATAGATGCCGTCCTAGCGCCCTTTAGGTCTCCCTCACCATGGAGCAAAGGGCAAGTCTTGACTCAGAGGAATCCGAGTCCCCTCCACAAGAGAACTCCTGTCTGGACCCCCCTGATCGGGACCCAAATTGCAAGCCCCCACCCGTAAAACCACATATCTTTACCACACGGTCCAGGACTGTTTTGTTTGGTAAGGGAGACCCCCTTATTACTACCATGGGCACAGGAA
TrpV1_DMS-1_Arg48Glu	ATATAGATGCCGTCCTAGCGCCCTTTAGGTCTCCCTCACCATGGAGCAAAGGGCAAGTCTTGACTCAGAGGAATCCGAGTCCCCTCCACAAGAGAACTCCTGTCTGGACCCCCCTGATCGGGACCCAAATTGCAAGCCCCCACCCGTAAAACCACATATCTTTACCACACGGTCCAGGACTGAGTTGTTTGGTAAGGGAGACCCCCTTATTACTACCATGGGCACAGGAA
TrpV1_DMS-1_Arg48Tyr	ATATAGATGCCGTCCTAGCGCCCTTTAGGTCTCCCTCACCATGGAGCAAAGGGCAAGTCTTGACTCAGAGGAATCCGAGTCCCCTCCACAAGAGAACTCCTGTCTGGACCCCCCTGATCGGGACCCAAATTGCAAGCCCCCACCCGTAAAACCACATATCTTTACCACACGGTCCAGGACTTACTTGTTTGGTAAGGGAGACCCCCTTATTACTACCATGGGCACAGGAA
TrpV1_DMS-1_Leu49Cys	ATATAGATGCCGTCCTAGCGCCCTTTAGGTCTCCCTCACCATGGAGCAAAGGGCAAGTCTTGACTCAGAGGAATCCGAGTCCCCTCCACAAGAGAACTCCTGTCTGGACCCCCCTGATCGGGACCCAAATTGCAAGCCCCCACCCGTAAAACCACATATCTTTACCACACGGTCCAGGACTAGGTGTTTTGGTAAGGGAGACCCCCTTATTACTACCATGGGCACAGGAA
TrpV1_DMS-1_Leu49Asp	ATATAGATGCCGTCCTAGCGCCCTTTAGGTCTCCCTCACCATGGAGCAAAGGGCAAGTCTTGACTCAGAGGAATCCGAGTCCCCTCCACAAGAGAACTCCTGTCTGGACCCCCCTGATCGGGACCCAAATTGCAAGCCCCCACCCGTAAAACCACATATCTTTACCACACGGTCCAGGACTAGGGACTTTGGTAAGGGAGACCCCCTTATTACTACCATGGGCACAGGAA
TrpV1_DMS-1_Leu49Ser	ATATAGATGCCGTCCTAGCGCCCTTTAGGTCTCCCTCACCATGGAGCAAAGGGCAAGTCTTGACTCAGAGGAATCCGAGTCCCCTCCACAAGAGAACTCCTGTCTGGACCCCCCTGATCGGGACCCAAATTGCAAGCCCCCACCCGTAAAACCACATATCTTTACCACACGGTCCAGGACTAGGTCATTTGGTAAGGGAGACCCCCTTATTACTACCATGGGCACAGGAA
TrpV1_DMS-1_Leu49Gln	ATATAGATGCCGTCCTAGCGCCCTTTAGGTCTCCCTCACCATGGAGCAAAGGGCAAGTCTTGACTCAGAGGAATCCGAGTCCCCTCCACAAGAGAACTCCTGTCTGGACCCCCCTGATCGGGACCCAAATTGCAAGCCCCCACCCGTAAAACCACATATCTTTACCACACGGTCCAGGACTAGGCAATTTGGTAAGGGAGACCCCCTTATTACTACCATGGGCACAGGAA
TrpV1_DMS-1_Leu49Met	ATATAGATGCCGTCCTAGCGCCCTTTAGGTCTCCCTCACCATGGAGCAAAGGGCAAGTCTTGACTCAGAGGAATCCGAGTCCCCTCCACAAGAGAACTCCTGTCTGGACCCCCCTGATCGGGACCCAAATTGCAAGCCCCCACCCGTAAAACCACATATCTTTACCACACGGTCCAGGACTAGGATGTTTGGTAAGGGAGACCCCCTTATTACTACCATGGGCACAGGAA
TrpV1_DMS-1_Leu49Asn	ATATAGATGCCGTCCTAGCGCCCTTTAGGTCTCCCTCACCATGGAGCAAAGGGCAAGTCTTGACTCAGAGGAATCCGAGTCCCCTCCACAAGAGAACTCCTGTCTGGACCCCCCTGATCGGGACCCAAATTGCAAGCCCCCACCCGTAAAACCACATATCTTTACCACACGGTCCAGGACTAGGAACTTTGGTAAGGGAGACCCCCTTATTACTACCATGGGCACAGGAA
TrpV1_DMS-1_Leu49Pro	ATATAGATGCCGTCCTAGCGCCCTTTAGGTCTCCCTCACCATGGAGCAAAGGGCAAGTCTTGACTCAGAGGAATCCGAGTCCCCTCCACAAGAGAACTCCTGTCTGGACCCCCCTGATCGGGACCCAAATTGCAAGCCCCCACCCGTAAAACCACATATCTTTACCACACGGTCCAGGACTAGGCCCTTTGGTAAGGGAGACCCCCTTATTACTACCATGGGCACAGGAA
TrpV1_DMS-1_Leu49Lys	ATATAGATGCCGTCCTAGCGCCCTTTAGGTCTCCCTCACCATGGAGCAAAGGGCAAGTCTTGACTCAGAGGAATCCGAGTCCCCTCCACAAGAGAACTCCTGTCTGGACCCCCCTGATCGGGACCCAAATTGCAAGCCCCCACCCGTAAAACCACATATCTTTACCACACGGTCCAGGACTAGGAAATTTGGTAAGGGAGACCCCCTTATTACTACCATGGGCACAGGAA
TrpV1_DMS-1_Leu49Thr	ATATAGATGCCGTCCTAGCGCCCTTTAGGTCTCCCTCACCATGGAGCAAAGGGCAAGTCTTGACTCAGAGGAATCCGAGTCCCCTCCACAAGAGAACTCCTGTCTGGACCCCCCTGATCGGGACCCAAATTGCAAGCCCCCACCCGTAAAACCACATATCTTTACCACACGGTCCAGGACTAGGACATTTGGTAAGGGAGACCCCCTTATTACTACCATGGGCACAGGAA
TrpV1_DMS-1_Leu49Phe	ATATAGATGCCGTCCTAGCGCCCTTTAGGTCTCCCTCACCATGGAGCAAAGGGCAAGTCTTGACTCAGAGGAATCCGAGTCCCCTCCACAAGAGAACTCCTGTCTGGACCCCCCTGATCGGGACCCAAATTGCAAGCCCCCACCCGTAAAACCACATATCTTTACCACACGGTCCAGGACTAGGTTCTTTGGTAAGGGAGACCCCCTTATTACTACCATGGGCACAGGAA
TrpV1_DMS-1_Leu49Ala	ATATAGATGCCGTCCTAGCGCCCTTTAGGTCTCCCTCACCATGGAGCAAAGGGCAAGTCTTGACTCAGAGGAATCCGAGTCCCCTCCACAAGAGAACTCCTGTCTGGACCCCCCTGATCGGGACCCAAATTGCAAGCCCCCACCCGTAAAACCACATATCTTTACCACACGGTCCAGGACTAGGGCCTTTGGTAAGGGAGACCCCCTTATTACTACCATGGGCACAGGAA
TrpV1_DMS-1_Leu49Gly	ATATAGATGCCGTCCTAGCGCCCTTTAGGTCTCCCTCACCATGGAGCAAAGGGCAAGTCTTGACTCAGAGGAATCCGAGTCCCCTCCACAAGAGAACTCCTGTCTGGACCCCCCTGATCGGGACCCAAATTGCAAGCCCCCACCCGTAAAACCACATATCTTTACCACACGGTCCAGGACTAGGGGGTTTGGTAAGGGAGACCCCCTTATTACTACCATGGGCACAGGAA
TrpV1_DMS-1_Leu49Ile	ATATAGATGCCGTCCTAGCGCCCTTTAGGTCTCCCTCACCATGGAGCAAAGGGCAAGTCTTGACTCAGAGGAATCCGAGTCCCCTCCACAAGAGAACTCCTGTCTGGACCCCCCTGATCGGGACCCAAATTGCAAGCCCCCACCCGTAAAACCACATATCTTTACCACACGGTCCAGGACTAGGATCTTTGGTAAGGGAGACCCCCTTATTACTACCATGGGCACAGGAA
TrpV1_DMS-1_Leu49Leu	ATATAGATGCCGTCCTAGCGCCCTTTAGGTCTCCCTCACCATGGAGCAAAGGGCAAGTCTTGACTCAGAGGAATCCGAGTCCCCTCCACAAGAGAACTCCTGTCTGGACCCCCCTGATCGGGACCCAAATTGCAAGCCCCCACCCGTAAAACCACATATCTTTACCACACGGTCCAGGACTAGGCTGTTTGGTAAGGGAGACCCCCTTATTACTACCATGGGCACAGGAA
TrpV1_DMS-1_Leu49His	ATATAGATGCCGTCCTAGCGCCCTTTAGGTCTCCCTCACCATGGAGCAAAGGGCAAGTCTTGACTCAGAGGAATCCGAGTCCCCTCCACAAGAGAACTCCTGTCTGGACCCCCCTGATCGGGACCCAAATTGCAAGCCCCCACCCGTAAAACCACATATCTTTACCACACGGTCCAGGACTAGGCATTTTGGTAAGGGAGACCCCCTTATTACTACCATGGGCACAGGAA
TrpV1_DMS-1_Leu49Arg	ATATAGATGCCGTCCTAGCGCCCTTTAGGTCTCCCTCACCATGGAGCAAAGGGCAAGTCTTGACTCAGAGGAATCCGAGTCCCCTCCACAAGAGAACTCCTGTCTGGACCCCCCTGATCGGGACCCAAATTGCAAGCCCCCACCCGTAAAACCACATATCTTTACCACACGGTCCAGGACTAGGCGCTTTGGTAAGGGAGACCCCCTTATTACTACCATGGGCACAGGAA
TrpV1_DMS-1_Leu49Trp	ATATAGATGCCGTCCTAGCGCCCTTTAGGTCTCCCTCACCATGGAGCAAAGGGCAAGTCTTGACTCAGAGGAATCCGAGTCCCCTCCACAAGAGAACTCCTGTCTGGACCCCCCTGATCGGGACCCAAATTGCAAGCCCCCACCCGTAAAACCACATATCTTTACCACACGGTCCAGGACTAGGTGGTTTGGTAAGGGAGACCCCCTTATTACTACCATGGGCACAGGAA
TrpV1_DMS-1_Leu49Val	ATATAGATGCCGTCCTAGCGCCCTTTAGGTCTCCCTCACCATGGAGCAAAGGGCAAGTCTTGACTCAGAGGAATCCGAGTCCCCTCCACAAGAGAACTCCTGTCTGGACCCCCCTGATCGGGACCCAAATTGCAAGCCCCCACCCGTAAAACCACATATCTTTACCACACGGTCCAGGACTAGGGTGTTTGGTAAGGGAGACCCCCTTATTACTACCATGGGCACAGGAA
TrpV1_DMS-1_Leu49Glu	ATATAGATGCCGTCCTAGCGCCCTTTAGGTCTCCCTCACCATGGAGCAAAGGGCAAGTCTTGACTCAGAGGAATCCGAGTCCCCTCCACAAGAGAACTCCTGTCTGGACCCCCCTGATCGGGACCCAAATTGCAAGCCCCCACCCGTAAAACCACATATCTTTACCACACGGTCCAGGACTAGGGAATTTGGTAAGGGAGACCCCCTTATTACTACCATGGGCACAGGAA
TrpV1_DMS-1_Leu49Tyr	ATATAGATGCCGTCCTAGCGCCCTTTAGGTCTCCCTCACCATGGAGCAAAGGGCAAGTCTTGACTCAGAGGAATCCGAGTCCCCTCCACAAGAGAACTCCTGTCTGGACCCCCCTGATCGGGACCCAAATTGCAAGCCCCCACCCGTAAAACCACATATCTTTACCACACGGTCCAGGACTAGGTATTTTGGTAAGGGAGACCCCCTTATTACTACCATGGGCACAGGAA
TrpV1_insert-1_GGA-2	ATATAGATGCCGTCCTAGCGCCCTTGGTCTCCCTCACCATGGGAGAGCAAAGGGCAAGTCTTGACTCAGAGGAATCCGAGTCCCCTCCACAAGAGAACTCCTGTCTGGACCCCCCTGATCGGGACCCAAATTGCAAGCCCCCACCCGTAAAACCACATATCTTTACCACACGGTCCAGGACTAGGTTGTTTGGTAAGGGAGACCCCTTATTACTACCATGGGCACAGGAA
TrpV1_insert-1_GGATCC-2	ATATAGATGCCGTCCTAGCGCCCTGGTCTCCCTCACCATGGGATCCGAGCAAAGGGCAAGTCTTGACTCAGAGGAATCCGAGTCCCCTCCACAAGAGAACTCCTGTCTGGACCCCCCTGATCGGGACCCAAATTGCAAGCCCCCACCCGTAAAACCACATATCTTTACCACACGGTCCAGGACTAGGTTGTTTGGTAAGGGAGACCTTATTACTACCATGGGCACAGGAA
TrpV1_insert-1_GGATCCGGG-2	ATATAGATGCCGTCCTAGCGCCGGTCTCCCTCACCATGGGATCCGGGGAGCAAAGGGCAAGTCTTGACTCAGAGGAATCCGAGTCCCCTCCACAAGAGAACTCCTGTCTGGACCCCCCTGATCGGGACCCAAATTGCAAGCCCCCACCCGTAAAACCACATATCTTTACCACACGGTCCAGGACTAGGTTGTTTGGTAAGGGAGACCTATTACTACCATGGGCACAGGAA
TrpV1_insert-1_GGA-3	ATATAGATGCCGTCCTAGCGCCCTTGGTCTCCCTCACCATGGAGGGACAAAGGGCAAGTCTTGACTCAGAGGAATCCGAGTCCCCTCCACAAGAGAACTCCTGTCTGGACCCCCCTGATCGGGACCCAAATTGCAAGCCCCCACCCGTAAAACCACATATCTTTACCACACGGTCCAGGACTAGGTTGTTTGGTAAGGGAGACCCCTTATTACTACCATGGGCACAGGAA
TrpV1_insert-1_GGATCC-3	ATATAGATGCCGTCCTAGCGCCCTGGTCTCCCTCACCATGGAGGGATCCCAAAGGGCAAGTCTTGACTCAGAGGAATCCGAGTCCCCTCCACAAGAGAACTCCTGTCTGGACCCCCCTGATCGGGACCCAAATTGCAAGCCCCCACCCGTAAAACCACATATCTTTACCACACGGTCCAGGACTAGGTTGTTTGGTAAGGGAGACCTTATTACTACCATGGGCACAGGAA
TrpV1_insert-1_GGATCCGGG-3	ATATAGATGCCGTCCTAGCGCCGGTCTCCCTCACCATGGAGGGATCCGGGCAAAGGGCAAGTCTTGACTCAGAGGAATCCGAGTCCCCTCCACAAGAGAACTCCTGTCTGGACCCCCCTGATCGGGACCCAAATTGCAAGCCCCCACCCGTAAAACCACATATCTTTACCACACGGTCCAGGACTAGGTTGTTTGGTAAGGGAGACCTATTACTACCATGGGCACAGGAA
TrpV1_insert-1_GGA-4	ATATAGATGCCGTCCTAGCGCCCTTGGTCTCCCTCACCATGGAGCAAGGAAGGGCAAGTCTTGACTCAGAGGAATCCGAGTCCCCTCCACAAGAGAACTCCTGTCTGGACCCCCCTGATCGGGACCCAAATTGCAAGCCCCCACCCGTAAAACCACATATCTTTACCACACGGTCCAGGACTAGGTTGTTTGGTAAGGGAGACCCCTTATTACTACCATGGGCACAGGAA
TrpV1_insert-1_GGATCC-4	ATATAGATGCCGTCCTAGCGCCCTGGTCTCCCTCACCATGGAGCAAGGATCCAGGGCAAGTCTTGACTCAGAGGAATCCGAGTCCCCTCCACAAGAGAACTCCTGTCTGGACCCCCCTGATCGGGACCCAAATTGCAAGCCCCCACCCGTAAAACCACATATCTTTACCACACGGTCCAGGACTAGGTTGTTTGGTAAGGGAGACCTTATTACTACCATGGGCACAGGAA
TrpV1_insert-1_GGATCCGGG-4	ATATAGATGCCGTCCTAGCGCCGGTCTCCCTCACCATGGAGCAAGGATCCGGGAGGGCAAGTCTTGACTCAGAGGAATCCGAGTCCCCTCCACAAGAGAACTCCTGTCTGGACCCCCCTGATCGGGACCCAAATTGCAAGCCCCCACCCGTAAAACCACATATCTTTACCACACGGTCCAGGACTAGGTTGTTTGGTAAGGGAGACCTATTACTACCATGGGCACAGGAA
TrpV1_insert-1_GGA-5	ATATAGATGCCGTCCTAGCGCCCTTGGTCTCCCTCACCATGGAGCAAAGGGGAGCAAGTCTTGACTCAGAGGAATCCGAGTCCCCTCCACAAGAGAACTCCTGTCTGGACCCCCCTGATCGGGACCCAAATTGCAAGCCCCCACCCGTAAAACCACATATCTTTACCACACGGTCCAGGACTAGGTTGTTTGGTAAGGGAGACCCCTTATTACTACCATGGGCACAGGAA
TrpV1_insert-1_GGATCC-5	ATATAGATGCCGTCCTAGCGCCCTGGTCTCCCTCACCATGGAGCAAAGGGGATCCGCAAGTCTTGACTCAGAGGAATCCGAGTCCCCTCCACAAGAGAACTCCTGTCTGGACCCCCCTGATCGGGACCCAAATTGCAAGCCCCCACCCGTAAAACCACATATCTTTACCACACGGTCCAGGACTAGGTTGTTTGGTAAGGGAGACCTTATTACTACCATGGGCACAGGAA
TrpV1_insert-1_GGATCCGGG-5	ATATAGATGCCGTCCTAGCGCCGGTCTCCCTCACCATGGAGCAAAGGGGATCCGGGGCAAGTCTTGACTCAGAGGAATCCGAGTCCCCTCCACAAGAGAACTCCTGTCTGGACCCCCCTGATCGGGACCCAAATTGCAAGCCCCCACCCGTAAAACCACATATCTTTACCACACGGTCCAGGACTAGGTTGTTTGGTAAGGGAGACCTATTACTACCATGGGCACAGGAA
TrpV1_insert-1_GGA-6	ATATAGATGCCGTCCTAGCGCCCTTGGTCTCCCTCACCATGGAGCAAAGGGCAGGAAGTCTTGACTCAGAGGAATCCGAGTCCCCTCCACAAGAGAACTCCTGTCTGGACCCCCCTGATCGGGACCCAAATTGCAAGCCCCCACCCGTAAAACCACATATCTTTACCACACGGTCCAGGACTAGGTTGTTTGGTAAGGGAGACCCCTTATTACTACCATGGGCACAGGAA
TrpV1_insert-1_GGATCC-6	ATATAGATGCCGTCCTAGCGCCCTGGTCTCCCTCACCATGGAGCAAAGGGCAGGATCCAGTCTTGACTCAGAGGAATCCGAGTCCCCTCCACAAGAGAACTCCTGTCTGGACCCCCCTGATCGGGACCCAAATTGCAAGCCCCCACCCGTAAAACCACATATCTTTACCACACGGTCCAGGACTAGGTTGTTTGGTAAGGGAGACCTTATTACTACCATGGGCACAGGAA
TrpV1_insert-1_GGATCCGGG-6	ATATAGATGCCGTCCTAGCGCCGGTCTCCCTCACCATGGAGCAAAGGGCAGGATCCGGGAGTCTTGACTCAGAGGAATCCGAGTCCCCTCCACAAGAGAACTCCTGTCTGGACCCCCCTGATCGGGACCCAAATTGCAAGCCCCCACCCGTAAAACCACATATCTTTACCACACGGTCCAGGACTAGGTTGTTTGGTAAGGGAGACCTATTACTACCATGGGCACAGGAA
TrpV1_insert-1_GGA-7	ATATAGATGCCGTCCTAGCGCCCTTGGTCTCCCTCACCATGGAGCAAAGGGCAAGTGGACTTGACTCAGAGGAATCCGAGTCCCCTCCACAAGAGAACTCCTGTCTGGACCCCCCTGATCGGGACCCAAATTGCAAGCCCCCACCCGTAAAACCACATATCTTTACCACACGGTCCAGGACTAGGTTGTTTGGTAAGGGAGACCCCTTATTACTACCATGGGCACAGGAA
TrpV1_insert-1_GGATCC-7	ATATAGATGCCGTCCTAGCGCCCTGGTCTCCCTCACCATGGAGCAAAGGGCAAGTGGATCCCTTGACTCAGAGGAATCCGAGTCCCCTCCACAAGAGAACTCCTGTCTGGACCCCCCTGATCGGGACCCAAATTGCAAGCCCCCACCCGTAAAACCACATATCTTTACCACACGGTCCAGGACTAGGTTGTTTGGTAAGGGAGACCTTATTACTACCATGGGCACAGGAA
TrpV1_insert-1_GGATCCGGG-7	ATATAGATGCCGTCCTAGCGCCGGTCTCCCTCACCATGGAGCAAAGGGCAAGTGGATCCGGGCTTGACTCAGAGGAATCCGAGTCCCCTCCACAAGAGAACTCCTGTCTGGACCCCCCTGATCGGGACCCAAATTGCAAGCCCCCACCCGTAAAACCACATATCTTTACCACACGGTCCAGGACTAGGTTGTTTGGTAAGGGAGACCTATTACTACCATGGGCACAGGAA
TrpV1_insert-1_GGA-8	ATATAGATGCCGTCCTAGCGCCCTTGGTCTCCCTCACCATGGAGCAAAGGGCAAGTCTTGGAGACTCAGAGGAATCCGAGTCCCCTCCACAAGAGAACTCCTGTCTGGACCCCCCTGATCGGGACCCAAATTGCAAGCCCCCACCCGTAAAACCACATATCTTTACCACACGGTCCAGGACTAGGTTGTTTGGTAAGGGAGACCCCTTATTACTACCATGGGCACAGGAA
TrpV1_insert-1_GGATCC-8	ATATAGATGCCGTCCTAGCGCCCTGGTCTCCCTCACCATGGAGCAAAGGGCAAGTCTTGGATCCGACTCAGAGGAATCCGAGTCCCCTCCACAAGAGAACTCCTGTCTGGACCCCCCTGATCGGGACCCAAATTGCAAGCCCCCACCCGTAAAACCACATATCTTTACCACACGGTCCAGGACTAGGTTGTTTGGTAAGGGAGACCTTATTACTACCATGGGCACAGGAA
TrpV1_insert-1_GGATCCGGG-8	ATATAGATGCCGTCCTAGCGCCGGTCTCCCTCACCATGGAGCAAAGGGCAAGTCTTGGATCCGGGGACTCAGAGGAATCCGAGTCCCCTCCACAAGAGAACTCCTGTCTGGACCCCCCTGATCGGGACCCAAATTGCAAGCCCCCACCCGTAAAACCACATATCTTTACCACACGGTCCAGGACTAGGTTGTTTGGTAAGGGAGACCTATTACTACCATGGGCACAGGAA
TrpV1_insert-1_GGA-9	ATATAGATGCCGTCCTAGCGCCCTTGGTCTCCCTCACCATGGAGCAAAGGGCAAGTCTTGACGGATCAGAGGAATCCGAGTCCCCTCCACAAGAGAACTCCTGTCTGGACCCCCCTGATCGGGACCCAAATTGCAAGCCCCCACCCGTAAAACCACATATCTTTACCACACGGTCCAGGACTAGGTTGTTTGGTAAGGGAGACCCCTTATTACTACCATGGGCACAGGAA
TrpV1_insert-1_GGATCC-9	ATATAGATGCCGTCCTAGCGCCCTGGTCTCCCTCACCATGGAGCAAAGGGCAAGTCTTGACGGATCCTCAGAGGAATCCGAGTCCCCTCCACAAGAGAACTCCTGTCTGGACCCCCCTGATCGGGACCCAAATTGCAAGCCCCCACCCGTAAAACCACATATCTTTACCACACGGTCCAGGACTAGGTTGTTTGGTAAGGGAGACCTTATTACTACCATGGGCACAGGAA
TrpV1_insert-1_GGATCCGGG-9	ATATAGATGCCGTCCTAGCGCCGGTCTCCCTCACCATGGAGCAAAGGGCAAGTCTTGACGGATCCGGGTCAGAGGAATCCGAGTCCCCTCCACAAGAGAACTCCTGTCTGGACCCCCCTGATCGGGACCCAAATTGCAAGCCCCCACCCGTAAAACCACATATCTTTACCACACGGTCCAGGACTAGGTTGTTTGGTAAGGGAGACCTATTACTACCATGGGCACAGGAA
TrpV1_insert-1_GGA-10	ATATAGATGCCGTCCTAGCGCCCTTGGTCTCCCTCACCATGGAGCAAAGGGCAAGTCTTGACTCAGGAGAGGAATCCGAGTCCCCTCCACAAGAGAACTCCTGTCTGGACCCCCCTGATCGGGACCCAAATTGCAAGCCCCCACCCGTAAAACCACATATCTTTACCACACGGTCCAGGACTAGGTTGTTTGGTAAGGGAGACCCCTTATTACTACCATGGGCACAGGAA
TrpV1_insert-1_GGATCC-10	ATATAGATGCCGTCCTAGCGCCCTGGTCTCCCTCACCATGGAGCAAAGGGCAAGTCTTGACTCAGGATCCGAGGAATCCGAGTCCCCTCCACAAGAGAACTCCTGTCTGGACCCCCCTGATCGGGACCCAAATTGCAAGCCCCCACCCGTAAAACCACATATCTTTACCACACGGTCCAGGACTAGGTTGTTTGGTAAGGGAGACCTTATTACTACCATGGGCACAGGAA
TrpV1_insert-1_GGATCCGGG-10	ATATAGATGCCGTCCTAGCGCCGGTCTCCCTCACCATGGAGCAAAGGGCAAGTCTTGACTCAGGATCCGGGGAGGAATCCGAGTCCCCTCCACAAGAGAACTCCTGTCTGGACCCCCCTGATCGGGACCCAAATTGCAAGCCCCCACCCGTAAAACCACATATCTTTACCACACGGTCCAGGACTAGGTTGTTTGGTAAGGGAGACCTATTACTACCATGGGCACAGGAA
TrpV1_insert-1_GGA-11	ATATAGATGCCGTCCTAGCGCCCTTGGTCTCCCTCACCATGGAGCAAAGGGCAAGTCTTGACTCAGAGGGAGAATCCGAGTCCCCTCCACAAGAGAACTCCTGTCTGGACCCCCCTGATCGGGACCCAAATTGCAAGCCCCCACCCGTAAAACCACATATCTTTACCACACGGTCCAGGACTAGGTTGTTTGGTAAGGGAGACCCCTTATTACTACCATGGGCACAGGAA
TrpV1_insert-1_GGATCC-11	ATATAGATGCCGTCCTAGCGCCCTGGTCTCCCTCACCATGGAGCAAAGGGCAAGTCTTGACTCAGAGGGATCCGAATCCGAGTCCCCTCCACAAGAGAACTCCTGTCTGGACCCCCCTGATCGGGACCCAAATTGCAAGCCCCCACCCGTAAAACCACATATCTTTACCACACGGTCCAGGACTAGGTTGTTTGGTAAGGGAGACCTTATTACTACCATGGGCACAGGAA
TrpV1_insert-1_GGATCCGGG-11	ATATAGATGCCGTCCTAGCGCCGGTCTCCCTCACCATGGAGCAAAGGGCAAGTCTTGACTCAGAGGGATCCGGGGAATCCGAGTCCCCTCCACAAGAGAACTCCTGTCTGGACCCCCCTGATCGGGACCCAAATTGCAAGCCCCCACCCGTAAAACCACATATCTTTACCACACGGTCCAGGACTAGGTTGTTTGGTAAGGGAGACCTATTACTACCATGGGCACAGGAA
TrpV1_insert-1_GGA-12	ATATAGATGCCGTCCTAGCGCCCTTGGTCTCCCTCACCATGGAGCAAAGGGCAAGTCTTGACTCAGAGGAAGGATCCGAGTCCCCTCCACAAGAGAACTCCTGTCTGGACCCCCCTGATCGGGACCCAAATTGCAAGCCCCCACCCGTAAAACCACATATCTTTACCACACGGTCCAGGACTAGGTTGTTTGGTAAGGGAGACCCCTTATTACTACCATGGGCACAGGAA
TrpV1_insert-1_GGATCC-12	ATATAGATGCCGTCCTAGCGCCCTGGTCTCCCTCACCATGGAGCAAAGGGCAAGTCTTGACTCAGAGGAAGGATCCTCCGAGTCCCCTCCACAAGAGAACTCCTGTCTGGACCCCCCTGATCGGGACCCAAATTGCAAGCCCCCACCCGTAAAACCACATATCTTTACCACACGGTCCAGGACTAGGTTGTTTGGTAAGGGAGACCTTATTACTACCATGGGCACAGGAA
TrpV1_insert-1_GGATCCGGG-12	ATATAGATGCCGTCCTAGCGCCGGTCTCCCTCACCATGGAGCAAAGGGCAAGTCTTGACTCAGAGGAAGGATCCGGGTCCGAGTCCCCTCCACAAGAGAACTCCTGTCTGGACCCCCCTGATCGGGACCCAAATTGCAAGCCCCCACCCGTAAAACCACATATCTTTACCACACGGTCCAGGACTAGGTTGTTTGGTAAGGGAGACCTATTACTACCATGGGCACAGGAA
TrpV1_insert-1_GGA-13	ATATAGATGCCGTCCTAGCGCCCTTGGTCTCCCTCACCATGGAGCAAAGGGCAAGTCTTGACTCAGAGGAATCCGGAGAGTCCCCTCCACAAGAGAACTCCTGTCTGGACCCCCCTGATCGGGACCCAAATTGCAAGCCCCCACCCGTAAAACCACATATCTTTACCACACGGTCCAGGACTAGGTTGTTTGGTAAGGGAGACCCCTTATTACTACCATGGGCACAGGAA
TrpV1_insert-1_GGATCC-13	ATATAGATGCCGTCCTAGCGCCCTGGTCTCCCTCACCATGGAGCAAAGGGCAAGTCTTGACTCAGAGGAATCCGGATCCGAGTCCCCTCCACAAGAGAACTCCTGTCTGGACCCCCCTGATCGGGACCCAAATTGCAAGCCCCCACCCGTAAAACCACATATCTTTACCACACGGTCCAGGACTAGGTTGTTTGGTAAGGGAGACCTTATTACTACCATGGGCACAGGAA
TrpV1_insert-1_GGATCCGGG-13	ATATAGATGCCGTCCTAGCGCCGGTCTCCCTCACCATGGAGCAAAGGGCAAGTCTTGACTCAGAGGAATCCGGATCCGGGGAGTCCCCTCCACAAGAGAACTCCTGTCTGGACCCCCCTGATCGGGACCCAAATTGCAAGCCCCCACCCGTAAAACCACATATCTTTACCACACGGTCCAGGACTAGGTTGTTTGGTAAGGGAGACCTATTACTACCATGGGCACAGGAA
TrpV1_insert-1_GGA-14	ATATAGATGCCGTCCTAGCGCCCTTGGTCTCCCTCACCATGGAGCAAAGGGCAAGTCTTGACTCAGAGGAATCCGAGGGATCCCCTCCACAAGAGAACTCCTGTCTGGACCCCCCTGATCGGGACCCAAATTGCAAGCCCCCACCCGTAAAACCACATATCTTTACCACACGGTCCAGGACTAGGTTGTTTGGTAAGGGAGACCCCTTATTACTACCATGGGCACAGGAA
TrpV1_insert-1_GGATCC-14	ATATAGATGCCGTCCTAGCGCCCTGGTCTCCCTCACCATGGAGCAAAGGGCAAGTCTTGACTCAGAGGAATCCGAGGGATCCTCCCCTCCACAAGAGAACTCCTGTCTGGACCCCCCTGATCGGGACCCAAATTGCAAGCCCCCACCCGTAAAACCACATATCTTTACCACACGGTCCAGGACTAGGTTGTTTGGTAAGGGAGACCTTATTACTACCATGGGCACAGGAA
TrpV1_insert-1_GGATCCGGG-14	ATATAGATGCCGTCCTAGCGCCGGTCTCCCTCACCATGGAGCAAAGGGCAAGTCTTGACTCAGAGGAATCCGAGGGATCCGGGTCCCCTCCACAAGAGAACTCCTGTCTGGACCCCCCTGATCGGGACCCAAATTGCAAGCCCCCACCCGTAAAACCACATATCTTTACCACACGGTCCAGGACTAGGTTGTTTGGTAAGGGAGACCTATTACTACCATGGGCACAGGAA
TrpV1_insert-1_GGA-15	ATATAGATGCCGTCCTAGCGCCCTTGGTCTCCCTCACCATGGAGCAAAGGGCAAGTCTTGACTCAGAGGAATCCGAGTCCGGACCTCCACAAGAGAACTCCTGTCTGGACCCCCCTGATCGGGACCCAAATTGCAAGCCCCCACCCGTAAAACCACATATCTTTACCACACGGTCCAGGACTAGGTTGTTTGGTAAGGGAGACCCCTTATTACTACCATGGGCACAGGAA
TrpV1_insert-1_GGATCC-15	ATATAGATGCCGTCCTAGCGCCCTGGTCTCCCTCACCATGGAGCAAAGGGCAAGTCTTGACTCAGAGGAATCCGAGTCCGGATCCCCTCCACAAGAGAACTCCTGTCTGGACCCCCCTGATCGGGACCCAAATTGCAAGCCCCCACCCGTAAAACCACATATCTTTACCACACGGTCCAGGACTAGGTTGTTTGGTAAGGGAGACCTTATTACTACCATGGGCACAGGAA
TrpV1_insert-1_GGATCCGGG-15	ATATAGATGCCGTCCTAGCGCCGGTCTCCCTCACCATGGAGCAAAGGGCAAGTCTTGACTCAGAGGAATCCGAGTCCGGATCCGGGCCTCCACAAGAGAACTCCTGTCTGGACCCCCCTGATCGGGACCCAAATTGCAAGCCCCCACCCGTAAAACCACATATCTTTACCACACGGTCCAGGACTAGGTTGTTTGGTAAGGGAGACCTATTACTACCATGGGCACAGGAA
TrpV1_insert-1_GGA-16	ATATAGATGCCGTCCTAGCGCCCTTGGTCTCCCTCACCATGGAGCAAAGGGCAAGTCTTGACTCAGAGGAATCCGAGTCCCCTGGACCACAAGAGAACTCCTGTCTGGACCCCCCTGATCGGGACCCAAATTGCAAGCCCCCACCCGTAAAACCACATATCTTTACCACACGGTCCAGGACTAGGTTGTTTGGTAAGGGAGACCCCTTATTACTACCATGGGCACAGGAA
TrpV1_insert-1_GGATCC-16	ATATAGATGCCGTCCTAGCGCCCTGGTCTCCCTCACCATGGAGCAAAGGGCAAGTCTTGACTCAGAGGAATCCGAGTCCCCTGGATCCCCACAAGAGAACTCCTGTCTGGACCCCCCTGATCGGGACCCAAATTGCAAGCCCCCACCCGTAAAACCACATATCTTTACCACACGGTCCAGGACTAGGTTGTTTGGTAAGGGAGACCTTATTACTACCATGGGCACAGGAA
TrpV1_insert-1_GGATCCGGG-16	ATATAGATGCCGTCCTAGCGCCGGTCTCCCTCACCATGGAGCAAAGGGCAAGTCTTGACTCAGAGGAATCCGAGTCCCCTGGATCCGGGCCACAAGAGAACTCCTGTCTGGACCCCCCTGATCGGGACCCAAATTGCAAGCCCCCACCCGTAAAACCACATATCTTTACCACACGGTCCAGGACTAGGTTGTTTGGTAAGGGAGACCTATTACTACCATGGGCACAGGAA
TrpV1_insert-1_GGA-17	ATATAGATGCCGTCCTAGCGCCCTTGGTCTCCCTCACCATGGAGCAAAGGGCAAGTCTTGACTCAGAGGAATCCGAGTCCCCTCCAGGACAAGAGAACTCCTGTCTGGACCCCCCTGATCGGGACCCAAATTGCAAGCCCCCACCCGTAAAACCACATATCTTTACCACACGGTCCAGGACTAGGTTGTTTGGTAAGGGAGACCCCTTATTACTACCATGGGCACAGGAA
TrpV1_insert-1_GGATCC-17	ATATAGATGCCGTCCTAGCGCCCTGGTCTCCCTCACCATGGAGCAAAGGGCAAGTCTTGACTCAGAGGAATCCGAGTCCCCTCCAGGATCCCAAGAGAACTCCTGTCTGGACCCCCCTGATCGGGACCCAAATTGCAAGCCCCCACCCGTAAAACCACATATCTTTACCACACGGTCCAGGACTAGGTTGTTTGGTAAGGGAGACCTTATTACTACCATGGGCACAGGAA
TrpV1_insert-1_GGATCCGGG-17	ATATAGATGCCGTCCTAGCGCCGGTCTCCCTCACCATGGAGCAAAGGGCAAGTCTTGACTCAGAGGAATCCGAGTCCCCTCCAGGATCCGGGCAAGAGAACTCCTGTCTGGACCCCCCTGATCGGGACCCAAATTGCAAGCCCCCACCCGTAAAACCACATATCTTTACCACACGGTCCAGGACTAGGTTGTTTGGTAAGGGAGACCTATTACTACCATGGGCACAGGAA
TrpV1_insert-1_GGA-18	ATATAGATGCCGTCCTAGCGCCCTTGGTCTCCCTCACCATGGAGCAAAGGGCAAGTCTTGACTCAGAGGAATCCGAGTCCCCTCCACAAGGAGAGAACTCCTGTCTGGACCCCCCTGATCGGGACCCAAATTGCAAGCCCCCACCCGTAAAACCACATATCTTTACCACACGGTCCAGGACTAGGTTGTTTGGTAAGGGAGACCCCTTATTACTACCATGGGCACAGGAA
TrpV1_insert-1_GGATCC-18	ATATAGATGCCGTCCTAGCGCCCTGGTCTCCCTCACCATGGAGCAAAGGGCAAGTCTTGACTCAGAGGAATCCGAGTCCCCTCCACAAGGATCCGAGAACTCCTGTCTGGACCCCCCTGATCGGGACCCAAATTGCAAGCCCCCACCCGTAAAACCACATATCTTTACCACACGGTCCAGGACTAGGTTGTTTGGTAAGGGAGACCTTATTACTACCATGGGCACAGGAA
TrpV1_insert-1_GGATCCGGG-18	ATATAGATGCCGTCCTAGCGCCGGTCTCCCTCACCATGGAGCAAAGGGCAAGTCTTGACTCAGAGGAATCCGAGTCCCCTCCACAAGGATCCGGGGAGAACTCCTGTCTGGACCCCCCTGATCGGGACCCAAATTGCAAGCCCCCACCCGTAAAACCACATATCTTTACCACACGGTCCAGGACTAGGTTGTTTGGTAAGGGAGACCTATTACTACCATGGGCACAGGAA
TrpV1_insert-1_GGA-19	ATATAGATGCCGTCCTAGCGCCCTTGGTCTCCCTCACCATGGAGCAAAGGGCAAGTCTTGACTCAGAGGAATCCGAGTCCCCTCCACAAGAGGGAAACTCCTGTCTGGACCCCCCTGATCGGGACCCAAATTGCAAGCCCCCACCCGTAAAACCACATATCTTTACCACACGGTCCAGGACTAGGTTGTTTGGTAAGGGAGACCCCTTATTACTACCATGGGCACAGGAA
TrpV1_insert-1_GGATCC-19	ATATAGATGCCGTCCTAGCGCCCTGGTCTCCCTCACCATGGAGCAAAGGGCAAGTCTTGACTCAGAGGAATCCGAGTCCCCTCCACAAGAGGGATCCAACTCCTGTCTGGACCCCCCTGATCGGGACCCAAATTGCAAGCCCCCACCCGTAAAACCACATATCTTTACCACACGGTCCAGGACTAGGTTGTTTGGTAAGGGAGACCTTATTACTACCATGGGCACAGGAA
TrpV1_insert-1_GGATCCGGG-19	ATATAGATGCCGTCCTAGCGCCGGTCTCCCTCACCATGGAGCAAAGGGCAAGTCTTGACTCAGAGGAATCCGAGTCCCCTCCACAAGAGGGATCCGGGAACTCCTGTCTGGACCCCCCTGATCGGGACCCAAATTGCAAGCCCCCACCCGTAAAACCACATATCTTTACCACACGGTCCAGGACTAGGTTGTTTGGTAAGGGAGACCTATTACTACCATGGGCACAGGAA
TrpV1_insert-1_GGA-20	ATATAGATGCCGTCCTAGCGCCCTTGGTCTCCCTCACCATGGAGCAAAGGGCAAGTCTTGACTCAGAGGAATCCGAGTCCCCTCCACAAGAGAACGGATCCTGTCTGGACCCCCCTGATCGGGACCCAAATTGCAAGCCCCCACCCGTAAAACCACATATCTTTACCACACGGTCCAGGACTAGGTTGTTTGGTAAGGGAGACCCCTTATTACTACCATGGGCACAGGAA
TrpV1_insert-1_GGATCC-20	ATATAGATGCCGTCCTAGCGCCCTGGTCTCCCTCACCATGGAGCAAAGGGCAAGTCTTGACTCAGAGGAATCCGAGTCCCCTCCACAAGAGAACGGATCCTCCTGTCTGGACCCCCCTGATCGGGACCCAAATTGCAAGCCCCCACCCGTAAAACCACATATCTTTACCACACGGTCCAGGACTAGGTTGTTTGGTAAGGGAGACCTTATTACTACCATGGGCACAGGAA
TrpV1_insert-1_GGATCCGGG-20	ATATAGATGCCGTCCTAGCGCCGGTCTCCCTCACCATGGAGCAAAGGGCAAGTCTTGACTCAGAGGAATCCGAGTCCCCTCCACAAGAGAACGGATCCGGGTCCTGTCTGGACCCCCCTGATCGGGACCCAAATTGCAAGCCCCCACCCGTAAAACCACATATCTTTACCACACGGTCCAGGACTAGGTTGTTTGGTAAGGGAGACCTATTACTACCATGGGCACAGGAA
TrpV1_insert-1_GGA-21	ATATAGATGCCGTCCTAGCGCCCTTGGTCTCCCTCACCATGGAGCAAAGGGCAAGTCTTGACTCAGAGGAATCCGAGTCCCCTCCACAAGAGAACTCCGGATGTCTGGACCCCCCTGATCGGGACCCAAATTGCAAGCCCCCACCCGTAAAACCACATATCTTTACCACACGGTCCAGGACTAGGTTGTTTGGTAAGGGAGACCCCTTATTACTACCATGGGCACAGGAA
TrpV1_insert-1_GGATCC-21	ATATAGATGCCGTCCTAGCGCCCTGGTCTCCCTCACCATGGAGCAAAGGGCAAGTCTTGACTCAGAGGAATCCGAGTCCCCTCCACAAGAGAACTCCGGATCCTGTCTGGACCCCCCTGATCGGGACCCAAATTGCAAGCCCCCACCCGTAAAACCACATATCTTTACCACACGGTCCAGGACTAGGTTGTTTGGTAAGGGAGACCTTATTACTACCATGGGCACAGGAA
TrpV1_insert-1_GGATCCGGG-21	ATATAGATGCCGTCCTAGCGCCGGTCTCCCTCACCATGGAGCAAAGGGCAAGTCTTGACTCAGAGGAATCCGAGTCCCCTCCACAAGAGAACTCCGGATCCGGGTGTCTGGACCCCCCTGATCGGGACCCAAATTGCAAGCCCCCACCCGTAAAACCACATATCTTTACCACACGGTCCAGGACTAGGTTGTTTGGTAAGGGAGACCTATTACTACCATGGGCACAGGAA
TrpV1_insert-1_GGA-22	ATATAGATGCCGTCCTAGCGCCCTTGGTCTCCCTCACCATGGAGCAAAGGGCAAGTCTTGACTCAGAGGAATCCGAGTCCCCTCCACAAGAGAACTCCTGTGGACTGGACCCCCCTGATCGGGACCCAAATTGCAAGCCCCCACCCGTAAAACCACATATCTTTACCACACGGTCCAGGACTAGGTTGTTTGGTAAGGGAGACCCCTTATTACTACCATGGGCACAGGAA
TrpV1_insert-1_GGATCC-22	ATATAGATGCCGTCCTAGCGCCCTGGTCTCCCTCACCATGGAGCAAAGGGCAAGTCTTGACTCAGAGGAATCCGAGTCCCCTCCACAAGAGAACTCCTGTGGATCCCTGGACCCCCCTGATCGGGACCCAAATTGCAAGCCCCCACCCGTAAAACCACATATCTTTACCACACGGTCCAGGACTAGGTTGTTTGGTAAGGGAGACCTTATTACTACCATGGGCACAGGAA
TrpV1_insert-1_GGATCCGGG-22	ATATAGATGCCGTCCTAGCGCCGGTCTCCCTCACCATGGAGCAAAGGGCAAGTCTTGACTCAGAGGAATCCGAGTCCCCTCCACAAGAGAACTCCTGTGGATCCGGGCTGGACCCCCCTGATCGGGACCCAAATTGCAAGCCCCCACCCGTAAAACCACATATCTTTACCACACGGTCCAGGACTAGGTTGTTTGGTAAGGGAGACCTATTACTACCATGGGCACAGGAA
TrpV1_insert-1_GGA-23	ATATAGATGCCGTCCTAGCGCCCTTGGTCTCCCTCACCATGGAGCAAAGGGCAAGTCTTGACTCAGAGGAATCCGAGTCCCCTCCACAAGAGAACTCCTGTCTGGGAGACCCCCCTGATCGGGACCCAAATTGCAAGCCCCCACCCGTAAAACCACATATCTTTACCACACGGTCCAGGACTAGGTTGTTTGGTAAGGGAGACCCCTTATTACTACCATGGGCACAGGAA
TrpV1_insert-1_GGATCC-23	ATATAGATGCCGTCCTAGCGCCCTGGTCTCCCTCACCATGGAGCAAAGGGCAAGTCTTGACTCAGAGGAATCCGAGTCCCCTCCACAAGAGAACTCCTGTCTGGGATCCGACCCCCCTGATCGGGACCCAAATTGCAAGCCCCCACCCGTAAAACCACATATCTTTACCACACGGTCCAGGACTAGGTTGTTTGGTAAGGGAGACCTTATTACTACCATGGGCACAGGAA
TrpV1_insert-1_GGATCCGGG-23	ATATAGATGCCGTCCTAGCGCCGGTCTCCCTCACCATGGAGCAAAGGGCAAGTCTTGACTCAGAGGAATCCGAGTCCCCTCCACAAGAGAACTCCTGTCTGGGATCCGGGGACCCCCCTGATCGGGACCCAAATTGCAAGCCCCCACCCGTAAAACCACATATCTTTACCACACGGTCCAGGACTAGGTTGTTTGGTAAGGGAGACCTATTACTACCATGGGCACAGGAA
TrpV1_insert-1_GGA-24	ATATAGATGCCGTCCTAGCGCCCTTGGTCTCCCTCACCATGGAGCAAAGGGCAAGTCTTGACTCAGAGGAATCCGAGTCCCCTCCACAAGAGAACTCCTGTCTGGACGGACCCCCTGATCGGGACCCAAATTGCAAGCCCCCACCCGTAAAACCACATATCTTTACCACACGGTCCAGGACTAGGTTGTTTGGTAAGGGAGACCCCTTATTACTACCATGGGCACAGGAA
TrpV1_insert-1_GGATCC-24	ATATAGATGCCGTCCTAGCGCCCTGGTCTCCCTCACCATGGAGCAAAGGGCAAGTCTTGACTCAGAGGAATCCGAGTCCCCTCCACAAGAGAACTCCTGTCTGGACGGATCCCCCCCTGATCGGGACCCAAATTGCAAGCCCCCACCCGTAAAACCACATATCTTTACCACACGGTCCAGGACTAGGTTGTTTGGTAAGGGAGACCTTATTACTACCATGGGCACAGGAA
TrpV1_insert-1_GGATCCGGG-24	ATATAGATGCCGTCCTAGCGCCGGTCTCCCTCACCATGGAGCAAAGGGCAAGTCTTGACTCAGAGGAATCCGAGTCCCCTCCACAAGAGAACTCCTGTCTGGACGGATCCGGGCCCCCTGATCGGGACCCAAATTGCAAGCCCCCACCCGTAAAACCACATATCTTTACCACACGGTCCAGGACTAGGTTGTTTGGTAAGGGAGACCTATTACTACCATGGGCACAGGAA
TrpV1_insert-1_GGA-25	ATATAGATGCCGTCCTAGCGCCCTTGGTCTCCCTCACCATGGAGCAAAGGGCAAGTCTTGACTCAGAGGAATCCGAGTCCCCTCCACAAGAGAACTCCTGTCTGGACCCCGGACCTGATCGGGACCCAAATTGCAAGCCCCCACCCGTAAAACCACATATCTTTACCACACGGTCCAGGACTAGGTTGTTTGGTAAGGGAGACCCCTTATTACTACCATGGGCACAGGAA
TrpV1_insert-1_GGATCC-25	ATATAGATGCCGTCCTAGCGCCCTGGTCTCCCTCACCATGGAGCAAAGGGCAAGTCTTGACTCAGAGGAATCCGAGTCCCCTCCACAAGAGAACTCCTGTCTGGACCCCGGATCCCCTGATCGGGACCCAAATTGCAAGCCCCCACCCGTAAAACCACATATCTTTACCACACGGTCCAGGACTAGGTTGTTTGGTAAGGGAGACCTTATTACTACCATGGGCACAGGAA
TrpV1_insert-1_GGATCCGGG-25	ATATAGATGCCGTCCTAGCGCCGGTCTCCCTCACCATGGAGCAAAGGGCAAGTCTTGACTCAGAGGAATCCGAGTCCCCTCCACAAGAGAACTCCTGTCTGGACCCCGGATCCGGGCCTGATCGGGACCCAAATTGCAAGCCCCCACCCGTAAAACCACATATCTTTACCACACGGTCCAGGACTAGGTTGTTTGGTAAGGGAGACCTATTACTACCATGGGCACAGGAA
TrpV1_insert-1_GGA-26	ATATAGATGCCGTCCTAGCGCCCTTGGTCTCCCTCACCATGGAGCAAAGGGCAAGTCTTGACTCAGAGGAATCCGAGTCCCCTCCACAAGAGAACTCCTGTCTGGACCCCCCTGGAGATCGGGACCCAAATTGCAAGCCCCCACCCGTAAAACCACATATCTTTACCACACGGTCCAGGACTAGGTTGTTTGGTAAGGGAGACCCCTTATTACTACCATGGGCACAGGAA
TrpV1_insert-1_GGATCC-26	ATATAGATGCCGTCCTAGCGCCCTGGTCTCCCTCACCATGGAGCAAAGGGCAAGTCTTGACTCAGAGGAATCCGAGTCCCCTCCACAAGAGAACTCCTGTCTGGACCCCCCTGGATCCGATCGGGACCCAAATTGCAAGCCCCCACCCGTAAAACCACATATCTTTACCACACGGTCCAGGACTAGGTTGTTTGGTAAGGGAGACCTTATTACTACCATGGGCACAGGAA
TrpV1_insert-1_GGATCCGGG-26	ATATAGATGCCGTCCTAGCGCCGGTCTCCCTCACCATGGAGCAAAGGGCAAGTCTTGACTCAGAGGAATCCGAGTCCCCTCCACAAGAGAACTCCTGTCTGGACCCCCCTGGATCCGGGGATCGGGACCCAAATTGCAAGCCCCCACCCGTAAAACCACATATCTTTACCACACGGTCCAGGACTAGGTTGTTTGGTAAGGGAGACCTATTACTACCATGGGCACAGGAA
TrpV1_insert-1_GGA-27	ATATAGATGCCGTCCTAGCGCCCTTGGTCTCCCTCACCATGGAGCAAAGGGCAAGTCTTGACTCAGAGGAATCCGAGTCCCCTCCACAAGAGAACTCCTGTCTGGACCCCCCTGATGGACGGGACCCAAATTGCAAGCCCCCACCCGTAAAACCACATATCTTTACCACACGGTCCAGGACTAGGTTGTTTGGTAAGGGAGACCCCTTATTACTACCATGGGCACAGGAA
TrpV1_insert-1_GGATCC-27	ATATAGATGCCGTCCTAGCGCCCTGGTCTCCCTCACCATGGAGCAAAGGGCAAGTCTTGACTCAGAGGAATCCGAGTCCCCTCCACAAGAGAACTCCTGTCTGGACCCCCCTGATGGATCCCGGGACCCAAATTGCAAGCCCCCACCCGTAAAACCACATATCTTTACCACACGGTCCAGGACTAGGTTGTTTGGTAAGGGAGACCTTATTACTACCATGGGCACAGGAA
TrpV1_insert-1_GGATCCGGG-27	ATATAGATGCCGTCCTAGCGCCGGTCTCCCTCACCATGGAGCAAAGGGCAAGTCTTGACTCAGAGGAATCCGAGTCCCCTCCACAAGAGAACTCCTGTCTGGACCCCCCTGATGGATCCGGGCGGGACCCAAATTGCAAGCCCCCACCCGTAAAACCACATATCTTTACCACACGGTCCAGGACTAGGTTGTTTGGTAAGGGAGACCTATTACTACCATGGGCACAGGAA
TrpV1_insert-1_GGA-28	ATATAGATGCCGTCCTAGCGCCCTTGGTCTCCCTCACCATGGAGCAAAGGGCAAGTCTTGACTCAGAGGAATCCGAGTCCCCTCCACAAGAGAACTCCTGTCTGGACCCCCCTGATCGGGGAGACCCAAATTGCAAGCCCCCACCCGTAAAACCACATATCTTTACCACACGGTCCAGGACTAGGTTGTTTGGTAAGGGAGACCCCTTATTACTACCATGGGCACAGGAA
TrpV1_insert-1_GGATCC-28	ATATAGATGCCGTCCTAGCGCCCTGGTCTCCCTCACCATGGAGCAAAGGGCAAGTCTTGACTCAGAGGAATCCGAGTCCCCTCCACAAGAGAACTCCTGTCTGGACCCCCCTGATCGGGGATCCGACCCAAATTGCAAGCCCCCACCCGTAAAACCACATATCTTTACCACACGGTCCAGGACTAGGTTGTTTGGTAAGGGAGACCTTATTACTACCATGGGCACAGGAA
TrpV1_insert-1_GGATCCGGG-28	ATATAGATGCCGTCCTAGCGCCGGTCTCCCTCACCATGGAGCAAAGGGCAAGTCTTGACTCAGAGGAATCCGAGTCCCCTCCACAAGAGAACTCCTGTCTGGACCCCCCTGATCGGGGATCCGGGGACCCAAATTGCAAGCCCCCACCCGTAAAACCACATATCTTTACCACACGGTCCAGGACTAGGTTGTTTGGTAAGGGAGACCTATTACTACCATGGGCACAGGAA
TrpV1_insert-1_GGA-29	ATATAGATGCCGTCCTAGCGCCCTTGGTCTCCCTCACCATGGAGCAAAGGGCAAGTCTTGACTCAGAGGAATCCGAGTCCCCTCCACAAGAGAACTCCTGTCTGGACCCCCCTGATCGGGACGGACCAAATTGCAAGCCCCCACCCGTAAAACCACATATCTTTACCACACGGTCCAGGACTAGGTTGTTTGGTAAGGGAGACCCCTTATTACTACCATGGGCACAGGAA
TrpV1_insert-1_GGATCC-29	ATATAGATGCCGTCCTAGCGCCCTGGTCTCCCTCACCATGGAGCAAAGGGCAAGTCTTGACTCAGAGGAATCCGAGTCCCCTCCACAAGAGAACTCCTGTCTGGACCCCCCTGATCGGGACGGATCCCCAAATTGCAAGCCCCCACCCGTAAAACCACATATCTTTACCACACGGTCCAGGACTAGGTTGTTTGGTAAGGGAGACCTTATTACTACCATGGGCACAGGAA
TrpV1_insert-1_GGATCCGGG-29	ATATAGATGCCGTCCTAGCGCCGGTCTCCCTCACCATGGAGCAAAGGGCAAGTCTTGACTCAGAGGAATCCGAGTCCCCTCCACAAGAGAACTCCTGTCTGGACCCCCCTGATCGGGACGGATCCGGGCCAAATTGCAAGCCCCCACCCGTAAAACCACATATCTTTACCACACGGTCCAGGACTAGGTTGTTTGGTAAGGGAGACCTATTACTACCATGGGCACAGGAA
TrpV1_insert-1_GGA-30	ATATAGATGCCGTCCTAGCGCCCTTGGTCTCCCTCACCATGGAGCAAAGGGCAAGTCTTGACTCAGAGGAATCCGAGTCCCCTCCACAAGAGAACTCCTGTCTGGACCCCCCTGATCGGGACCCAGGAAATTGCAAGCCCCCACCCGTAAAACCACATATCTTTACCACACGGTCCAGGACTAGGTTGTTTGGTAAGGGAGACCCCTTATTACTACCATGGGCACAGGAA
TrpV1_insert-1_GGATCC-30	ATATAGATGCCGTCCTAGCGCCCTGGTCTCCCTCACCATGGAGCAAAGGGCAAGTCTTGACTCAGAGGAATCCGAGTCCCCTCCACAAGAGAACTCCTGTCTGGACCCCCCTGATCGGGACCCAGGATCCAATTGCAAGCCCCCACCCGTAAAACCACATATCTTTACCACACGGTCCAGGACTAGGTTGTTTGGTAAGGGAGACCTTATTACTACCATGGGCACAGGAA
TrpV1_insert-1_GGATCCGGG-30	ATATAGATGCCGTCCTAGCGCCGGTCTCCCTCACCATGGAGCAAAGGGCAAGTCTTGACTCAGAGGAATCCGAGTCCCCTCCACAAGAGAACTCCTGTCTGGACCCCCCTGATCGGGACCCAGGATCCGGGAATTGCAAGCCCCCACCCGTAAAACCACATATCTTTACCACACGGTCCAGGACTAGGTTGTTTGGTAAGGGAGACCTATTACTACCATGGGCACAGGAA
TrpV1_insert-1_GGA-31	ATATAGATGCCGTCCTAGCGCCCTTGGTCTCCCTCACCATGGAGCAAAGGGCAAGTCTTGACTCAGAGGAATCCGAGTCCCCTCCACAAGAGAACTCCTGTCTGGACCCCCCTGATCGGGACCCAAATGGATGCAAGCCCCCACCCGTAAAACCACATATCTTTACCACACGGTCCAGGACTAGGTTGTTTGGTAAGGGAGACCCCTTATTACTACCATGGGCACAGGAA
TrpV1_insert-1_GGATCC-31	ATATAGATGCCGTCCTAGCGCCCTGGTCTCCCTCACCATGGAGCAAAGGGCAAGTCTTGACTCAGAGGAATCCGAGTCCCCTCCACAAGAGAACTCCTGTCTGGACCCCCCTGATCGGGACCCAAATGGATCCTGCAAGCCCCCACCCGTAAAACCACATATCTTTACCACACGGTCCAGGACTAGGTTGTTTGGTAAGGGAGACCTTATTACTACCATGGGCACAGGAA
TrpV1_insert-1_GGATCCGGG-31	ATATAGATGCCGTCCTAGCGCCGGTCTCCCTCACCATGGAGCAAAGGGCAAGTCTTGACTCAGAGGAATCCGAGTCCCCTCCACAAGAGAACTCCTGTCTGGACCCCCCTGATCGGGACCCAAATGGATCCGGGTGCAAGCCCCCACCCGTAAAACCACATATCTTTACCACACGGTCCAGGACTAGGTTGTTTGGTAAGGGAGACCTATTACTACCATGGGCACAGGAA
TrpV1_insert-1_GGA-32	ATATAGATGCCGTCCTAGCGCCCTTGGTCTCCCTCACCATGGAGCAAAGGGCAAGTCTTGACTCAGAGGAATCCGAGTCCCCTCCACAAGAGAACTCCTGTCTGGACCCCCCTGATCGGGACCCAAATTGCGGAAAGCCCCCACCCGTAAAACCACATATCTTTACCACACGGTCCAGGACTAGGTTGTTTGGTAAGGGAGACCCCTTATTACTACCATGGGCACAGGAA
TrpV1_insert-1_GGATCC-32	ATATAGATGCCGTCCTAGCGCCCTGGTCTCCCTCACCATGGAGCAAAGGGCAAGTCTTGACTCAGAGGAATCCGAGTCCCCTCCACAAGAGAACTCCTGTCTGGACCCCCCTGATCGGGACCCAAATTGCGGATCCAAGCCCCCACCCGTAAAACCACATATCTTTACCACACGGTCCAGGACTAGGTTGTTTGGTAAGGGAGACCTTATTACTACCATGGGCACAGGAA
TrpV1_insert-1_GGATCCGGG-32	ATATAGATGCCGTCCTAGCGCCGGTCTCCCTCACCATGGAGCAAAGGGCAAGTCTTGACTCAGAGGAATCCGAGTCCCCTCCACAAGAGAACTCCTGTCTGGACCCCCCTGATCGGGACCCAAATTGCGGATCCGGGAAGCCCCCACCCGTAAAACCACATATCTTTACCACACGGTCCAGGACTAGGTTGTTTGGTAAGGGAGACCTATTACTACCATGGGCACAGGAA
TrpV1_insert-1_GGA-33	ATATAGATGCCGTCCTAGCGCCCTTGGTCTCCCTCACCATGGAGCAAAGGGCAAGTCTTGACTCAGAGGAATCCGAGTCCCCTCCACAAGAGAACTCCTGTCTGGACCCCCCTGATCGGGACCCAAATTGCAAGGGACCCCCACCCGTAAAACCACATATCTTTACCACACGGTCCAGGACTAGGTTGTTTGGTAAGGGAGACCCCTTATTACTACCATGGGCACAGGAA
TrpV1_insert-1_GGATCC-33	ATATAGATGCCGTCCTAGCGCCCTGGTCTCCCTCACCATGGAGCAAAGGGCAAGTCTTGACTCAGAGGAATCCGAGTCCCCTCCACAAGAGAACTCCTGTCTGGACCCCCCTGATCGGGACCCAAATTGCAAGGGATCCCCCCCACCCGTAAAACCACATATCTTTACCACACGGTCCAGGACTAGGTTGTTTGGTAAGGGAGACCTTATTACTACCATGGGCACAGGAA
TrpV1_insert-1_GGATCCGGG-33	ATATAGATGCCGTCCTAGCGCCGGTCTCCCTCACCATGGAGCAAAGGGCAAGTCTTGACTCAGAGGAATCCGAGTCCCCTCCACAAGAGAACTCCTGTCTGGACCCCCCTGATCGGGACCCAAATTGCAAGGGATCCGGGCCCCCACCCGTAAAACCACATATCTTTACCACACGGTCCAGGACTAGGTTGTTTGGTAAGGGAGACCTATTACTACCATGGGCACAGGAA
TrpV1_insert-1_GGA-34	ATATAGATGCCGTCCTAGCGCCCTTGGTCTCCCTCACCATGGAGCAAAGGGCAAGTCTTGACTCAGAGGAATCCGAGTCCCCTCCACAAGAGAACTCCTGTCTGGACCCCCCTGATCGGGACCCAAATTGCAAGCCCGGACCACCCGTAAAACCACATATCTTTACCACACGGTCCAGGACTAGGTTGTTTGGTAAGGGAGACCCCTTATTACTACCATGGGCACAGGAA
TrpV1_insert-1_GGATCC-34	ATATAGATGCCGTCCTAGCGCCCTGGTCTCCCTCACCATGGAGCAAAGGGCAAGTCTTGACTCAGAGGAATCCGAGTCCCCTCCACAAGAGAACTCCTGTCTGGACCCCCCTGATCGGGACCCAAATTGCAAGCCCGGATCCCCACCCGTAAAACCACATATCTTTACCACACGGTCCAGGACTAGGTTGTTTGGTAAGGGAGACCTTATTACTACCATGGGCACAGGAA
TrpV1_insert-1_GGATCCGGG-34	ATATAGATGCCGTCCTAGCGCCGGTCTCCCTCACCATGGAGCAAAGGGCAAGTCTTGACTCAGAGGAATCCGAGTCCCCTCCACAAGAGAACTCCTGTCTGGACCCCCCTGATCGGGACCCAAATTGCAAGCCCGGATCCGGGCCACCCGTAAAACCACATATCTTTACCACACGGTCCAGGACTAGGTTGTTTGGTAAGGGAGACCTATTACTACCATGGGCACAGGAA
TrpV1_insert-1_GGA-35	ATATAGATGCCGTCCTAGCGCCCTTGGTCTCCCTCACCATGGAGCAAAGGGCAAGTCTTGACTCAGAGGAATCCGAGTCCCCTCCACAAGAGAACTCCTGTCTGGACCCCCCTGATCGGGACCCAAATTGCAAGCCCCCAGGACCCGTAAAACCACATATCTTTACCACACGGTCCAGGACTAGGTTGTTTGGTAAGGGAGACCCCTTATTACTACCATGGGCACAGGAA
TrpV1_insert-1_GGATCC-35	ATATAGATGCCGTCCTAGCGCCCTGGTCTCCCTCACCATGGAGCAAAGGGCAAGTCTTGACTCAGAGGAATCCGAGTCCCCTCCACAAGAGAACTCCTGTCTGGACCCCCCTGATCGGGACCCAAATTGCAAGCCCCCAGGATCCCCCGTAAAACCACATATCTTTACCACACGGTCCAGGACTAGGTTGTTTGGTAAGGGAGACCTTATTACTACCATGGGCACAGGAA
TrpV1_insert-1_GGATCCGGG-35	ATATAGATGCCGTCCTAGCGCCGGTCTCCCTCACCATGGAGCAAAGGGCAAGTCTTGACTCAGAGGAATCCGAGTCCCCTCCACAAGAGAACTCCTGTCTGGACCCCCCTGATCGGGACCCAAATTGCAAGCCCCCAGGATCCGGGCCCGTAAAACCACATATCTTTACCACACGGTCCAGGACTAGGTTGTTTGGTAAGGGAGACCTATTACTACCATGGGCACAGGAA
TrpV1_insert-1_GGA-36	ATATAGATGCCGTCCTAGCGCCCTTGGTCTCCCTCACCATGGAGCAAAGGGCAAGTCTTGACTCAGAGGAATCCGAGTCCCCTCCACAAGAGAACTCCTGTCTGGACCCCCCTGATCGGGACCCAAATTGCAAGCCCCCACCCGGAGTAAAACCACATATCTTTACCACACGGTCCAGGACTAGGTTGTTTGGTAAGGGAGACCCCTTATTACTACCATGGGCACAGGAA
TrpV1_insert-1_GGATCC-36	ATATAGATGCCGTCCTAGCGCCCTGGTCTCCCTCACCATGGAGCAAAGGGCAAGTCTTGACTCAGAGGAATCCGAGTCCCCTCCACAAGAGAACTCCTGTCTGGACCCCCCTGATCGGGACCCAAATTGCAAGCCCCCACCCGGATCCGTAAAACCACATATCTTTACCACACGGTCCAGGACTAGGTTGTTTGGTAAGGGAGACCTTATTACTACCATGGGCACAGGAA
TrpV1_insert-1_GGATCCGGG-36	ATATAGATGCCGTCCTAGCGCCGGTCTCCCTCACCATGGAGCAAAGGGCAAGTCTTGACTCAGAGGAATCCGAGTCCCCTCCACAAGAGAACTCCTGTCTGGACCCCCCTGATCGGGACCCAAATTGCAAGCCCCCACCCGGATCCGGGGTAAAACCACATATCTTTACCACACGGTCCAGGACTAGGTTGTTTGGTAAGGGAGACCTATTACTACCATGGGCACAGGAA
TrpV1_insert-1_GGA-37	ATATAGATGCCGTCCTAGCGCCCTTGGTCTCCCTCACCATGGAGCAAAGGGCAAGTCTTGACTCAGAGGAATCCGAGTCCCCTCCACAAGAGAACTCCTGTCTGGACCCCCCTGATCGGGACCCAAATTGCAAGCCCCCACCCGTAGGAAAACCACATATCTTTACCACACGGTCCAGGACTAGGTTGTTTGGTAAGGGAGACCCCTTATTACTACCATGGGCACAGGAA
TrpV1_insert-1_GGATCC-37	ATATAGATGCCGTCCTAGCGCCCTGGTCTCCCTCACCATGGAGCAAAGGGCAAGTCTTGACTCAGAGGAATCCGAGTCCCCTCCACAAGAGAACTCCTGTCTGGACCCCCCTGATCGGGACCCAAATTGCAAGCCCCCACCCGTAGGATCCAAACCACATATCTTTACCACACGGTCCAGGACTAGGTTGTTTGGTAAGGGAGACCTTATTACTACCATGGGCACAGGAA
TrpV1_insert-1_GGATCCGGG-37	ATATAGATGCCGTCCTAGCGCCGGTCTCCCTCACCATGGAGCAAAGGGCAAGTCTTGACTCAGAGGAATCCGAGTCCCCTCCACAAGAGAACTCCTGTCTGGACCCCCCTGATCGGGACCCAAATTGCAAGCCCCCACCCGTAGGATCCGGGAAACCACATATCTTTACCACACGGTCCAGGACTAGGTTGTTTGGTAAGGGAGACCTATTACTACCATGGGCACAGGAA
TrpV1_insert-1_GGA-38	ATATAGATGCCGTCCTAGCGCCCTTGGTCTCCCTCACCATGGAGCAAAGGGCAAGTCTTGACTCAGAGGAATCCGAGTCCCCTCCACAAGAGAACTCCTGTCTGGACCCCCCTGATCGGGACCCAAATTGCAAGCCCCCACCCGTAAAAGGACCACATATCTTTACCACACGGTCCAGGACTAGGTTGTTTGGTAAGGGAGACCCCTTATTACTACCATGGGCACAGGAA
TrpV1_insert-1_GGATCC-38	ATATAGATGCCGTCCTAGCGCCCTGGTCTCCCTCACCATGGAGCAAAGGGCAAGTCTTGACTCAGAGGAATCCGAGTCCCCTCCACAAGAGAACTCCTGTCTGGACCCCCCTGATCGGGACCCAAATTGCAAGCCCCCACCCGTAAAAGGATCCCCACATATCTTTACCACACGGTCCAGGACTAGGTTGTTTGGTAAGGGAGACCTTATTACTACCATGGGCACAGGAA
TrpV1_insert-1_GGATCCGGG-38	ATATAGATGCCGTCCTAGCGCCGGTCTCCCTCACCATGGAGCAAAGGGCAAGTCTTGACTCAGAGGAATCCGAGTCCCCTCCACAAGAGAACTCCTGTCTGGACCCCCCTGATCGGGACCCAAATTGCAAGCCCCCACCCGTAAAAGGATCCGGGCCACATATCTTTACCACACGGTCCAGGACTAGGTTGTTTGGTAAGGGAGACCTATTACTACCATGGGCACAGGAA
TrpV1_insert-1_GGA-39	ATATAGATGCCGTCCTAGCGCCCTTGGTCTCCCTCACCATGGAGCAAAGGGCAAGTCTTGACTCAGAGGAATCCGAGTCCCCTCCACAAGAGAACTCCTGTCTGGACCCCCCTGATCGGGACCCAAATTGCAAGCCCCCACCCGTAAAACCAGGACATATCTTTACCACACGGTCCAGGACTAGGTTGTTTGGTAAGGGAGACCCCTTATTACTACCATGGGCACAGGAA
TrpV1_insert-1_GGATCC-39	ATATAGATGCCGTCCTAGCGCCCTGGTCTCCCTCACCATGGAGCAAAGGGCAAGTCTTGACTCAGAGGAATCCGAGTCCCCTCCACAAGAGAACTCCTGTCTGGACCCCCCTGATCGGGACCCAAATTGCAAGCCCCCACCCGTAAAACCAGGATCCCATATCTTTACCACACGGTCCAGGACTAGGTTGTTTGGTAAGGGAGACCTTATTACTACCATGGGCACAGGAA
TrpV1_insert-1_GGATCCGGG-39	ATATAGATGCCGTCCTAGCGCCGGTCTCCCTCACCATGGAGCAAAGGGCAAGTCTTGACTCAGAGGAATCCGAGTCCCCTCCACAAGAGAACTCCTGTCTGGACCCCCCTGATCGGGACCCAAATTGCAAGCCCCCACCCGTAAAACCAGGATCCGGGCATATCTTTACCACACGGTCCAGGACTAGGTTGTTTGGTAAGGGAGACCTATTACTACCATGGGCACAGGAA
TrpV1_insert-1_GGA-40	ATATAGATGCCGTCCTAGCGCCCTTGGTCTCCCTCACCATGGAGCAAAGGGCAAGTCTTGACTCAGAGGAATCCGAGTCCCCTCCACAAGAGAACTCCTGTCTGGACCCCCCTGATCGGGACCCAAATTGCAAGCCCCCACCCGTAAAACCACATGGAATCTTTACCACACGGTCCAGGACTAGGTTGTTTGGTAAGGGAGACCCCTTATTACTACCATGGGCACAGGAA
TrpV1_insert-1_GGATCC-40	ATATAGATGCCGTCCTAGCGCCCTGGTCTCCCTCACCATGGAGCAAAGGGCAAGTCTTGACTCAGAGGAATCCGAGTCCCCTCCACAAGAGAACTCCTGTCTGGACCCCCCTGATCGGGACCCAAATTGCAAGCCCCCACCCGTAAAACCACATGGATCCATCTTTACCACACGGTCCAGGACTAGGTTGTTTGGTAAGGGAGACCTTATTACTACCATGGGCACAGGAA
TrpV1_insert-1_GGATCCGGG-40	ATATAGATGCCGTCCTAGCGCCGGTCTCCCTCACCATGGAGCAAAGGGCAAGTCTTGACTCAGAGGAATCCGAGTCCCCTCCACAAGAGAACTCCTGTCTGGACCCCCCTGATCGGGACCCAAATTGCAAGCCCCCACCCGTAAAACCACATGGATCCGGGATCTTTACCACACGGTCCAGGACTAGGTTGTTTGGTAAGGGAGACCTATTACTACCATGGGCACAGGAA
TrpV1_insert-1_GGA-41	ATATAGATGCCGTCCTAGCGCCCTTGGTCTCCCTCACCATGGAGCAAAGGGCAAGTCTTGACTCAGAGGAATCCGAGTCCCCTCCACAAGAGAACTCCTGTCTGGACCCCCCTGATCGGGACCCAAATTGCAAGCCCCCACCCGTAAAACCACATATCGGATTTACCACACGGTCCAGGACTAGGTTGTTTGGTAAGGGAGACCCCTTATTACTACCATGGGCACAGGAA
TrpV1_insert-1_GGATCC-41	ATATAGATGCCGTCCTAGCGCCCTGGTCTCCCTCACCATGGAGCAAAGGGCAAGTCTTGACTCAGAGGAATCCGAGTCCCCTCCACAAGAGAACTCCTGTCTGGACCCCCCTGATCGGGACCCAAATTGCAAGCCCCCACCCGTAAAACCACATATCGGATCCTTTACCACACGGTCCAGGACTAGGTTGTTTGGTAAGGGAGACCTTATTACTACCATGGGCACAGGAA
TrpV1_insert-1_GGATCCGGG-41	ATATAGATGCCGTCCTAGCGCCGGTCTCCCTCACCATGGAGCAAAGGGCAAGTCTTGACTCAGAGGAATCCGAGTCCCCTCCACAAGAGAACTCCTGTCTGGACCCCCCTGATCGGGACCCAAATTGCAAGCCCCCACCCGTAAAACCACATATCGGATCCGGGTTTACCACACGGTCCAGGACTAGGTTGTTTGGTAAGGGAGACCTATTACTACCATGGGCACAGGAA
TrpV1_insert-1_GGA-42	ATATAGATGCCGTCCTAGCGCCCTTGGTCTCCCTCACCATGGAGCAAAGGGCAAGTCTTGACTCAGAGGAATCCGAGTCCCCTCCACAAGAGAACTCCTGTCTGGACCCCCCTGATCGGGACCCAAATTGCAAGCCCCCACCCGTAAAACCACATATCTTTGGAACCACACGGTCCAGGACTAGGTTGTTTGGTAAGGGAGACCCCTTATTACTACCATGGGCACAGGAA
TrpV1_insert-1_GGATCC-42	ATATAGATGCCGTCCTAGCGCCCTGGTCTCCCTCACCATGGAGCAAAGGGCAAGTCTTGACTCAGAGGAATCCGAGTCCCCTCCACAAGAGAACTCCTGTCTGGACCCCCCTGATCGGGACCCAAATTGCAAGCCCCCACCCGTAAAACCACATATCTTTGGATCCACCACACGGTCCAGGACTAGGTTGTTTGGTAAGGGAGACCTTATTACTACCATGGGCACAGGAA
TrpV1_insert-1_GGATCCGGG-42	ATATAGATGCCGTCCTAGCGCCGGTCTCCCTCACCATGGAGCAAAGGGCAAGTCTTGACTCAGAGGAATCCGAGTCCCCTCCACAAGAGAACTCCTGTCTGGACCCCCCTGATCGGGACCCAAATTGCAAGCCCCCACCCGTAAAACCACATATCTTTGGATCCGGGACCACACGGTCCAGGACTAGGTTGTTTGGTAAGGGAGACCTATTACTACCATGGGCACAGGAA
TrpV1_insert-1_GGA-43	ATATAGATGCCGTCCTAGCGCCCTTGGTCTCCCTCACCATGGAGCAAAGGGCAAGTCTTGACTCAGAGGAATCCGAGTCCCCTCCACAAGAGAACTCCTGTCTGGACCCCCCTGATCGGGACCCAAATTGCAAGCCCCCACCCGTAAAACCACATATCTTTACCGGAACACGGTCCAGGACTAGGTTGTTTGGTAAGGGAGACCCCTTATTACTACCATGGGCACAGGAA
TrpV1_insert-1_GGATCC-43	ATATAGATGCCGTCCTAGCGCCCTGGTCTCCCTCACCATGGAGCAAAGGGCAAGTCTTGACTCAGAGGAATCCGAGTCCCCTCCACAAGAGAACTCCTGTCTGGACCCCCCTGATCGGGACCCAAATTGCAAGCCCCCACCCGTAAAACCACATATCTTTACCGGATCCACACGGTCCAGGACTAGGTTGTTTGGTAAGGGAGACCTTATTACTACCATGGGCACAGGAA
TrpV1_insert-1_GGATCCGGG-43	ATATAGATGCCGTCCTAGCGCCGGTCTCCCTCACCATGGAGCAAAGGGCAAGTCTTGACTCAGAGGAATCCGAGTCCCCTCCACAAGAGAACTCCTGTCTGGACCCCCCTGATCGGGACCCAAATTGCAAGCCCCCACCCGTAAAACCACATATCTTTACCGGATCCGGGACACGGTCCAGGACTAGGTTGTTTGGTAAGGGAGACCTATTACTACCATGGGCACAGGAA
TrpV1_insert-1_GGA-44	ATATAGATGCCGTCCTAGCGCCCTTGGTCTCCCTCACCATGGAGCAAAGGGCAAGTCTTGACTCAGAGGAATCCGAGTCCCCTCCACAAGAGAACTCCTGTCTGGACCCCCCTGATCGGGACCCAAATTGCAAGCCCCCACCCGTAAAACCACATATCTTTACCACAGGACGGTCCAGGACTAGGTTGTTTGGTAAGGGAGACCCCTTATTACTACCATGGGCACAGGAA
TrpV1_insert-1_GGATCC-44	ATATAGATGCCGTCCTAGCGCCCTGGTCTCCCTCACCATGGAGCAAAGGGCAAGTCTTGACTCAGAGGAATCCGAGTCCCCTCCACAAGAGAACTCCTGTCTGGACCCCCCTGATCGGGACCCAAATTGCAAGCCCCCACCCGTAAAACCACATATCTTTACCACAGGATCCCGGTCCAGGACTAGGTTGTTTGGTAAGGGAGACCTTATTACTACCATGGGCACAGGAA
TrpV1_insert-1_GGATCCGGG-44	ATATAGATGCCGTCCTAGCGCCGGTCTCCCTCACCATGGAGCAAAGGGCAAGTCTTGACTCAGAGGAATCCGAGTCCCCTCCACAAGAGAACTCCTGTCTGGACCCCCCTGATCGGGACCCAAATTGCAAGCCCCCACCCGTAAAACCACATATCTTTACCACAGGATCCGGGCGGTCCAGGACTAGGTTGTTTGGTAAGGGAGACCTATTACTACCATGGGCACAGGAA
TrpV1_insert-1_GGA-45	ATATAGATGCCGTCCTAGCGCCCTTGGTCTCCCTCACCATGGAGCAAAGGGCAAGTCTTGACTCAGAGGAATCCGAGTCCCCTCCACAAGAGAACTCCTGTCTGGACCCCCCTGATCGGGACCCAAATTGCAAGCCCCCACCCGTAAAACCACATATCTTTACCACACGGGGATCCAGGACTAGGTTGTTTGGTAAGGGAGACCCCTTATTACTACCATGGGCACAGGAA
TrpV1_insert-1_GGATCC-45	ATATAGATGCCGTCCTAGCGCCCTGGTCTCCCTCACCATGGAGCAAAGGGCAAGTCTTGACTCAGAGGAATCCGAGTCCCCTCCACAAGAGAACTCCTGTCTGGACCCCCCTGATCGGGACCCAAATTGCAAGCCCCCACCCGTAAAACCACATATCTTTACCACACGGGGATCCTCCAGGACTAGGTTGTTTGGTAAGGGAGACCTTATTACTACCATGGGCACAGGAA
TrpV1_insert-1_GGATCCGGG-45	ATATAGATGCCGTCCTAGCGCCGGTCTCCCTCACCATGGAGCAAAGGGCAAGTCTTGACTCAGAGGAATCCGAGTCCCCTCCACAAGAGAACTCCTGTCTGGACCCCCCTGATCGGGACCCAAATTGCAAGCCCCCACCCGTAAAACCACATATCTTTACCACACGGGGATCCGGGTCCAGGACTAGGTTGTTTGGTAAGGGAGACCTATTACTACCATGGGCACAGGAA
TrpV1_insert-1_GGA-46	ATATAGATGCCGTCCTAGCGCCCTTGGTCTCCCTCACCATGGAGCAAAGGGCAAGTCTTGACTCAGAGGAATCCGAGTCCCCTCCACAAGAGAACTCCTGTCTGGACCCCCCTGATCGGGACCCAAATTGCAAGCCCCCACCCGTAAAACCACATATCTTTACCACACGGTCCGGAAGGACTAGGTTGTTTGGTAAGGGAGACCCCTTATTACTACCATGGGCACAGGAA
TrpV1_insert-1_GGATCC-46	ATATAGATGCCGTCCTAGCGCCCTGGTCTCCCTCACCATGGAGCAAAGGGCAAGTCTTGACTCAGAGGAATCCGAGTCCCCTCCACAAGAGAACTCCTGTCTGGACCCCCCTGATCGGGACCCAAATTGCAAGCCCCCACCCGTAAAACCACATATCTTTACCACACGGTCCGGATCCAGGACTAGGTTGTTTGGTAAGGGAGACCTTATTACTACCATGGGCACAGGAA
TrpV1_insert-1_GGATCCGGG-46	ATATAGATGCCGTCCTAGCGCCGGTCTCCCTCACCATGGAGCAAAGGGCAAGTCTTGACTCAGAGGAATCCGAGTCCCCTCCACAAGAGAACTCCTGTCTGGACCCCCCTGATCGGGACCCAAATTGCAAGCCCCCACCCGTAAAACCACATATCTTTACCACACGGTCCGGATCCGGGAGGACTAGGTTGTTTGGTAAGGGAGACCTATTACTACCATGGGCACAGGAA
TrpV1_insert-1_GGA-47	ATATAGATGCCGTCCTAGCGCCCTTGGTCTCCCTCACCATGGAGCAAAGGGCAAGTCTTGACTCAGAGGAATCCGAGTCCCCTCCACAAGAGAACTCCTGTCTGGACCCCCCTGATCGGGACCCAAATTGCAAGCCCCCACCCGTAAAACCACATATCTTTACCACACGGTCCAGGGGAACTAGGTTGTTTGGTAAGGGAGACCCCTTATTACTACCATGGGCACAGGAA
TrpV1_insert-1_GGATCC-47	ATATAGATGCCGTCCTAGCGCCCTGGTCTCCCTCACCATGGAGCAAAGGGCAAGTCTTGACTCAGAGGAATCCGAGTCCCCTCCACAAGAGAACTCCTGTCTGGACCCCCCTGATCGGGACCCAAATTGCAAGCCCCCACCCGTAAAACCACATATCTTTACCACACGGTCCAGGGGATCCACTAGGTTGTTTGGTAAGGGAGACCTTATTACTACCATGGGCACAGGAA
TrpV1_insert-1_GGATCCGGG-47	ATATAGATGCCGTCCTAGCGCCGGTCTCCCTCACCATGGAGCAAAGGGCAAGTCTTGACTCAGAGGAATCCGAGTCCCCTCCACAAGAGAACTCCTGTCTGGACCCCCCTGATCGGGACCCAAATTGCAAGCCCCCACCCGTAAAACCACATATCTTTACCACACGGTCCAGGGGATCCGGGACTAGGTTGTTTGGTAAGGGAGACCTATTACTACCATGGGCACAGGAA
TrpV1_insert-1_GGA-48	ATATAGATGCCGTCCTAGCGCCCTTGGTCTCCCTCACCATGGAGCAAAGGGCAAGTCTTGACTCAGAGGAATCCGAGTCCCCTCCACAAGAGAACTCCTGTCTGGACCCCCCTGATCGGGACCCAAATTGCAAGCCCCCACCCGTAAAACCACATATCTTTACCACACGGTCCAGGACTGGAAGGTTGTTTGGTAAGGGAGACCCCTTATTACTACCATGGGCACAGGAA
TrpV1_insert-1_GGATCC-48	ATATAGATGCCGTCCTAGCGCCCTGGTCTCCCTCACCATGGAGCAAAGGGCAAGTCTTGACTCAGAGGAATCCGAGTCCCCTCCACAAGAGAACTCCTGTCTGGACCCCCCTGATCGGGACCCAAATTGCAAGCCCCCACCCGTAAAACCACATATCTTTACCACACGGTCCAGGACTGGATCCAGGTTGTTTGGTAAGGGAGACCTTATTACTACCATGGGCACAGGAA
TrpV1_insert-1_GGATCCGGG-48	ATATAGATGCCGTCCTAGCGCCGGTCTCCCTCACCATGGAGCAAAGGGCAAGTCTTGACTCAGAGGAATCCGAGTCCCCTCCACAAGAGAACTCCTGTCTGGACCCCCCTGATCGGGACCCAAATTGCAAGCCCCCACCCGTAAAACCACATATCTTTACCACACGGTCCAGGACTGGATCCGGGAGGTTGTTTGGTAAGGGAGACCTATTACTACCATGGGCACAGGAA
TrpV1_insert-1_GGA-49	ATATAGATGCCGTCCTAGCGCCCTTGGTCTCCCTCACCATGGAGCAAAGGGCAAGTCTTGACTCAGAGGAATCCGAGTCCCCTCCACAAGAGAACTCCTGTCTGGACCCCCCTGATCGGGACCCAAATTGCAAGCCCCCACCCGTAAAACCACATATCTTTACCACACGGTCCAGGACTAGGGGATTGTTTGGTAAGGGAGACCCCTTATTACTACCATGGGCACAGGAA
TrpV1_insert-1_GGATCC-49	ATATAGATGCCGTCCTAGCGCCCTGGTCTCCCTCACCATGGAGCAAAGGGCAAGTCTTGACTCAGAGGAATCCGAGTCCCCTCCACAAGAGAACTCCTGTCTGGACCCCCCTGATCGGGACCCAAATTGCAAGCCCCCACCCGTAAAACCACATATCTTTACCACACGGTCCAGGACTAGGGGATCCTTGTTTGGTAAGGGAGACCTTATTACTACCATGGGCACAGGAA
TrpV1_insert-1_GGATCCGGG-49	ATATAGATGCCGTCCTAGCGCCGGTCTCCCTCACCATGGAGCAAAGGGCAAGTCTTGACTCAGAGGAATCCGAGTCCCCTCCACAAGAGAACTCCTGTCTGGACCCCCCTGATCGGGACCCAAATTGCAAGCCCCCACCCGTAAAACCACATATCTTTACCACACGGTCCAGGACTAGGGGATCCGGGTTGTTTGGTAAGGGAGACCTATTACTACCATGGGCACAGGAA
TrpV1_delete-1_3-2	ATATAGATGCCGTCCTAGCGCCCTTTAAGGTCTCCCTCACCATGCAAAGGGCAAGTCTTGACTCAGAGGAATCCGAGTCCCCTCCACAAGAGAACTCCTGTCTGGACCCCCCTGATCGGGACCCAAATTGCAAGCCCCCACCCGTAAAACCACATATCTTTACCACACGGTCCAGGACTAGGTTGTTTGGTAAGGGAGACCCGCCCTTATTACTACCATGGGCACAGGAA
TrpV1_delete-1_6-2	ATATAGATGCCGTCCTAGCGCCCTTTAATCGGTCTCCCTCACCATGAGGGCAAGTCTTGACTCAGAGGAATCCGAGTCCCCTCCACAAGAGAACTCCTGTCTGGACCCCCCTGATCGGGACCCAAATTGCAAGCCCCCACCCGTAAAACCACATATCTTTACCACACGGTCCAGGACTAGGTTGTTTGGTAAGGGAGACCTCGCCCTTATTACTACCATGGGCACAGGAA
TrpV1_delete-1_9-2	ATATAGATGCCGTCCTAGCGCCCTTTAATCAGGTCTCCCTCACCATGGCAAGTCTTGACTCAGAGGAATCCGAGTCCCCTCCACAAGAGAACTCCTGTCTGGACCCCCCTGATCGGGACCCAAATTGCAAGCCCCCACCCGTAAAACCACATATCTTTACCACACGGTCCAGGACTAGGTTGTTTGGTAAGGGAGACCGGTCGCCCTTATTACTACCATGGGCACAGGAA
TrpV1_delete-1_3-3	ATATAGATGCCGTCCTAGCGCCCTTTAAGGTCTCCCTCACCATGGAGAGGGCAAGTCTTGACTCAGAGGAATCCGAGTCCCCTCCACAAGAGAACTCCTGTCTGGACCCCCCTGATCGGGACCCAAATTGCAAGCCCCCACCCGTAAAACCACATATCTTTACCACACGGTCCAGGACTAGGTTGTTTGGTAAGGGAGACCCGCCCTTATTACTACCATGGGCACAGGAA
TrpV1_delete-1_6-3	ATATAGATGCCGTCCTAGCGCCCTTTAATCGGTCTCCCTCACCATGGAGGCAAGTCTTGACTCAGAGGAATCCGAGTCCCCTCCACAAGAGAACTCCTGTCTGGACCCCCCTGATCGGGACCCAAATTGCAAGCCCCCACCCGTAAAACCACATATCTTTACCACACGGTCCAGGACTAGGTTGTTTGGTAAGGGAGACCTCGCCCTTATTACTACCATGGGCACAGGAA
TrpV1_delete-1_9-3	ATATAGATGCCGTCCTAGCGCCCTTTAATCAGGTCTCCCTCACCATGGAGAGTCTTGACTCAGAGGAATCCGAGTCCCCTCCACAAGAGAACTCCTGTCTGGACCCCCCTGATCGGGACCCAAATTGCAAGCCCCCACCCGTAAAACCACATATCTTTACCACACGGTCCAGGACTAGGTTGTTTGGTAAGGGAGACCGGTCGCCCTTATTACTACCATGGGCACAGGAA
TrpV1_delete-1_3-4	ATATAGATGCCGTCCTAGCGCCCTTTAAGGTCTCCCTCACCATGGAGCAAGCAAGTCTTGACTCAGAGGAATCCGAGTCCCCTCCACAAGAGAACTCCTGTCTGGACCCCCCTGATCGGGACCCAAATTGCAAGCCCCCACCCGTAAAACCACATATCTTTACCACACGGTCCAGGACTAGGTTGTTTGGTAAGGGAGACCCGCCCTTATTACTACCATGGGCACAGGAA
TrpV1_delete-1_6-4	ATATAGATGCCGTCCTAGCGCCCTTTAATCGGTCTCCCTCACCATGGAGCAAAGTCTTGACTCAGAGGAATCCGAGTCCCCTCCACAAGAGAACTCCTGTCTGGACCCCCCTGATCGGGACCCAAATTGCAAGCCCCCACCCGTAAAACCACATATCTTTACCACACGGTCCAGGACTAGGTTGTTTGGTAAGGGAGACCTCGCCCTTATTACTACCATGGGCACAGGAA
TrpV1_delete-1_9-4	ATATAGATGCCGTCCTAGCGCCCTTTAATCAGGTCTCCCTCACCATGGAGCAACTTGACTCAGAGGAATCCGAGTCCCCTCCACAAGAGAACTCCTGTCTGGACCCCCCTGATCGGGACCCAAATTGCAAGCCCCCACCCGTAAAACCACATATCTTTACCACACGGTCCAGGACTAGGTTGTTTGGTAAGGGAGACCGGTCGCCCTTATTACTACCATGGGCACAGGAA
TrpV1_delete-1_3-5	ATATAGATGCCGTCCTAGCGCCCTTTAAGGTCTCCCTCACCATGGAGCAAAGGAGTCTTGACTCAGAGGAATCCGAGTCCCCTCCACAAGAGAACTCCTGTCTGGACCCCCCTGATCGGGACCCAAATTGCAAGCCCCCACCCGTAAAACCACATATCTTTACCACACGGTCCAGGACTAGGTTGTTTGGTAAGGGAGACCCGCCCTTATTACTACCATGGGCACAGGAA
TrpV1_delete-1_6-5	ATATAGATGCCGTCCTAGCGCCCTTTAATCGGTCTCCCTCACCATGGAGCAAAGGCTTGACTCAGAGGAATCCGAGTCCCCTCCACAAGAGAACTCCTGTCTGGACCCCCCTGATCGGGACCCAAATTGCAAGCCCCCACCCGTAAAACCACATATCTTTACCACACGGTCCAGGACTAGGTTGTTTGGTAAGGGAGACCTCGCCCTTATTACTACCATGGGCACAGGAA
TrpV1_delete-1_9-5	ATATAGATGCCGTCCTAGCGCCCTTTAATCAGGTCTCCCTCACCATGGAGCAAAGGGACTCAGAGGAATCCGAGTCCCCTCCACAAGAGAACTCCTGTCTGGACCCCCCTGATCGGGACCCAAATTGCAAGCCCCCACCCGTAAAACCACATATCTTTACCACACGGTCCAGGACTAGGTTGTTTGGTAAGGGAGACCGGTCGCCCTTATTACTACCATGGGCACAGGAA
TrpV1_delete-1_3-6	ATATAGATGCCGTCCTAGCGCCCTTTAAGGTCTCCCTCACCATGGAGCAAAGGGCACTTGACTCAGAGGAATCCGAGTCCCCTCCACAAGAGAACTCCTGTCTGGACCCCCCTGATCGGGACCCAAATTGCAAGCCCCCACCCGTAAAACCACATATCTTTACCACACGGTCCAGGACTAGGTTGTTTGGTAAGGGAGACCCGCCCTTATTACTACCATGGGCACAGGAA
TrpV1_delete-1_6-6	ATATAGATGCCGTCCTAGCGCCCTTTAATCGGTCTCCCTCACCATGGAGCAAAGGGCAGACTCAGAGGAATCCGAGTCCCCTCCACAAGAGAACTCCTGTCTGGACCCCCCTGATCGGGACCCAAATTGCAAGCCCCCACCCGTAAAACCACATATCTTTACCACACGGTCCAGGACTAGGTTGTTTGGTAAGGGAGACCTCGCCCTTATTACTACCATGGGCACAGGAA
TrpV1_delete-1_9-6	ATATAGATGCCGTCCTAGCGCCCTTTAATCAGGTCTCCCTCACCATGGAGCAAAGGGCATCAGAGGAATCCGAGTCCCCTCCACAAGAGAACTCCTGTCTGGACCCCCCTGATCGGGACCCAAATTGCAAGCCCCCACCCGTAAAACCACATATCTTTACCACACGGTCCAGGACTAGGTTGTTTGGTAAGGGAGACCGGTCGCCCTTATTACTACCATGGGCACAGGAA
TrpV1_delete-1_3-7	ATATAGATGCCGTCCTAGCGCCCTTTAAGGTCTCCCTCACCATGGAGCAAAGGGCAAGTGACTCAGAGGAATCCGAGTCCCCTCCACAAGAGAACTCCTGTCTGGACCCCCCTGATCGGGACCCAAATTGCAAGCCCCCACCCGTAAAACCACATATCTTTACCACACGGTCCAGGACTAGGTTGTTTGGTAAGGGAGACCCGCCCTTATTACTACCATGGGCACAGGAA
TrpV1_delete-1_6-7	ATATAGATGCCGTCCTAGCGCCCTTTAATCGGTCTCCCTCACCATGGAGCAAAGGGCAAGTTCAGAGGAATCCGAGTCCCCTCCACAAGAGAACTCCTGTCTGGACCCCCCTGATCGGGACCCAAATTGCAAGCCCCCACCCGTAAAACCACATATCTTTACCACACGGTCCAGGACTAGGTTGTTTGGTAAGGGAGACCTCGCCCTTATTACTACCATGGGCACAGGAA
TrpV1_delete-1_9-7	ATATAGATGCCGTCCTAGCGCCCTTTAATCAGGTCTCCCTCACCATGGAGCAAAGGGCAAGTGAGGAATCCGAGTCCCCTCCACAAGAGAACTCCTGTCTGGACCCCCCTGATCGGGACCCAAATTGCAAGCCCCCACCCGTAAAACCACATATCTTTACCACACGGTCCAGGACTAGGTTGTTTGGTAAGGGAGACCGGTCGCCCTTATTACTACCATGGGCACAGGAA
TrpV1_delete-1_3-8	ATATAGATGCCGTCCTAGCGCCCTTTAAGGTCTCCCTCACCATGGAGCAAAGGGCAAGTCTTTCAGAGGAATCCGAGTCCCCTCCACAAGAGAACTCCTGTCTGGACCCCCCTGATCGGGACCCAAATTGCAAGCCCCCACCCGTAAAACCACATATCTTTACCACACGGTCCAGGACTAGGTTGTTTGGTAAGGGAGACCCGCCCTTATTACTACCATGGGCACAGGAA
TrpV1_delete-1_6-8	ATATAGATGCCGTCCTAGCGCCCTTTAATCGGTCTCCCTCACCATGGAGCAAAGGGCAAGTCTTGAGGAATCCGAGTCCCCTCCACAAGAGAACTCCTGTCTGGACCCCCCTGATCGGGACCCAAATTGCAAGCCCCCACCCGTAAAACCACATATCTTTACCACACGGTCCAGGACTAGGTTGTTTGGTAAGGGAGACCTCGCCCTTATTACTACCATGGGCACAGGAA
TrpV1_delete-1_9-8	ATATAGATGCCGTCCTAGCGCCCTTTAATCAGGTCTCCCTCACCATGGAGCAAAGGGCAAGTCTTGAATCCGAGTCCCCTCCACAAGAGAACTCCTGTCTGGACCCCCCTGATCGGGACCCAAATTGCAAGCCCCCACCCGTAAAACCACATATCTTTACCACACGGTCCAGGACTAGGTTGTTTGGTAAGGGAGACCGGTCGCCCTTATTACTACCATGGGCACAGGAA
TrpV1_delete-1_3-9	ATATAGATGCCGTCCTAGCGCCCTTTAAGGTCTCCCTCACCATGGAGCAAAGGGCAAGTCTTGACGAGGAATCCGAGTCCCCTCCACAAGAGAACTCCTGTCTGGACCCCCCTGATCGGGACCCAAATTGCAAGCCCCCACCCGTAAAACCACATATCTTTACCACACGGTCCAGGACTAGGTTGTTTGGTAAGGGAGACCCGCCCTTATTACTACCATGGGCACAGGAA
TrpV1_delete-1_6-9	ATATAGATGCCGTCCTAGCGCCCTTTAATCGGTCTCCCTCACCATGGAGCAAAGGGCAAGTCTTGACGAATCCGAGTCCCCTCCACAAGAGAACTCCTGTCTGGACCCCCCTGATCGGGACCCAAATTGCAAGCCCCCACCCGTAAAACCACATATCTTTACCACACGGTCCAGGACTAGGTTGTTTGGTAAGGGAGACCTCGCCCTTATTACTACCATGGGCACAGGAA
TrpV1_delete-1_9-9	ATATAGATGCCGTCCTAGCGCCCTTTAATCAGGTCTCCCTCACCATGGAGCAAAGGGCAAGTCTTGACTCCGAGTCCCCTCCACAAGAGAACTCCTGTCTGGACCCCCCTGATCGGGACCCAAATTGCAAGCCCCCACCCGTAAAACCACATATCTTTACCACACGGTCCAGGACTAGGTTGTTTGGTAAGGGAGACCGGTCGCCCTTATTACTACCATGGGCACAGGAA
TrpV1_delete-1_3-10	ATATAGATGCCGTCCTAGCGCCCTTTAAGGTCTCCCTCACCATGGAGCAAAGGGCAAGTCTTGACTCAGAATCCGAGTCCCCTCCACAAGAGAACTCCTGTCTGGACCCCCCTGATCGGGACCCAAATTGCAAGCCCCCACCCGTAAAACCACATATCTTTACCACACGGTCCAGGACTAGGTTGTTTGGTAAGGGAGACCCGCCCTTATTACTACCATGGGCACAGGAA
TrpV1_delete-1_6-10	ATATAGATGCCGTCCTAGCGCCCTTTAATCGGTCTCCCTCACCATGGAGCAAAGGGCAAGTCTTGACTCATCCGAGTCCCCTCCACAAGAGAACTCCTGTCTGGACCCCCCTGATCGGGACCCAAATTGCAAGCCCCCACCCGTAAAACCACATATCTTTACCACACGGTCCAGGACTAGGTTGTTTGGTAAGGGAGACCTCGCCCTTATTACTACCATGGGCACAGGAA
TrpV1_delete-1_9-10	ATATAGATGCCGTCCTAGCGCCCTTTAATCAGGTCTCCCTCACCATGGAGCAAAGGGCAAGTCTTGACTCAGAGTCCCCTCCACAAGAGAACTCCTGTCTGGACCCCCCTGATCGGGACCCAAATTGCAAGCCCCCACCCGTAAAACCACATATCTTTACCACACGGTCCAGGACTAGGTTGTTTGGTAAGGGAGACCGGTCGCCCTTATTACTACCATGGGCACAGGAA
TrpV1_delete-1_3-11	ATATAGATGCCGTCCTAGCGCCCTTTAAGGTCTCCCTCACCATGGAGCAAAGGGCAAGTCTTGACTCAGAGTCCGAGTCCCCTCCACAAGAGAACTCCTGTCTGGACCCCCCTGATCGGGACCCAAATTGCAAGCCCCCACCCGTAAAACCACATATCTTTACCACACGGTCCAGGACTAGGTTGTTTGGTAAGGGAGACCCGCCCTTATTACTACCATGGGCACAGGAA
TrpV1_delete-1_6-11	ATATAGATGCCGTCCTAGCGCCCTTTAATCGGTCTCCCTCACCATGGAGCAAAGGGCAAGTCTTGACTCAGAGGAGTCCCCTCCACAAGAGAACTCCTGTCTGGACCCCCCTGATCGGGACCCAAATTGCAAGCCCCCACCCGTAAAACCACATATCTTTACCACACGGTCCAGGACTAGGTTGTTTGGTAAGGGAGACCTCGCCCTTATTACTACCATGGGCACAGGAA
TrpV1_delete-1_9-11	ATATAGATGCCGTCCTAGCGCCCTTTAATCAGGTCTCCCTCACCATGGAGCAAAGGGCAAGTCTTGACTCAGAGTCCCCTCCACAAGAGAACTCCTGTCTGGACCCCCCTGATCGGGACCCAAATTGCAAGCCCCCACCCGTAAAACCACATATCTTTACCACACGGTCCAGGACTAGGTTGTTTGGTAAGGGAGACCGGTCGCCCTTATTACTACCATGGGCACAGGAA
TrpV1_delete-1_3-12	ATATAGATGCCGTCCTAGCGCCCTTTAAGGTCTCCCTCACCATGGAGCAAAGGGCAAGTCTTGACTCAGAGGAAGAGTCCCCTCCACAAGAGAACTCCTGTCTGGACCCCCCTGATCGGGACCCAAATTGCAAGCCCCCACCCGTAAAACCACATATCTTTACCACACGGTCCAGGACTAGGTTGTTTGGTAAGGGAGACCCGCCCTTATTACTACCATGGGCACAGGAA
TrpV1_delete-1_6-12	ATATAGATGCCGTCCTAGCGCCCTTTAATCGGTCTCCCTCACCATGGAGCAAAGGGCAAGTCTTGACTCAGAGGAATCCCCTCCACAAGAGAACTCCTGTCTGGACCCCCCTGATCGGGACCCAAATTGCAAGCCCCCACCCGTAAAACCACATATCTTTACCACACGGTCCAGGACTAGGTTGTTTGGTAAGGGAGACCTCGCCCTTATTACTACCATGGGCACAGGAA
TrpV1_delete-1_9-12	ATATAGATGCCGTCCTAGCGCCCTTTAATCAGGTCTCCCTCACCATGGAGCAAAGGGCAAGTCTTGACTCAGAGGAACCTCCACAAGAGAACTCCTGTCTGGACCCCCCTGATCGGGACCCAAATTGCAAGCCCCCACCCGTAAAACCACATATCTTTACCACACGGTCCAGGACTAGGTTGTTTGGTAAGGGAGACCGGTCGCCCTTATTACTACCATGGGCACAGGAA
TrpV1_delete-1_3-13	ATATAGATGCCGTCCTAGCGCCCTTTAAGGTCTCCCTCACCATGGAGCAAAGGGCAAGTCTTGACTCAGAGGAATCCTCCCCTCCACAAGAGAACTCCTGTCTGGACCCCCCTGATCGGGACCCAAATTGCAAGCCCCCACCCGTAAAACCACATATCTTTACCACACGGTCCAGGACTAGGTTGTTTGGTAAGGGAGACCCGCCCTTATTACTACCATGGGCACAGGAA
TrpV1_delete-1_6-13	ATATAGATGCCGTCCTAGCGCCCTTTAATCGGTCTCCCTCACCATGGAGCAAAGGGCAAGTCTTGACTCAGAGGAATCCCCTCCACAAGAGAACTCCTGTCTGGACCCCCCTGATCGGGACCCAAATTGCAAGCCCCCACCCGTAAAACCACATATCTTTACCACACGGTCCAGGACTAGGTTGTTTGGTAAGGGAGACCTCGCCCTTATTACTACCATGGGCACAGGAA
TrpV1_delete-1_9-13	ATATAGATGCCGTCCTAGCGCCCTTTAATCAGGTCTCCCTCACCATGGAGCAAAGGGCAAGTCTTGACTCAGAGGAATCCCCACAAGAGAACTCCTGTCTGGACCCCCCTGATCGGGACCCAAATTGCAAGCCCCCACCCGTAAAACCACATATCTTTACCACACGGTCCAGGACTAGGTTGTTTGGTAAGGGAGACCGGTCGCCCTTATTACTACCATGGGCACAGGAA
TrpV1_delete-1_3-14	ATATAGATGCCGTCCTAGCGCCCTTTAAGGTCTCCCTCACCATGGAGCAAAGGGCAAGTCTTGACTCAGAGGAATCCGAGCCTCCACAAGAGAACTCCTGTCTGGACCCCCCTGATCGGGACCCAAATTGCAAGCCCCCACCCGTAAAACCACATATCTTTACCACACGGTCCAGGACTAGGTTGTTTGGTAAGGGAGACCCGCCCTTATTACTACCATGGGCACAGGAA
TrpV1_delete-1_6-14	ATATAGATGCCGTCCTAGCGCCCTTTAATCGGTCTCCCTCACCATGGAGCAAAGGGCAAGTCTTGACTCAGAGGAATCCGAGCCACAAGAGAACTCCTGTCTGGACCCCCCTGATCGGGACCCAAATTGCAAGCCCCCACCCGTAAAACCACATATCTTTACCACACGGTCCAGGACTAGGTTGTTTGGTAAGGGAGACCTCGCCCTTATTACTACCATGGGCACAGGAA
TrpV1_delete-1_9-14	ATATAGATGCCGTCCTAGCGCCCTTTAATCAGGTCTCCCTCACCATGGAGCAAAGGGCAAGTCTTGACTCAGAGGAATCCGAGCAAGAGAACTCCTGTCTGGACCCCCCTGATCGGGACCCAAATTGCAAGCCCCCACCCGTAAAACCACATATCTTTACCACACGGTCCAGGACTAGGTTGTTTGGTAAGGGAGACCGGTCGCCCTTATTACTACCATGGGCACAGGAA
TrpV1_delete-1_3-15	ATATAGATGCCGTCCTAGCGCCCTTTAAGGTCTCCCTCACCATGGAGCAAAGGGCAAGTCTTGACTCAGAGGAATCCGAGTCCCCACAAGAGAACTCCTGTCTGGACCCCCCTGATCGGGACCCAAATTGCAAGCCCCCACCCGTAAAACCACATATCTTTACCACACGGTCCAGGACTAGGTTGTTTGGTAAGGGAGACCCGCCCTTATTACTACCATGGGCACAGGAA
TrpV1_delete-1_6-15	ATATAGATGCCGTCCTAGCGCCCTTTAATCGGTCTCCCTCACCATGGAGCAAAGGGCAAGTCTTGACTCAGAGGAATCCGAGTCCCAAGAGAACTCCTGTCTGGACCCCCCTGATCGGGACCCAAATTGCAAGCCCCCACCCGTAAAACCACATATCTTTACCACACGGTCCAGGACTAGGTTGTTTGGTAAGGGAGACCTCGCCCTTATTACTACCATGGGCACAGGAA
TrpV1_delete-1_9-15	ATATAGATGCCGTCCTAGCGCCCTTTAATCAGGTCTCCCTCACCATGGAGCAAAGGGCAAGTCTTGACTCAGAGGAATCCGAGTCCGAGAACTCCTGTCTGGACCCCCCTGATCGGGACCCAAATTGCAAGCCCCCACCCGTAAAACCACATATCTTTACCACACGGTCCAGGACTAGGTTGTTTGGTAAGGGAGACCGGTCGCCCTTATTACTACCATGGGCACAGGAA
TrpV1_delete-1_3-16	ATATAGATGCCGTCCTAGCGCCCTTTAAGGTCTCCCTCACCATGGAGCAAAGGGCAAGTCTTGACTCAGAGGAATCCGAGTCCCCTCAAGAGAACTCCTGTCTGGACCCCCCTGATCGGGACCCAAATTGCAAGCCCCCACCCGTAAAACCACATATCTTTACCACACGGTCCAGGACTAGGTTGTTTGGTAAGGGAGACCCGCCCTTATTACTACCATGGGCACAGGAA
TrpV1_delete-1_6-16	ATATAGATGCCGTCCTAGCGCCCTTTAATCGGTCTCCCTCACCATGGAGCAAAGGGCAAGTCTTGACTCAGAGGAATCCGAGTCCCCTGAGAACTCCTGTCTGGACCCCCCTGATCGGGACCCAAATTGCAAGCCCCCACCCGTAAAACCACATATCTTTACCACACGGTCCAGGACTAGGTTGTTTGGTAAGGGAGACCTCGCCCTTATTACTACCATGGGCACAGGAA
TrpV1_delete-1_9-16	ATATAGATGCCGTCCTAGCGCCCTTTAATCAGGTCTCCCTCACCATGGAGCAAAGGGCAAGTCTTGACTCAGAGGAATCCGAGTCCCCTAACTCCTGTCTGGACCCCCCTGATCGGGACCCAAATTGCAAGCCCCCACCCGTAAAACCACATATCTTTACCACACGGTCCAGGACTAGGTTGTTTGGTAAGGGAGACCGGTCGCCCTTATTACTACCATGGGCACAGGAA
TrpV1_delete-1_3-17	ATATAGATGCCGTCCTAGCGCCCTTTAAGGTCTCCCTCACCATGGAGCAAAGGGCAAGTCTTGACTCAGAGGAATCCGAGTCCCCTCCAGAGAACTCCTGTCTGGACCCCCCTGATCGGGACCCAAATTGCAAGCCCCCACCCGTAAAACCACATATCTTTACCACACGGTCCAGGACTAGGTTGTTTGGTAAGGGAGACCCGCCCTTATTACTACCATGGGCACAGGAA
TrpV1_delete-1_6-17	ATATAGATGCCGTCCTAGCGCCCTTTAATCGGTCTCCCTCACCATGGAGCAAAGGGCAAGTCTTGACTCAGAGGAATCCGAGTCCCCTCCAAACTCCTGTCTGGACCCCCCTGATCGGGACCCAAATTGCAAGCCCCCACCCGTAAAACCACATATCTTTACCACACGGTCCAGGACTAGGTTGTTTGGTAAGGGAGACCTCGCCCTTATTACTACCATGGGCACAGGAA
TrpV1_delete-1_9-17	ATATAGATGCCGTCCTAGCGCCCTTTAATCAGGTCTCCCTCACCATGGAGCAAAGGGCAAGTCTTGACTCAGAGGAATCCGAGTCCCCTCCATCCTGTCTGGACCCCCCTGATCGGGACCCAAATTGCAAGCCCCCACCCGTAAAACCACATATCTTTACCACACGGTCCAGGACTAGGTTGTTTGGTAAGGGAGACCGGTCGCCCTTATTACTACCATGGGCACAGGAA
TrpV1_delete-1_3-18	ATATAGATGCCGTCCTAGCGCCCTTTAAGGTCTCCCTCACCATGGAGCAAAGGGCAAGTCTTGACTCAGAGGAATCCGAGTCCCCTCCACAAAACTCCTGTCTGGACCCCCCTGATCGGGACCCAAATTGCAAGCCCCCACCCGTAAAACCACATATCTTTACCACACGGTCCAGGACTAGGTTGTTTGGTAAGGGAGACCCGCCCTTATTACTACCATGGGCACAGGAA
TrpV1_delete-1_6-18	ATATAGATGCCGTCCTAGCGCCCTTTAATCGGTCTCCCTCACCATGGAGCAAAGGGCAAGTCTTGACTCAGAGGAATCCGAGTCCCCTCCACAATCCTGTCTGGACCCCCCTGATCGGGACCCAAATTGCAAGCCCCCACCCGTAAAACCACATATCTTTACCACACGGTCCAGGACTAGGTTGTTTGGTAAGGGAGACCTCGCCCTTATTACTACCATGGGCACAGGAA
TrpV1_delete-1_9-18	ATATAGATGCCGTCCTAGCGCCCTTTAATCAGGTCTCCCTCACCATGGAGCAAAGGGCAAGTCTTGACTCAGAGGAATCCGAGTCCCCTCCACAATGTCTGGACCCCCCTGATCGGGACCCAAATTGCAAGCCCCCACCCGTAAAACCACATATCTTTACCACACGGTCCAGGACTAGGTTGTTTGGTAAGGGAGACCGGTCGCCCTTATTACTACCATGGGCACAGGAA
TrpV1_delete-1_3-19	ATATAGATGCCGTCCTAGCGCCCTTTAAGGTCTCCCTCACCATGGAGCAAAGGGCAAGTCTTGACTCAGAGGAATCCGAGTCCCCTCCACAAGAGTCCTGTCTGGACCCCCCTGATCGGGACCCAAATTGCAAGCCCCCACCCGTAAAACCACATATCTTTACCACACGGTCCAGGACTAGGTTGTTTGGTAAGGGAGACCCGCCCTTATTACTACCATGGGCACAGGAA
TrpV1_delete-1_6-19	ATATAGATGCCGTCCTAGCGCCCTTTAATCGGTCTCCCTCACCATGGAGCAAAGGGCAAGTCTTGACTCAGAGGAATCCGAGTCCCCTCCACAAGAGTGTCTGGACCCCCCTGATCGGGACCCAAATTGCAAGCCCCCACCCGTAAAACCACATATCTTTACCACACGGTCCAGGACTAGGTTGTTTGGTAAGGGAGACCTCGCCCTTATTACTACCATGGGCACAGGAA
TrpV1_delete-1_9-19	ATATAGATGCCGTCCTAGCGCCCTTTAATCAGGTCTCCCTCACCATGGAGCAAAGGGCAAGTCTTGACTCAGAGGAATCCGAGTCCCCTCCACAAGAGCTGGACCCCCCTGATCGGGACCCAAATTGCAAGCCCCCACCCGTAAAACCACATATCTTTACCACACGGTCCAGGACTAGGTTGTTTGGTAAGGGAGACCGGTCGCCCTTATTACTACCATGGGCACAGGAA
TrpV1_delete-1_3-20	ATATAGATGCCGTCCTAGCGCCCTTTAAGGTCTCCCTCACCATGGAGCAAAGGGCAAGTCTTGACTCAGAGGAATCCGAGTCCCCTCCACAAGAGAACTGTCTGGACCCCCCTGATCGGGACCCAAATTGCAAGCCCCCACCCGTAAAACCACATATCTTTACCACACGGTCCAGGACTAGGTTGTTTGGTAAGGGAGACCCGCCCTTATTACTACCATGGGCACAGGAA
TrpV1_delete-1_6-20	ATATAGATGCCGTCCTAGCGCCCTTTAATCGGTCTCCCTCACCATGGAGCAAAGGGCAAGTCTTGACTCAGAGGAATCCGAGTCCCCTCCACAAGAGAACCTGGACCCCCCTGATCGGGACCCAAATTGCAAGCCCCCACCCGTAAAACCACATATCTTTACCACACGGTCCAGGACTAGGTTGTTTGGTAAGGGAGACCTCGCCCTTATTACTACCATGGGCACAGGAA
TrpV1_delete-1_9-20	ATATAGATGCCGTCCTAGCGCCCTTTAATCAGGTCTCCCTCACCATGGAGCAAAGGGCAAGTCTTGACTCAGAGGAATCCGAGTCCCCTCCACAAGAGAACGACCCCCCTGATCGGGACCCAAATTGCAAGCCCCCACCCGTAAAACCACATATCTTTACCACACGGTCCAGGACTAGGTTGTTTGGTAAGGGAGACCGGTCGCCCTTATTACTACCATGGGCACAGGAA
TrpV1_delete-1_3-21	ATATAGATGCCGTCCTAGCGCCCTTTAAGGTCTCCCTCACCATGGAGCAAAGGGCAAGTCTTGACTCAGAGGAATCCGAGTCCCCTCCACAAGAGAACTCCCTGGACCCCCCTGATCGGGACCCAAATTGCAAGCCCCCACCCGTAAAACCACATATCTTTACCACACGGTCCAGGACTAGGTTGTTTGGTAAGGGAGACCCGCCCTTATTACTACCATGGGCACAGGAA
TrpV1_delete-1_6-21	ATATAGATGCCGTCCTAGCGCCCTTTAATCGGTCTCCCTCACCATGGAGCAAAGGGCAAGTCTTGACTCAGAGGAATCCGAGTCCCCTCCACAAGAGAACTCCGACCCCCCTGATCGGGACCCAAATTGCAAGCCCCCACCCGTAAAACCACATATCTTTACCACACGGTCCAGGACTAGGTTGTTTGGTAAGGGAGACCTCGCCCTTATTACTACCATGGGCACAGGAA
TrpV1_delete-1_9-21	ATATAGATGCCGTCCTAGCGCCCTTTAATCAGGTCTCCCTCACCATGGAGCAAAGGGCAAGTCTTGACTCAGAGGAATCCGAGTCCCCTCCACAAGAGAACTCCCCCCCTGATCGGGACCCAAATTGCAAGCCCCCACCCGTAAAACCACATATCTTTACCACACGGTCCAGGACTAGGTTGTTTGGTAAGGGAGACCGGTCGCCCTTATTACTACCATGGGCACAGGAA
TrpV1_delete-1_3-22	ATATAGATGCCGTCCTAGCGCCCTTTAAGGTCTCCCTCACCATGGAGCAAAGGGCAAGTCTTGACTCAGAGGAATCCGAGTCCCCTCCACAAGAGAACTCCTGTGACCCCCCTGATCGGGACCCAAATTGCAAGCCCCCACCCGTAAAACCACATATCTTTACCACACGGTCCAGGACTAGGTTGTTTGGTAAGGGAGACCCGCCCTTATTACTACCATGGGCACAGGAA
TrpV1_delete-1_6-22	ATATAGATGCCGTCCTAGCGCCCTTTAATCGGTCTCCCTCACCATGGAGCAAAGGGCAAGTCTTGACTCAGAGGAATCCGAGTCCCCTCCACAAGAGAACTCCTGTCCCCCTGATCGGGACCCAAATTGCAAGCCCCCACCCGTAAAACCACATATCTTTACCACACGGTCCAGGACTAGGTTGTTTGGTAAGGGAGACCTCGCCCTTATTACTACCATGGGCACAGGAA
TrpV1_delete-1_9-22	ATATAGATGCCGTCCTAGCGCCCTTTAATCAGGTCTCCCTCACCATGGAGCAAAGGGCAAGTCTTGACTCAGAGGAATCCGAGTCCCCTCCACAAGAGAACTCCTGTCCTGATCGGGACCCAAATTGCAAGCCCCCACCCGTAAAACCACATATCTTTACCACACGGTCCAGGACTAGGTTGTTTGGTAAGGGAGACCGGTCGCCCTTATTACTACCATGGGCACAGGAA
TrpV1_delete-1_3-23	ATATAGATGCCGTCCTAGCGCCCTTTAAGGTCTCCCTCACCATGGAGCAAAGGGCAAGTCTTGACTCAGAGGAATCCGAGTCCCCTCCACAAGAGAACTCCTGTCTGCCCCCTGATCGGGACCCAAATTGCAAGCCCCCACCCGTAAAACCACATATCTTTACCACACGGTCCAGGACTAGGTTGTTTGGTAAGGGAGACCCGCCCTTATTACTACCATGGGCACAGGAA
TrpV1_delete-1_6-23	ATATAGATGCCGTCCTAGCGCCCTTTAATCGGTCTCCCTCACCATGGAGCAAAGGGCAAGTCTTGACTCAGAGGAATCCGAGTCCCCTCCACAAGAGAACTCCTGTCTGCCTGATCGGGACCCAAATTGCAAGCCCCCACCCGTAAAACCACATATCTTTACCACACGGTCCAGGACTAGGTTGTTTGGTAAGGGAGACCTCGCCCTTATTACTACCATGGGCACAGGAA
TrpV1_delete-1_9-23	ATATAGATGCCGTCCTAGCGCCCTTTAATCAGGTCTCCCTCACCATGGAGCAAAGGGCAAGTCTTGACTCAGAGGAATCCGAGTCCCCTCCACAAGAGAACTCCTGTCTGGATCGGGACCCAAATTGCAAGCCCCCACCCGTAAAACCACATATCTTTACCACACGGTCCAGGACTAGGTTGTTTGGTAAGGGAGACCGGTCGCCCTTATTACTACCATGGGCACAGGAA
TrpV1_delete-1_3-24	ATATAGATGCCGTCCTAGCGCCCTTTAAGGTCTCCCTCACCATGGAGCAAAGGGCAAGTCTTGACTCAGAGGAATCCGAGTCCCCTCCACAAGAGAACTCCTGTCTGGACCCTGATCGGGACCCAAATTGCAAGCCCCCACCCGTAAAACCACATATCTTTACCACACGGTCCAGGACTAGGTTGTTTGGTAAGGGAGACCCGCCCTTATTACTACCATGGGCACAGGAA
TrpV1_delete-1_6-24	ATATAGATGCCGTCCTAGCGCCCTTTAATCGGTCTCCCTCACCATGGAGCAAAGGGCAAGTCTTGACTCAGAGGAATCCGAGTCCCCTCCACAAGAGAACTCCTGTCTGGACGATCGGGACCCAAATTGCAAGCCCCCACCCGTAAAACCACATATCTTTACCACACGGTCCAGGACTAGGTTGTTTGGTAAGGGAGACCTCGCCCTTATTACTACCATGGGCACAGGAA
TrpV1_delete-1_9-24	ATATAGATGCCGTCCTAGCGCCCTTTAATCAGGTCTCCCTCACCATGGAGCAAAGGGCAAGTCTTGACTCAGAGGAATCCGAGTCCCCTCCACAAGAGAACTCCTGTCTGGACCGGGACCCAAATTGCAAGCCCCCACCCGTAAAACCACATATCTTTACCACACGGTCCAGGACTAGGTTGTTTGGTAAGGGAGACCGGTCGCCCTTATTACTACCATGGGCACAGGAA
TrpV1_delete-1_3-25	ATATAGATGCCGTCCTAGCGCCCTTTAAGGTCTCCCTCACCATGGAGCAAAGGGCAAGTCTTGACTCAGAGGAATCCGAGTCCCCTCCACAAGAGAACTCCTGTCTGGACCCCGATCGGGACCCAAATTGCAAGCCCCCACCCGTAAAACCACATATCTTTACCACACGGTCCAGGACTAGGTTGTTTGGTAAGGGAGACCCGCCCTTATTACTACCATGGGCACAGGAA
TrpV1_delete-1_6-25	ATATAGATGCCGTCCTAGCGCCCTTTAATCGGTCTCCCTCACCATGGAGCAAAGGGCAAGTCTTGACTCAGAGGAATCCGAGTCCCCTCCACAAGAGAACTCCTGTCTGGACCCCCGGGACCCAAATTGCAAGCCCCCACCCGTAAAACCACATATCTTTACCACACGGTCCAGGACTAGGTTGTTTGGTAAGGGAGACCTCGCCCTTATTACTACCATGGGCACAGGAA
TrpV1_delete-1_9-25	ATATAGATGCCGTCCTAGCGCCCTTTAATCAGGTCTCCCTCACCATGGAGCAAAGGGCAAGTCTTGACTCAGAGGAATCCGAGTCCCCTCCACAAGAGAACTCCTGTCTGGACCCCGACCCAAATTGCAAGCCCCCACCCGTAAAACCACATATCTTTACCACACGGTCCAGGACTAGGTTGTTTGGTAAGGGAGACCGGTCGCCCTTATTACTACCATGGGCACAGGAA
TrpV1_delete-1_3-26	ATATAGATGCCGTCCTAGCGCCCTTTAAGGTCTCCCTCACCATGGAGCAAAGGGCAAGTCTTGACTCAGAGGAATCCGAGTCCCCTCCACAAGAGAACTCCTGTCTGGACCCCCCTCGGGACCCAAATTGCAAGCCCCCACCCGTAAAACCACATATCTTTACCACACGGTCCAGGACTAGGTTGTTTGGTAAGGGAGACCCGCCCTTATTACTACCATGGGCACAGGAA
TrpV1_delete-1_6-26	ATATAGATGCCGTCCTAGCGCCCTTTAATCGGTCTCCCTCACCATGGAGCAAAGGGCAAGTCTTGACTCAGAGGAATCCGAGTCCCCTCCACAAGAGAACTCCTGTCTGGACCCCCCTGACCCAAATTGCAAGCCCCCACCCGTAAAACCACATATCTTTACCACACGGTCCAGGACTAGGTTGTTTGGTAAGGGAGACCTCGCCCTTATTACTACCATGGGCACAGGAA
TrpV1_delete-1_9-26	ATATAGATGCCGTCCTAGCGCCCTTTAATCAGGTCTCCCTCACCATGGAGCAAAGGGCAAGTCTTGACTCAGAGGAATCCGAGTCCCCTCCACAAGAGAACTCCTGTCTGGACCCCCCTCCAAATTGCAAGCCCCCACCCGTAAAACCACATATCTTTACCACACGGTCCAGGACTAGGTTGTTTGGTAAGGGAGACCGGTCGCCCTTATTACTACCATGGGCACAGGAA
TrpV1_delete-1_3-27	ATATAGATGCCGTCCTAGCGCCCTTTAAGGTCTCCCTCACCATGGAGCAAAGGGCAAGTCTTGACTCAGAGGAATCCGAGTCCCCTCCACAAGAGAACTCCTGTCTGGACCCCCCTGATGACCCAAATTGCAAGCCCCCACCCGTAAAACCACATATCTTTACCACACGGTCCAGGACTAGGTTGTTTGGTAAGGGAGACCCGCCCTTATTACTACCATGGGCACAGGAA
TrpV1_delete-1_6-27	ATATAGATGCCGTCCTAGCGCCCTTTAATCGGTCTCCCTCACCATGGAGCAAAGGGCAAGTCTTGACTCAGAGGAATCCGAGTCCCCTCCACAAGAGAACTCCTGTCTGGACCCCCCTGATCCAAATTGCAAGCCCCCACCCGTAAAACCACATATCTTTACCACACGGTCCAGGACTAGGTTGTTTGGTAAGGGAGACCTCGCCCTTATTACTACCATGGGCACAGGAA
TrpV1_delete-1_9-27	ATATAGATGCCGTCCTAGCGCCCTTTAATCAGGTCTCCCTCACCATGGAGCAAAGGGCAAGTCTTGACTCAGAGGAATCCGAGTCCCCTCCACAAGAGAACTCCTGTCTGGACCCCCCTGATAATTGCAAGCCCCCACCCGTAAAACCACATATCTTTACCACACGGTCCAGGACTAGGTTGTTTGGTAAGGGAGACCGGTCGCCCTTATTACTACCATGGGCACAGGAA
TrpV1_delete-1_3-28	ATATAGATGCCGTCCTAGCGCCCTTTAAGGTCTCCCTCACCATGGAGCAAAGGGCAAGTCTTGACTCAGAGGAATCCGAGTCCCCTCCACAAGAGAACTCCTGTCTGGACCCCCCTGATCGGCCAAATTGCAAGCCCCCACCCGTAAAACCACATATCTTTACCACACGGTCCAGGACTAGGTTGTTTGGTAAGGGAGACCCGCCCTTATTACTACCATGGGCACAGGAA
TrpV1_delete-1_6-28	ATATAGATGCCGTCCTAGCGCCCTTTAATCGGTCTCCCTCACCATGGAGCAAAGGGCAAGTCTTGACTCAGAGGAATCCGAGTCCCCTCCACAAGAGAACTCCTGTCTGGACCCCCCTGATCGGAATTGCAAGCCCCCACCCGTAAAACCACATATCTTTACCACACGGTCCAGGACTAGGTTGTTTGGTAAGGGAGACCTCGCCCTTATTACTACCATGGGCACAGGAA
TrpV1_delete-1_9-28	ATATAGATGCCGTCCTAGCGCCCTTTAATCAGGTCTCCCTCACCATGGAGCAAAGGGCAAGTCTTGACTCAGAGGAATCCGAGTCCCCTCCACAAGAGAACTCCTGTCTGGACCCCCCTGATCGGTGCAAGCCCCCACCCGTAAAACCACATATCTTTACCACACGGTCCAGGACTAGGTTGTTTGGTAAGGGAGACCGGTCGCCCTTATTACTACCATGGGCACAGGAA
TrpV1_delete-1_3-29	ATATAGATGCCGTCCTAGCGCCCTTTAAGGTCTCCCTCACCATGGAGCAAAGGGCAAGTCTTGACTCAGAGGAATCCGAGTCCCCTCCACAAGAGAACTCCTGTCTGGACCCCCCTGATCGGGACAATTGCAAGCCCCCACCCGTAAAACCACATATCTTTACCACACGGTCCAGGACTAGGTTGTTTGGTAAGGGAGACCCGCCCTTATTACTACCATGGGCACAGGAA
TrpV1_delete-1_6-29	ATATAGATGCCGTCCTAGCGCCCTTTAATCGGTCTCCCTCACCATGGAGCAAAGGGCAAGTCTTGACTCAGAGGAATCCGAGTCCCCTCCACAAGAGAACTCCTGTCTGGACCCCCCTGATCGGGACTGCAAGCCCCCACCCGTAAAACCACATATCTTTACCACACGGTCCAGGACTAGGTTGTTTGGTAAGGGAGACCTCGCCCTTATTACTACCATGGGCACAGGAA
TrpV1_delete-1_9-29	ATATAGATGCCGTCCTAGCGCCCTTTAATCAGGTCTCCCTCACCATGGAGCAAAGGGCAAGTCTTGACTCAGAGGAATCCGAGTCCCCTCCACAAGAGAACTCCTGTCTGGACCCCCCTGATCGGGACAAGCCCCCACCCGTAAAACCACATATCTTTACCACACGGTCCAGGACTAGGTTGTTTGGTAAGGGAGACCGGTCGCCCTTATTACTACCATGGGCACAGGAA
TrpV1_delete-1_3-30	ATATAGATGCCGTCCTAGCGCCCTTTAAGGTCTCCCTCACCATGGAGCAAAGGGCAAGTCTTGACTCAGAGGAATCCGAGTCCCCTCCACAAGAGAACTCCTGTCTGGACCCCCCTGATCGGGACCCATGCAAGCCCCCACCCGTAAAACCACATATCTTTACCACACGGTCCAGGACTAGGTTGTTTGGTAAGGGAGACCCGCCCTTATTACTACCATGGGCACAGGAA
TrpV1_delete-1_6-30	ATATAGATGCCGTCCTAGCGCCCTTTAATCGGTCTCCCTCACCATGGAGCAAAGGGCAAGTCTTGACTCAGAGGAATCCGAGTCCCCTCCACAAGAGAACTCCTGTCTGGACCCCCCTGATCGGGACCCAAAGCCCCCACCCGTAAAACCACATATCTTTACCACACGGTCCAGGACTAGGTTGTTTGGTAAGGGAGACCTCGCCCTTATTACTACCATGGGCACAGGAA
TrpV1_delete-1_9-30	ATATAGATGCCGTCCTAGCGCCCTTTAATCAGGTCTCCCTCACCATGGAGCAAAGGGCAAGTCTTGACTCAGAGGAATCCGAGTCCCCTCCACAAGAGAACTCCTGTCTGGACCCCCCTGATCGGGACCCACCCCCACCCGTAAAACCACATATCTTTACCACACGGTCCAGGACTAGGTTGTTTGGTAAGGGAGACCGGTCGCCCTTATTACTACCATGGGCACAGGAA
TrpV1_delete-1_3-31	ATATAGATGCCGTCCTAGCGCCCTTTAAGGTCTCCCTCACCATGGAGCAAAGGGCAAGTCTTGACTCAGAGGAATCCGAGTCCCCTCCACAAGAGAACTCCTGTCTGGACCCCCCTGATCGGGACCCAAATAAGCCCCCACCCGTAAAACCACATATCTTTACCACACGGTCCAGGACTAGGTTGTTTGGTAAGGGAGACCCGCCCTTATTACTACCATGGGCACAGGAA
TrpV1_delete-1_6-31	ATATAGATGCCGTCCTAGCGCCCTTTAATCGGTCTCCCTCACCATGGAGCAAAGGGCAAGTCTTGACTCAGAGGAATCCGAGTCCCCTCCACAAGAGAACTCCTGTCTGGACCCCCCTGATCGGGACCCAAATCCCCCACCCGTAAAACCACATATCTTTACCACACGGTCCAGGACTAGGTTGTTTGGTAAGGGAGACCTCGCCCTTATTACTACCATGGGCACAGGAA
TrpV1_delete-1_9-31	ATATAGATGCCGTCCTAGCGCCCTTTAATCAGGTCTCCCTCACCATGGAGCAAAGGGCAAGTCTTGACTCAGAGGAATCCGAGTCCCCTCCACAAGAGAACTCCTGTCTGGACCCCCCTGATCGGGACCCAAATCCACCCGTAAAACCACATATCTTTACCACACGGTCCAGGACTAGGTTGTTTGGTAAGGGAGACCGGTCGCCCTTATTACTACCATGGGCACAGGAA
TrpV1_delete-1_3-32	ATATAGATGCCGTCCTAGCGCCCTTTAAGGTCTCCCTCACCATGGAGCAAAGGGCAAGTCTTGACTCAGAGGAATCCGAGTCCCCTCCACAAGAGAACTCCTGTCTGGACCCCCCTGATCGGGACCCAAATTGCCCCCCACCCGTAAAACCACATATCTTTACCACACGGTCCAGGACTAGGTTGTTTGGTAAGGGAGACCCGCCCTTATTACTACCATGGGCACAGGAA
TrpV1_delete-1_6-32	ATATAGATGCCGTCCTAGCGCCCTTTAATCGGTCTCCCTCACCATGGAGCAAAGGGCAAGTCTTGACTCAGAGGAATCCGAGTCCCCTCCACAAGAGAACTCCTGTCTGGACCCCCCTGATCGGGACCCAAATTGCCCACCCGTAAAACCACATATCTTTACCACACGGTCCAGGACTAGGTTGTTTGGTAAGGGAGACCTCGCCCTTATTACTACCATGGGCACAGGAA
TrpV1_delete-1_9-32	ATATAGATGCCGTCCTAGCGCCCTTTAATCAGGTCTCCCTCACCATGGAGCAAAGGGCAAGTCTTGACTCAGAGGAATCCGAGTCCCCTCCACAAGAGAACTCCTGTCTGGACCCCCCTGATCGGGACCCAAATTGCCCCGTAAAACCACATATCTTTACCACACGGTCCAGGACTAGGTTGTTTGGTAAGGGAGACCGGTCGCCCTTATTACTACCATGGGCACAGGAA
TrpV1_delete-1_3-33	ATATAGATGCCGTCCTAGCGCCCTTTAAGGTCTCCCTCACCATGGAGCAAAGGGCAAGTCTTGACTCAGAGGAATCCGAGTCCCCTCCACAAGAGAACTCCTGTCTGGACCCCCCTGATCGGGACCCAAATTGCAAGCCACCCGTAAAACCACATATCTTTACCACACGGTCCAGGACTAGGTTGTTTGGTAAGGGAGACCCGCCCTTATTACTACCATGGGCACAGGAA
TrpV1_delete-1_6-33	ATATAGATGCCGTCCTAGCGCCCTTTAATCGGTCTCCCTCACCATGGAGCAAAGGGCAAGTCTTGACTCAGAGGAATCCGAGTCCCCTCCACAAGAGAACTCCTGTCTGGACCCCCCTGATCGGGACCCAAATTGCAAGCCCGTAAAACCACATATCTTTACCACACGGTCCAGGACTAGGTTGTTTGGTAAGGGAGACCTCGCCCTTATTACTACCATGGGCACAGGAA
TrpV1_delete-1_9-33	ATATAGATGCCGTCCTAGCGCCCTTTAATCAGGTCTCCCTCACCATGGAGCAAAGGGCAAGTCTTGACTCAGAGGAATCCGAGTCCCCTCCACAAGAGAACTCCTGTCTGGACCCCCCTGATCGGGACCCAAATTGCAAGGTAAAACCACATATCTTTACCACACGGTCCAGGACTAGGTTGTTTGGTAAGGGAGACCGGTCGCCCTTATTACTACCATGGGCACAGGAA
TrpV1_delete-1_3-34	ATATAGATGCCGTCCTAGCGCCCTTTAAGGTCTCCCTCACCATGGAGCAAAGGGCAAGTCTTGACTCAGAGGAATCCGAGTCCCCTCCACAAGAGAACTCCTGTCTGGACCCCCCTGATCGGGACCCAAATTGCAAGCCCCCCGTAAAACCACATATCTTTACCACACGGTCCAGGACTAGGTTGTTTGGTAAGGGAGACCCGCCCTTATTACTACCATGGGCACAGGAA
TrpV1_delete-1_6-34	ATATAGATGCCGTCCTAGCGCCCTTTAATCGGTCTCCCTCACCATGGAGCAAAGGGCAAGTCTTGACTCAGAGGAATCCGAGTCCCCTCCACAAGAGAACTCCTGTCTGGACCCCCCTGATCGGGACCCAAATTGCAAGCCCGTAAAACCACATATCTTTACCACACGGTCCAGGACTAGGTTGTTTGGTAAGGGAGACCTCGCCCTTATTACTACCATGGGCACAGGAA
TrpV1_delete-1_9-34	ATATAGATGCCGTCCTAGCGCCCTTTAATCAGGTCTCCCTCACCATGGAGCAAAGGGCAAGTCTTGACTCAGAGGAATCCGAGTCCCCTCCACAAGAGAACTCCTGTCTGGACCCCCCTGATCGGGACCCAAATTGCAAGCCCAAACCACATATCTTTACCACACGGTCCAGGACTAGGTTGTTTGGTAAGGGAGACCGGTCGCCCTTATTACTACCATGGGCACAGGAA
TrpV1_delete-1_3-35	ATATAGATGCCGTCCTAGCGCCCTTTAAGGTCTCCCTCACCATGGAGCAAAGGGCAAGTCTTGACTCAGAGGAATCCGAGTCCCCTCCACAAGAGAACTCCTGTCTGGACCCCCCTGATCGGGACCCAAATTGCAAGCCCCCAGTAAAACCACATATCTTTACCACACGGTCCAGGACTAGGTTGTTTGGTAAGGGAGACCCGCCCTTATTACTACCATGGGCACAGGAA
TrpV1_delete-1_6-35	ATATAGATGCCGTCCTAGCGCCCTTTAATCGGTCTCCCTCACCATGGAGCAAAGGGCAAGTCTTGACTCAGAGGAATCCGAGTCCCCTCCACAAGAGAACTCCTGTCTGGACCCCCCTGATCGGGACCCAAATTGCAAGCCCCCAAAACCACATATCTTTACCACACGGTCCAGGACTAGGTTGTTTGGTAAGGGAGACCTCGCCCTTATTACTACCATGGGCACAGGAA
TrpV1_delete-1_9-35	ATATAGATGCCGTCCTAGCGCCCTTTAATCAGGTCTCCCTCACCATGGAGCAAAGGGCAAGTCTTGACTCAGAGGAATCCGAGTCCCCTCCACAAGAGAACTCCTGTCTGGACCCCCCTGATCGGGACCCAAATTGCAAGCCCCCACCACATATCTTTACCACACGGTCCAGGACTAGGTTGTTTGGTAAGGGAGACCGGTCGCCCTTATTACTACCATGGGCACAGGAA
TrpV1_delete-1_3-36	ATATAGATGCCGTCCTAGCGCCCTTTAAGGTCTCCCTCACCATGGAGCAAAGGGCAAGTCTTGACTCAGAGGAATCCGAGTCCCCTCCACAAGAGAACTCCTGTCTGGACCCCCCTGATCGGGACCCAAATTGCAAGCCCCCACCCAAACCACATATCTTTACCACACGGTCCAGGACTAGGTTGTTTGGTAAGGGAGACCCGCCCTTATTACTACCATGGGCACAGGAA
TrpV1_delete-1_6-36	ATATAGATGCCGTCCTAGCGCCCTTTAATCGGTCTCCCTCACCATGGAGCAAAGGGCAAGTCTTGACTCAGAGGAATCCGAGTCCCCTCCACAAGAGAACTCCTGTCTGGACCCCCCTGATCGGGACCCAAATTGCAAGCCCCCACCCCCACATATCTTTACCACACGGTCCAGGACTAGGTTGTTTGGTAAGGGAGACCTCGCCCTTATTACTACCATGGGCACAGGAA
TrpV1_delete-1_9-36	ATATAGATGCCGTCCTAGCGCCCTTTAATCAGGTCTCCCTCACCATGGAGCAAAGGGCAAGTCTTGACTCAGAGGAATCCGAGTCCCCTCCACAAGAGAACTCCTGTCTGGACCCCCCTGATCGGGACCCAAATTGCAAGCCCCCACCCCATATCTTTACCACACGGTCCAGGACTAGGTTGTTTGGTAAGGGAGACCGGTCGCCCTTATTACTACCATGGGCACAGGAA
TrpV1_delete-1_3-37	ATATAGATGCCGTCCTAGCGCCCTTTAAGGTCTCCCTCACCATGGAGCAAAGGGCAAGTCTTGACTCAGAGGAATCCGAGTCCCCTCCACAAGAGAACTCCTGTCTGGACCCCCCTGATCGGGACCCAAATTGCAAGCCCCCACCCGTACCACATATCTTTACCACACGGTCCAGGACTAGGTTGTTTGGTAAGGGAGACCCGCCCTTATTACTACCATGGGCACAGGAA
TrpV1_delete-1_6-37	ATATAGATGCCGTCCTAGCGCCCTTTAATCGGTCTCCCTCACCATGGAGCAAAGGGCAAGTCTTGACTCAGAGGAATCCGAGTCCCCTCCACAAGAGAACTCCTGTCTGGACCCCCCTGATCGGGACCCAAATTGCAAGCCCCCACCCGTACATATCTTTACCACACGGTCCAGGACTAGGTTGTTTGGTAAGGGAGACCTCGCCCTTATTACTACCATGGGCACAGGAA
TrpV1_delete-1_9-37	ATATAGATGCCGTCCTAGCGCCCTTTAATCAGGTCTCCCTCACCATGGAGCAAAGGGCAAGTCTTGACTCAGAGGAATCCGAGTCCCCTCCACAAGAGAACTCCTGTCTGGACCCCCCTGATCGGGACCCAAATTGCAAGCCCCCACCCGTAATCTTTACCACACGGTCCAGGACTAGGTTGTTTGGTAAGGGAGACCGGTCGCCCTTATTACTACCATGGGCACAGGAA
TrpV1_delete-1_3-38	ATATAGATGCCGTCCTAGCGCCCTTTAAGGTCTCCCTCACCATGGAGCAAAGGGCAAGTCTTGACTCAGAGGAATCCGAGTCCCCTCCACAAGAGAACTCCTGTCTGGACCCCCCTGATCGGGACCCAAATTGCAAGCCCCCACCCGTAAAACATATCTTTACCACACGGTCCAGGACTAGGTTGTTTGGTAAGGGAGACCCGCCCTTATTACTACCATGGGCACAGGAA
TrpV1_delete-1_6-38	ATATAGATGCCGTCCTAGCGCCCTTTAATCGGTCTCCCTCACCATGGAGCAAAGGGCAAGTCTTGACTCAGAGGAATCCGAGTCCCCTCCACAAGAGAACTCCTGTCTGGACCCCCCTGATCGGGACCCAAATTGCAAGCCCCCACCCGTAAAAATCTTTACCACACGGTCCAGGACTAGGTTGTTTGGTAAGGGAGACCTCGCCCTTATTACTACCATGGGCACAGGAA
TrpV1_delete-1_9-38	ATATAGATGCCGTCCTAGCGCCCTTTAATCAGGTCTCCCTCACCATGGAGCAAAGGGCAAGTCTTGACTCAGAGGAATCCGAGTCCCCTCCACAAGAGAACTCCTGTCTGGACCCCCCTGATCGGGACCCAAATTGCAAGCCCCCACCCGTAAAATTTACCACACGGTCCAGGACTAGGTTGTTTGGTAAGGGAGACCGGTCGCCCTTATTACTACCATGGGCACAGGAA
TrpV1_delete-1_3-39	ATATAGATGCCGTCCTAGCGCCCTTTAAGGTCTCCCTCACCATGGAGCAAAGGGCAAGTCTTGACTCAGAGGAATCCGAGTCCCCTCCACAAGAGAACTCCTGTCTGGACCCCCCTGATCGGGACCCAAATTGCAAGCCCCCACCCGTAAAACCAATCTTTACCACACGGTCCAGGACTAGGTTGTTTGGTAAGGGAGACCCGCCCTTATTACTACCATGGGCACAGGAA
TrpV1_delete-1_6-39	ATATAGATGCCGTCCTAGCGCCCTTTAATCGGTCTCCCTCACCATGGAGCAAAGGGCAAGTCTTGACTCAGAGGAATCCGAGTCCCCTCCACAAGAGAACTCCTGTCTGGACCCCCCTGATCGGGACCCAAATTGCAAGCCCCCACCCGTAAAACCATTTACCACACGGTCCAGGACTAGGTTGTTTGGTAAGGGAGACCTCGCCCTTATTACTACCATGGGCACAGGAA
TrpV1_delete-1_9-39	ATATAGATGCCGTCCTAGCGCCCTTTAATCAGGTCTCCCTCACCATGGAGCAAAGGGCAAGTCTTGACTCAGAGGAATCCGAGTCCCCTCCACAAGAGAACTCCTGTCTGGACCCCCCTGATCGGGACCCAAATTGCAAGCCCCCACCCGTAAAACCAACCACACGGTCCAGGACTAGGTTGTTTGGTAAGGGAGACCGGTCGCCCTTATTACTACCATGGGCACAGGAA
TrpV1_delete-1_3-40	ATATAGATGCCGTCCTAGCGCCCTTTAAGGTCTCCCTCACCATGGAGCAAAGGGCAAGTCTTGACTCAGAGGAATCCGAGTCCCCTCCACAAGAGAACTCCTGTCTGGACCCCCCTGATCGGGACCCAAATTGCAAGCCCCCACCCGTAAAACCACATTTTACCACACGGTCCAGGACTAGGTTGTTTGGTAAGGGAGACCCGCCCTTATTACTACCATGGGCACAGGAA
TrpV1_delete-1_6-40	ATATAGATGCCGTCCTAGCGCCCTTTAATCGGTCTCCCTCACCATGGAGCAAAGGGCAAGTCTTGACTCAGAGGAATCCGAGTCCCCTCCACAAGAGAACTCCTGTCTGGACCCCCCTGATCGGGACCCAAATTGCAAGCCCCCACCCGTAAAACCACATACCACACGGTCCAGGACTAGGTTGTTTGGTAAGGGAGACCTCGCCCTTATTACTACCATGGGCACAGGAA
TrpV1_delete-1_9-40	ATATAGATGCCGTCCTAGCGCCCTTTAATCAGGTCTCCCTCACCATGGAGCAAAGGGCAAGTCTTGACTCAGAGGAATCCGAGTCCCCTCCACAAGAGAACTCCTGTCTGGACCCCCCTGATCGGGACCCAAATTGCAAGCCCCCACCCGTAAAACCACATACACGGTCCAGGACTAGGTTGTTTGGTAAGGGAGACCGGTCGCCCTTATTACTACCATGGGCACAGGAA
TrpV1_delete-1_3-41	ATATAGATGCCGTCCTAGCGCCCTTTAAGGTCTCCCTCACCATGGAGCAAAGGGCAAGTCTTGACTCAGAGGAATCCGAGTCCCCTCCACAAGAGAACTCCTGTCTGGACCCCCCTGATCGGGACCCAAATTGCAAGCCCCCACCCGTAAAACCACATATCACCACACGGTCCAGGACTAGGTTGTTTGGTAAGGGAGACCCGCCCTTATTACTACCATGGGCACAGGAA
TrpV1_delete-1_6-41	ATATAGATGCCGTCCTAGCGCCCTTTAATCGGTCTCCCTCACCATGGAGCAAAGGGCAAGTCTTGACTCAGAGGAATCCGAGTCCCCTCCACAAGAGAACTCCTGTCTGGACCCCCCTGATCGGGACCCAAATTGCAAGCCCCCACCCGTAAAACCACATATCACACGGTCCAGGACTAGGTTGTTTGGTAAGGGAGACCTCGCCCTTATTACTACCATGGGCACAGGAA
TrpV1_delete-1_9-41	ATATAGATGCCGTCCTAGCGCCCTTTAATCAGGTCTCCCTCACCATGGAGCAAAGGGCAAGTCTTGACTCAGAGGAATCCGAGTCCCCTCCACAAGAGAACTCCTGTCTGGACCCCCCTGATCGGGACCCAAATTGCAAGCCCCCACCCGTAAAACCACATATCCGGTCCAGGACTAGGTTGTTTGGTAAGGGAGACCGGTCGCCCTTATTACTACCATGGGCACAGGAA
TrpV1_delete-1_3-42	ATATAGATGCCGTCCTAGCGCCCTTTAAGGTCTCCCTCACCATGGAGCAAAGGGCAAGTCTTGACTCAGAGGAATCCGAGTCCCCTCCACAAGAGAACTCCTGTCTGGACCCCCCTGATCGGGACCCAAATTGCAAGCCCCCACCCGTAAAACCACATATCTTTACACGGTCCAGGACTAGGTTGTTTGGTAAGGGAGACCCGCCCTTATTACTACCATGGGCACAGGAA
TrpV1_delete-1_6-42	ATATAGATGCCGTCCTAGCGCCCTTTAATCGGTCTCCCTCACCATGGAGCAAAGGGCAAGTCTTGACTCAGAGGAATCCGAGTCCCCTCCACAAGAGAACTCCTGTCTGGACCCCCCTGATCGGGACCCAAATTGCAAGCCCCCACCCGTAAAACCACATATCTTTCGGTCCAGGACTAGGTTGTTTGGTAAGGGAGACCTCGCCCTTATTACTACCATGGGCACAGGAA
TrpV1_delete-1_9-42	ATATAGATGCCGTCCTAGCGCCCTTTAATCAGGTCTCCCTCACCATGGAGCAAAGGGCAAGTCTTGACTCAGAGGAATCCGAGTCCCCTCCACAAGAGAACTCCTGTCTGGACCCCCCTGATCGGGACCCAAATTGCAAGCCCCCACCCGTAAAACCACATATCTTTTCCAGGACTAGGTTGTTTGGTAAGGGAGACCGGTCGCCCTTATTACTACCATGGGCACAGGAA
TrpV1_delete-1_3-43	ATATAGATGCCGTCCTAGCGCCCTTTAAGGTCTCCCTCACCATGGAGCAAAGGGCAAGTCTTGACTCAGAGGAATCCGAGTCCCCTCCACAAGAGAACTCCTGTCTGGACCCCCCTGATCGGGACCCAAATTGCAAGCCCCCACCCGTAAAACCACATATCTTTACCCGGTCCAGGACTAGGTTGTTTGGTAAGGGAGACCCGCCCTTATTACTACCATGGGCACAGGAA
TrpV1_delete-1_6-43	ATATAGATGCCGTCCTAGCGCCCTTTAATCGGTCTCCCTCACCATGGAGCAAAGGGCAAGTCTTGACTCAGAGGAATCCGAGTCCCCTCCACAAGAGAACTCCTGTCTGGACCCCCCTGATCGGGACCCAAATTGCAAGCCCCCACCCGTAAAACCACATATCTTTACCTCCAGGACTAGGTTGTTTGGTAAGGGAGACCTCGCCCTTATTACTACCATGGGCACAGGAA
TrpV1_delete-1_9-43	ATATAGATGCCGTCCTAGCGCCCTTTAATCAGGTCTCCCTCACCATGGAGCAAAGGGCAAGTCTTGACTCAGAGGAATCCGAGTCCCCTCCACAAGAGAACTCCTGTCTGGACCCCCCTGATCGGGACCCAAATTGCAAGCCCCCACCCGTAAAACCACATATCTTTACCAGGACTAGGTTGTTTGGTAAGGGAGACCGGTCGCCCTTATTACTACCATGGGCACAGGAA
TrpV1_delete-1_3-44	ATATAGATGCCGTCCTAGCGCCCTTTAAGGTCTCCCTCACCATGGAGCAAAGGGCAAGTCTTGACTCAGAGGAATCCGAGTCCCCTCCACAAGAGAACTCCTGTCTGGACCCCCCTGATCGGGACCCAAATTGCAAGCCCCCACCCGTAAAACCACATATCTTTACCACATCCAGGACTAGGTTGTTTGGTAAGGGAGACCCGCCCTTATTACTACCATGGGCACAGGAA
TrpV1_delete-1_6-44	ATATAGATGCCGTCCTAGCGCCCTTTAATCGGTCTCCCTCACCATGGAGCAAAGGGCAAGTCTTGACTCAGAGGAATCCGAGTCCCCTCCACAAGAGAACTCCTGTCTGGACCCCCCTGATCGGGACCCAAATTGCAAGCCCCCACCCGTAAAACCACATATCTTTACCACAAGGACTAGGTTGTTTGGTAAGGGAGACCTCGCCCTTATTACTACCATGGGCACAGGAA
TrpV1_delete-1_9-44	ATATAGATGCCGTCCTAGCGCCCTTTAATCAGGTCTCCCTCACCATGGAGCAAAGGGCAAGTCTTGACTCAGAGGAATCCGAGTCCCCTCCACAAGAGAACTCCTGTCTGGACCCCCCTGATCGGGACCCAAATTGCAAGCCCCCACCCGTAAAACCACATATCTTTACCACAACTAGGTTGTTTGGTAAGGGAGACCGGTCGCCCTTATTACTACCATGGGCACAGGAA
TrpV1_delete-1_3-45	ATATAGATGCCGTCCTAGCGCCCTTTAAGGTCTCCCTCACCATGGAGCAAAGGGCAAGTCTTGACTCAGAGGAATCCGAGTCCCCTCCACAAGAGAACTCCTGTCTGGACCCCCCTGATCGGGACCCAAATTGCAAGCCCCCACCCGTAAAACCACATATCTTTACCACACGGAGGACTAGGTTGTTTGGTAAGGGAGACCCGCCCTTATTACTACCATGGGCACAGGAA
TrpV1_delete-1_6-45	ATATAGATGCCGTCCTAGCGCCCTTTAATCGGTCTCCCTCACCATGGAGCAAAGGGCAAGTCTTGACTCAGAGGAATCCGAGTCCCCTCCACAAGAGAACTCCTGTCTGGACCCCCCTGATCGGGACCCAAATTGCAAGCCCCCACCCGTAAAACCACATATCTTTACCACACGGACTAGGTTGTTTGGTAAGGGAGACCTCGCCCTTATTACTACCATGGGCACAGGAA
TrpV1_delete-1_9-45	ATATAGATGCCGTCCTAGCGCCCTTTAATCAGGTCTCCCTCACCATGGAGCAAAGGGCAAGTCTTGACTCAGAGGAATCCGAGTCCCCTCCACAAGAGAACTCCTGTCTGGACCCCCCTGATCGGGACCCAAATTGCAAGCCCCCACCCGTAAAACCACATATCTTTACCACACGGAGGTTGTTTGGTAAGGGAGACCGGTCGCCCTTATTACTACCATGGGCACAGGAA
TrpV1_delete-1_3-46	ATATAGATGCCGTCCTAGCGCCCTTTAAGGTCTCCCTCACCATGGAGCAAAGGGCAAGTCTTGACTCAGAGGAATCCGAGTCCCCTCCACAAGAGAACTCCTGTCTGGACCCCCCTGATCGGGACCCAAATTGCAAGCCCCCACCCGTAAAACCACATATCTTTACCACACGGTCCACTAGGTTGTTTGGTAAGGGAGACCCGCCCTTATTACTACCATGGGCACAGGAA
TrpV1_delete-1_6-46	ATATAGATGCCGTCCTAGCGCCCTTTAATCGGTCTCCCTCACCATGGAGCAAAGGGCAAGTCTTGACTCAGAGGAATCCGAGTCCCCTCCACAAGAGAACTCCTGTCTGGACCCCCCTGATCGGGACCCAAATTGCAAGCCCCCACCCGTAAAACCACATATCTTTACCACACGGTCCAGGTTGTTTGGTAAGGGAGACCTCGCCCTTATTACTACCATGGGCACAGGAA
TrpV1_delete-1_9-46	ATATAGATGCCGTCCTAGCGCCCTTTAATCAGGTCTCCCTCACCATGGAGCAAAGGGCAAGTCTTGACTCAGAGGAATCCGAGTCCCCTCCACAAGAGAACTCCTGTCTGGACCCCCCTGATCGGGACCCAAATTGCAAGCCCCCACCCGTAAAACCACATATCTTTACCACACGGTCCTTGTTTGGTAAGGGAGACCGGTCGCCCTTATTACTACCATGGGCACAGGAA
TrpV1_delete-1_3-47	ATATAGATGCCGTCCTAGCGCCCTTTAAGGTCTCCCTCACCATGGAGCAAAGGGCAAGTCTTGACTCAGAGGAATCCGAGTCCCCTCCACAAGAGAACTCCTGTCTGGACCCCCCTGATCGGGACCCAAATTGCAAGCCCCCACCCGTAAAACCACATATCTTTACCACACGGTCCAGGAGGTTGTTTGGTAAGGGAGACCCGCCCTTATTACTACCATGGGCACAGGAA
TrpV1_delete-1_6-47	ATATAGATGCCGTCCTAGCGCCCTTTAATCGGTCTCCCTCACCATGGAGCAAAGGGCAAGTCTTGACTCAGAGGAATCCGAGTCCCCTCCACAAGAGAACTCCTGTCTGGACCCCCCTGATCGGGACCCAAATTGCAAGCCCCCACCCGTAAAACCACATATCTTTACCACACGGTCCAGGTTGTTTGGTAAGGGAGACCTCGCCCTTATTACTACCATGGGCACAGGAA
TrpV1_delete-1_9-47	ATATAGATGCCGTCCTAGCGCCCTTTAATCAGGTCTCCCTCACCATGGAGCAAAGGGCAAGTCTTGACTCAGAGGAATCCGAGTCCCCTCCACAAGAGAACTCCTGTCTGGACCCCCCTGATCGGGACCCAAATTGCAAGCCCCCACCCGTAAAACCACATATCTTTACCACACGGTCCAGGTTTGGTAAGGGAGACCGGTCGCCCTTATTACTACCATGGGCACAGGAA
TrpV1_delete-1_3-48	ATATAGATGCCGTCCTAGCGCCCTTTAAGGTCTCCCTCACCATGGAGCAAAGGGCAAGTCTTGACTCAGAGGAATCCGAGTCCCCTCCACAAGAGAACTCCTGTCTGGACCCCCCTGATCGGGACCCAAATTGCAAGCCCCCACCCGTAAAACCACATATCTTTACCACACGGTCCAGGACTTTGTTTGGTAAGGGAGACCCGCCCTTATTACTACCATGGGCACAGGAA
TrpV1_delete-1_6-48	ATATAGATGCCGTCCTAGCGCCCTTTAATCGGTCTCCCTCACCATGGAGCAAAGGGCAAGTCTTGACTCAGAGGAATCCGAGTCCCCTCCACAAGAGAACTCCTGTCTGGACCCCCCTGATCGGGACCCAAATTGCAAGCCCCCACCCGTAAAACCACATATCTTTACCACACGGTCCAGGACTTTTGGTAAGGGAGACCTCGCCCTTATTACTACCATGGGCACAGGAA
TrpV1_delete-1_9-48	ATATAGATGCCGTCCTAGCGCCCTTTAATCAGGTCTCCCTCACCATGGAGCAAAGGGCAAGTCTTGACTCAGAGGAATCCGAGTCCCCTCCACAAGAGAACTCCTGTCTGGACCCCCCTGATCGGGACCCAAATTGCAAGCCCCCACCCGTAAAACCACATATCTTTACCACACGGTCCAGGACTGGTAAGGGAGACCGGTCGCCCTTATTACTACCATGGGCACAGGAA
TrpV1_delete-1_3-49	ATATAGATGCCGTCCTAGCGCCCTTTAAGGTCTCCCTCACCATGGAGCAAAGGGCAAGTCTTGACTCAGAGGAATCCGAGTCCCCTCCACAAGAGAACTCCTGTCTGGACCCCCCTGATCGGGACCCAAATTGCAAGCCCCCACCCGTAAAACCACATATCTTTACCACACGGTCCAGGACTAGGTTTGGTAAGGGAGACCCGCCCTTATTACTACCATGGGCACAGGAA
TrpV1_delete-1_6-49	ATATAGATGCCGTCCTAGCGCCCTTTAATCGGTCTCCCTCACCATGGAGCAAAGGGCAAGTCTTGACTCAGAGGAATCCGAGTCCCCTCCACAAGAGAACTCCTGTCTGGACCCCCCTGATCGGGACCCAAATTGCAAGCCCCCACCCGTAAAACCACATATCTTTACCACACGGTCCAGGACTAGGGGTAAGGGAGACCTCGCCCTTATTACTACCATGGGCACAGGAA
TrpV1_DMS-2_Phe50Cys	TTGGTCATGTGCTTTTCGGGGGGGTCTCCACTAGGTTGTGTGGTAAGGGCGATAGCGAGGAGGCCAGCCCTCTGGACTGTCCTTACGAAGAAGGAGGGCTCGCATCATGTCCCATTATTACAGTTAGCTCAGTGCTGACTATCCAAAGACCTGGGGATGGTCCCGCTAGTGTTAGACCTTCTTCCCAGGACTCTGTTTCTGGAGACCTATCCGGGGAATCGATTCTGAGT
TrpV1_DMS-2_Phe50Asp	TTGGTCATGTGCTTTTCGGGGGGGTCTCCACTAGGTTGGACGGTAAGGGCGATAGCGAGGAGGCCAGCCCTCTGGACTGTCCTTACGAAGAAGGAGGGCTCGCATCATGTCCCATTATTACAGTTAGCTCAGTGCTGACTATCCAAAGACCTGGGGATGGTCCCGCTAGTGTTAGACCTTCTTCCCAGGACTCTGTTTCTGGAGACCTATCCGGGGAATCGATTCTGAGT
TrpV1_DMS-2_Phe50Ser	TTGGTCATGTGCTTTTCGGGGGGGTCTCCACTAGGTTGAGTGGTAAGGGCGATAGCGAGGAGGCCAGCCCTCTGGACTGTCCTTACGAAGAAGGAGGGCTCGCATCATGTCCCATTATTACAGTTAGCTCAGTGCTGACTATCCAAAGACCTGGGGATGGTCCCGCTAGTGTTAGACCTTCTTCCCAGGACTCTGTTTCTGGAGACCTATCCGGGGAATCGATTCTGAGT
TrpV1_DMS-2_Phe50Gln	TTGGTCATGTGCTTTTCGGGGGGGTCTCCACTAGGTTGCAAGGTAAGGGCGATAGCGAGGAGGCCAGCCCTCTGGACTGTCCTTACGAAGAAGGAGGGCTCGCATCATGTCCCATTATTACAGTTAGCTCAGTGCTGACTATCCAAAGACCTGGGGATGGTCCCGCTAGTGTTAGACCTTCTTCCCAGGACTCTGTTTCTGGAGACCTATCCGGGGAATCGATTCTGAGT
TrpV1_DMS-2_Phe50Met	TTGGTCATGTGCTTTTCGGGGGGGTCTCCACTAGGTTGATGGGTAAGGGCGATAGCGAGGAGGCCAGCCCTCTGGACTGTCCTTACGAAGAAGGAGGGCTCGCATCATGTCCCATTATTACAGTTAGCTCAGTGCTGACTATCCAAAGACCTGGGGATGGTCCCGCTAGTGTTAGACCTTCTTCCCAGGACTCTGTTTCTGGAGACCTATCCGGGGAATCGATTCTGAGT
TrpV1_DMS-2_Phe50Asn	TTGGTCATGTGCTTTTCGGGGGGGTCTCCACTAGGTTGAATGGTAAGGGCGATAGCGAGGAGGCCAGCCCTCTGGACTGTCCTTACGAAGAAGGAGGGCTCGCATCATGTCCCATTATTACAGTTAGCTCAGTGCTGACTATCCAAAGACCTGGGGATGGTCCCGCTAGTGTTAGACCTTCTTCCCAGGACTCTGTTTCTGGAGACCTATCCGGGGAATCGATTCTGAGT
TrpV1_DMS-2_Phe50Pro	TTGGTCATGTGCTTTTCGGGGGGGTCTCCACTAGGTTGCCTGGTAAGGGCGATAGCGAGGAGGCCAGCCCTCTGGACTGTCCTTACGAAGAAGGAGGGCTCGCATCATGTCCCATTATTACAGTTAGCTCAGTGCTGACTATCCAAAGACCTGGGGATGGTCCCGCTAGTGTTAGACCTTCTTCCCAGGACTCTGTTTCTGGAGACCTATCCGGGGAATCGATTCTGAGT
TrpV1_DMS-2_Phe50Lys	TTGGTCATGTGCTTTTCGGGGGGGTCTCCACTAGGTTGAAGGGTAAGGGCGATAGCGAGGAGGCCAGCCCTCTGGACTGTCCTTACGAAGAAGGAGGGCTCGCATCATGTCCCATTATTACAGTTAGCTCAGTGCTGACTATCCAAAGACCTGGGGATGGTCCCGCTAGTGTTAGACCTTCTTCCCAGGACTCTGTTTCTGGAGACCTATCCGGGGAATCGATTCTGAGT
TrpV1_DMS-2_Phe50Thr	TTGGTCATGTGCTTTTCGGGGGGGTCTCCACTAGGTTGACCGGTAAGGGCGATAGCGAGGAGGCCAGCCCTCTGGACTGTCCTTACGAAGAAGGAGGGCTCGCATCATGTCCCATTATTACAGTTAGCTCAGTGCTGACTATCCAAAGACCTGGGGATGGTCCCGCTAGTGTTAGACCTTCTTCCCAGGACTCTGTTTCTGGAGACCTATCCGGGGAATCGATTCTGAGT
TrpV1_DMS-2_Phe50Phe	TTGGTCATGTGCTTTTCGGGGGGGTCTCCACTAGGTTGTTCGGTAAGGGCGATAGCGAGGAGGCCAGCCCTCTGGACTGTCCTTACGAAGAAGGAGGGCTCGCATCATGTCCCATTATTACAGTTAGCTCAGTGCTGACTATCCAAAGACCTGGGGATGGTCCCGCTAGTGTTAGACCTTCTTCCCAGGACTCTGTTTCTGGAGACCTATCCGGGGAATCGATTCTGAGT
TrpV1_DMS-2_Phe50Ala	TTGGTCATGTGCTTTTCGGGGGGGTCTCCACTAGGTTGGCTGGTAAGGGCGATAGCGAGGAGGCCAGCCCTCTGGACTGTCCTTACGAAGAAGGAGGGCTCGCATCATGTCCCATTATTACAGTTAGCTCAGTGCTGACTATCCAAAGACCTGGGGATGGTCCCGCTAGTGTTAGACCTTCTTCCCAGGACTCTGTTTCTGGAGACCTATCCGGGGAATCGATTCTGAGT
TrpV1_DMS-2_Phe50Gly	TTGGTCATGTGCTTTTCGGGGGGGTCTCCACTAGGTTGGGTGGTAAGGGCGATAGCGAGGAGGCCAGCCCTCTGGACTGTCCTTACGAAGAAGGAGGGCTCGCATCATGTCCCATTATTACAGTTAGCTCAGTGCTGACTATCCAAAGACCTGGGGATGGTCCCGCTAGTGTTAGACCTTCTTCCCAGGACTCTGTTTCTGGAGACCTATCCGGGGAATCGATTCTGAGT
TrpV1_DMS-2_Phe50Ile	TTGGTCATGTGCTTTTCGGGGGGGTCTCCACTAGGTTGATCGGTAAGGGCGATAGCGAGGAGGCCAGCCCTCTGGACTGTCCTTACGAAGAAGGAGGGCTCGCATCATGTCCCATTATTACAGTTAGCTCAGTGCTGACTATCCAAAGACCTGGGGATGGTCCCGCTAGTGTTAGACCTTCTTCCCAGGACTCTGTTTCTGGAGACCTATCCGGGGAATCGATTCTGAGT
TrpV1_DMS-2_Phe50Leu	TTGGTCATGTGCTTTTCGGGGGGGTCTCCACTAGGTTGTTAGGTAAGGGCGATAGCGAGGAGGCCAGCCCTCTGGACTGTCCTTACGAAGAAGGAGGGCTCGCATCATGTCCCATTATTACAGTTAGCTCAGTGCTGACTATCCAAAGACCTGGGGATGGTCCCGCTAGTGTTAGACCTTCTTCCCAGGACTCTGTTTCTGGAGACCTATCCGGGGAATCGATTCTGAGT
TrpV1_DMS-2_Phe50His	TTGGTCATGTGCTTTTCGGGGGGGTCTCCACTAGGTTGCATGGTAAGGGCGATAGCGAGGAGGCCAGCCCTCTGGACTGTCCTTACGAAGAAGGAGGGCTCGCATCATGTCCCATTATTACAGTTAGCTCAGTGCTGACTATCCAAAGACCTGGGGATGGTCCCGCTAGTGTTAGACCTTCTTCCCAGGACTCTGTTTCTGGAGACCTATCCGGGGAATCGATTCTGAGT
TrpV1_DMS-2_Phe50Arg	TTGGTCATGTGCTTTTCGGGGGGGTCTCCACTAGGTTGCGTGGTAAGGGCGATAGCGAGGAGGCCAGCCCTCTGGACTGTCCTTACGAAGAAGGAGGGCTCGCATCATGTCCCATTATTACAGTTAGCTCAGTGCTGACTATCCAAAGACCTGGGGATGGTCCCGCTAGTGTTAGACCTTCTTCCCAGGACTCTGTTTCTGGAGACCTATCCGGGGAATCGATTCTGAGT
TrpV1_DMS-2_Phe50Trp	TTGGTCATGTGCTTTTCGGGGGGGTCTCCACTAGGTTGTGGGGTAAGGGCGATAGCGAGGAGGCCAGCCCTCTGGACTGTCCTTACGAAGAAGGAGGGCTCGCATCATGTCCCATTATTACAGTTAGCTCAGTGCTGACTATCCAAAGACCTGGGGATGGTCCCGCTAGTGTTAGACCTTCTTCCCAGGACTCTGTTTCTGGAGACCTATCCGGGGAATCGATTCTGAGT
TrpV1_DMS-2_Phe50Val	TTGGTCATGTGCTTTTCGGGGGGGTCTCCACTAGGTTGGTAGGTAAGGGCGATAGCGAGGAGGCCAGCCCTCTGGACTGTCCTTACGAAGAAGGAGGGCTCGCATCATGTCCCATTATTACAGTTAGCTCAGTGCTGACTATCCAAAGACCTGGGGATGGTCCCGCTAGTGTTAGACCTTCTTCCCAGGACTCTGTTTCTGGAGACCTATCCGGGGAATCGATTCTGAGT
TrpV1_DMS-2_Phe50Glu	TTGGTCATGTGCTTTTCGGGGGGGTCTCCACTAGGTTGGAGGGTAAGGGCGATAGCGAGGAGGCCAGCCCTCTGGACTGTCCTTACGAAGAAGGAGGGCTCGCATCATGTCCCATTATTACAGTTAGCTCAGTGCTGACTATCCAAAGACCTGGGGATGGTCCCGCTAGTGTTAGACCTTCTTCCCAGGACTCTGTTTCTGGAGACCTATCCGGGGAATCGATTCTGAGT
TrpV1_DMS-2_Phe50Tyr	TTGGTCATGTGCTTTTCGGGGGGGTCTCCACTAGGTTGTATGGTAAGGGCGATAGCGAGGAGGCCAGCCCTCTGGACTGTCCTTACGAAGAAGGAGGGCTCGCATCATGTCCCATTATTACAGTTAGCTCAGTGCTGACTATCCAAAGACCTGGGGATGGTCCCGCTAGTGTTAGACCTTCTTCCCAGGACTCTGTTTCTGGAGACCTATCCGGGGAATCGATTCTGAGT
TrpV1_DMS-2_Gly51Cys	TTGGTCATGTGCTTTTCGGGGGGGTCTCCACTAGGTTGTTTTGTAAGGGCGATAGCGAGGAGGCCAGCCCTCTGGACTGTCCTTACGAAGAAGGAGGGCTCGCATCATGTCCCATTATTACAGTTAGCTCAGTGCTGACTATCCAAAGACCTGGGGATGGTCCCGCTAGTGTTAGACCTTCTTCCCAGGACTCTGTTTCTGGAGACCTATCCGGGGAATCGATTCTGAGT
TrpV1_DMS-2_Gly51Asp	TTGGTCATGTGCTTTTCGGGGGGGTCTCCACTAGGTTGTTTGACAAGGGCGATAGCGAGGAGGCCAGCCCTCTGGACTGTCCTTACGAAGAAGGAGGGCTCGCATCATGTCCCATTATTACAGTTAGCTCAGTGCTGACTATCCAAAGACCTGGGGATGGTCCCGCTAGTGTTAGACCTTCTTCCCAGGACTCTGTTTCTGGAGACCTATCCGGGGAATCGATTCTGAGT
TrpV1_DMS-2_Gly51Ser	TTGGTCATGTGCTTTTCGGGGGGGTCTCCACTAGGTTGTTTTCGAAGGGCGATAGCGAGGAGGCCAGCCCTCTGGACTGTCCTTACGAAGAAGGAGGGCTCGCATCATGTCCCATTATTACAGTTAGCTCAGTGCTGACTATCCAAAGACCTGGGGATGGTCCCGCTAGTGTTAGACCTTCTTCCCAGGACTCTGTTTCTGGAGACCTATCCGGGGAATCGATTCTGAGT
TrpV1_DMS-2_Gly51Gln	TTGGTCATGTGCTTTTCGGGGGGGTCTCCACTAGGTTGTTTCAGAAGGGCGATAGCGAGGAGGCCAGCCCTCTGGACTGTCCTTACGAAGAAGGAGGGCTCGCATCATGTCCCATTATTACAGTTAGCTCAGTGCTGACTATCCAAAGACCTGGGGATGGTCCCGCTAGTGTTAGACCTTCTTCCCAGGACTCTGTTTCTGGAGACCTATCCGGGGAATCGATTCTGAGT
TrpV1_DMS-2_Gly51Met	TTGGTCATGTGCTTTTCGGGGGGGTCTCCACTAGGTTGTTTATGAAGGGCGATAGCGAGGAGGCCAGCCCTCTGGACTGTCCTTACGAAGAAGGAGGGCTCGCATCATGTCCCATTATTACAGTTAGCTCAGTGCTGACTATCCAAAGACCTGGGGATGGTCCCGCTAGTGTTAGACCTTCTTCCCAGGACTCTGTTTCTGGAGACCTATCCGGGGAATCGATTCTGAGT
TrpV1_DMS-2_Gly51Asn	TTGGTCATGTGCTTTTCGGGGGGGTCTCCACTAGGTTGTTTAACAAGGGCGATAGCGAGGAGGCCAGCCCTCTGGACTGTCCTTACGAAGAAGGAGGGCTCGCATCATGTCCCATTATTACAGTTAGCTCAGTGCTGACTATCCAAAGACCTGGGGATGGTCCCGCTAGTGTTAGACCTTCTTCCCAGGACTCTGTTTCTGGAGACCTATCCGGGGAATCGATTCTGAGT
TrpV1_DMS-2_Gly51Pro	TTGGTCATGTGCTTTTCGGGGGGGTCTCCACTAGGTTGTTTCCTAAGGGCGATAGCGAGGAGGCCAGCCCTCTGGACTGTCCTTACGAAGAAGGAGGGCTCGCATCATGTCCCATTATTACAGTTAGCTCAGTGCTGACTATCCAAAGACCTGGGGATGGTCCCGCTAGTGTTAGACCTTCTTCCCAGGACTCTGTTTCTGGAGACCTATCCGGGGAATCGATTCTGAGT
TrpV1_DMS-2_Gly51Lys	TTGGTCATGTGCTTTTCGGGGGGGTCTCCACTAGGTTGTTTAAAAAGGGCGATAGCGAGGAGGCCAGCCCTCTGGACTGTCCTTACGAAGAAGGAGGGCTCGCATCATGTCCCATTATTACAGTTAGCTCAGTGCTGACTATCCAAAGACCTGGGGATGGTCCCGCTAGTGTTAGACCTTCTTCCCAGGACTCTGTTTCTGGAGACCTATCCGGGGAATCGATTCTGAGT
TrpV1_DMS-2_Gly51Thr	TTGGTCATGTGCTTTTCGGGGGGGTCTCCACTAGGTTGTTTACCAAGGGCGATAGCGAGGAGGCCAGCCCTCTGGACTGTCCTTACGAAGAAGGAGGGCTCGCATCATGTCCCATTATTACAGTTAGCTCAGTGCTGACTATCCAAAGACCTGGGGATGGTCCCGCTAGTGTTAGACCTTCTTCCCAGGACTCTGTTTCTGGAGACCTATCCGGGGAATCGATTCTGAGT
TrpV1_DMS-2_Gly51Phe	TTGGTCATGTGCTTTTCGGGGGGGTCTCCACTAGGTTGTTTTTTAAGGGCGATAGCGAGGAGGCCAGCCCTCTGGACTGTCCTTACGAAGAAGGAGGGCTCGCATCATGTCCCATTATTACAGTTAGCTCAGTGCTGACTATCCAAAGACCTGGGGATGGTCCCGCTAGTGTTAGACCTTCTTCCCAGGACTCTGTTTCTGGAGACCTATCCGGGGAATCGATTCTGAGT
TrpV1_DMS-2_Gly51Ala	TTGGTCATGTGCTTTTCGGGGGGGTCTCCACTAGGTTGTTTGCAAAGGGCGATAGCGAGGAGGCCAGCCCTCTGGACTGTCCTTACGAAGAAGGAGGGCTCGCATCATGTCCCATTATTACAGTTAGCTCAGTGCTGACTATCCAAAGACCTGGGGATGGTCCCGCTAGTGTTAGACCTTCTTCCCAGGACTCTGTTTCTGGAGACCTATCCGGGGAATCGATTCTGAGT
TrpV1_DMS-2_Gly51Gly	TTGGTCATGTGCTTTTCGGGGGGGTCTCCACTAGGTTGTTTGGTAAGGGCGATAGCGAGGAGGCCAGCCCTCTGGACTGTCCTTACGAAGAAGGAGGGCTCGCATCATGTCCCATTATTACAGTTAGCTCAGTGCTGACTATCCAAAGACCTGGGGATGGTCCCGCTAGTGTTAGACCTTCTTCCCAGGACTCTGTTTCTGGAGACCTATCCGGGGAATCGATTCTGAGT
TrpV1_DMS-2_Gly51Ile	TTGGTCATGTGCTTTTCGGGGGGGTCTCCACTAGGTTGTTTATAAAGGGCGATAGCGAGGAGGCCAGCCCTCTGGACTGTCCTTACGAAGAAGGAGGGCTCGCATCATGTCCCATTATTACAGTTAGCTCAGTGCTGACTATCCAAAGACCTGGGGATGGTCCCGCTAGTGTTAGACCTTCTTCCCAGGACTCTGTTTCTGGAGACCTATCCGGGGAATCGATTCTGAGT
TrpV1_DMS-2_Gly51Leu	TTGGTCATGTGCTTTTCGGGGGGGTCTCCACTAGGTTGTTTCTTAAGGGCGATAGCGAGGAGGCCAGCCCTCTGGACTGTCCTTACGAAGAAGGAGGGCTCGCATCATGTCCCATTATTACAGTTAGCTCAGTGCTGACTATCCAAAGACCTGGGGATGGTCCCGCTAGTGTTAGACCTTCTTCCCAGGACTCTGTTTCTGGAGACCTATCCGGGGAATCGATTCTGAGT
TrpV1_DMS-2_Gly51His	TTGGTCATGTGCTTTTCGGGGGGGTCTCCACTAGGTTGTTTCACAAGGGCGATAGCGAGGAGGCCAGCCCTCTGGACTGTCCTTACGAAGAAGGAGGGCTCGCATCATGTCCCATTATTACAGTTAGCTCAGTGCTGACTATCCAAAGACCTGGGGATGGTCCCGCTAGTGTTAGACCTTCTTCCCAGGACTCTGTTTCTGGAGACCTATCCGGGGAATCGATTCTGAGT
TrpV1_DMS-2_Gly51Arg	TTGGTCATGTGCTTTTCGGGGGGGTCTCCACTAGGTTGTTTAGAAAGGGCGATAGCGAGGAGGCCAGCCCTCTGGACTGTCCTTACGAAGAAGGAGGGCTCGCATCATGTCCCATTATTACAGTTAGCTCAGTGCTGACTATCCAAAGACCTGGGGATGGTCCCGCTAGTGTTAGACCTTCTTCCCAGGACTCTGTTTCTGGAGACCTATCCGGGGAATCGATTCTGAGT
TrpV1_DMS-2_Gly51Trp	TTGGTCATGTGCTTTTCGGGGGGGTCTCCACTAGGTTGTTTTGGAAGGGCGATAGCGAGGAGGCCAGCCCTCTGGACTGTCCTTACGAAGAAGGAGGGCTCGCATCATGTCCCATTATTACAGTTAGCTCAGTGCTGACTATCCAAAGACCTGGGGATGGTCCCGCTAGTGTTAGACCTTCTTCCCAGGACTCTGTTTCTGGAGACCTATCCGGGGAATCGATTCTGAGT
TrpV1_DMS-2_Gly51Val	TTGGTCATGTGCTTTTCGGGGGGGTCTCCACTAGGTTGTTTGTGAAGGGCGATAGCGAGGAGGCCAGCCCTCTGGACTGTCCTTACGAAGAAGGAGGGCTCGCATCATGTCCCATTATTACAGTTAGCTCAGTGCTGACTATCCAAAGACCTGGGGATGGTCCCGCTAGTGTTAGACCTTCTTCCCAGGACTCTGTTTCTGGAGACCTATCCGGGGAATCGATTCTGAGT
TrpV1_DMS-2_Gly51Glu	TTGGTCATGTGCTTTTCGGGGGGGTCTCCACTAGGTTGTTTGAAAAGGGCGATAGCGAGGAGGCCAGCCCTCTGGACTGTCCTTACGAAGAAGGAGGGCTCGCATCATGTCCCATTATTACAGTTAGCTCAGTGCTGACTATCCAAAGACCTGGGGATGGTCCCGCTAGTGTTAGACCTTCTTCCCAGGACTCTGTTTCTGGAGACCTATCCGGGGAATCGATTCTGAGT
TrpV1_DMS-2_Gly51Tyr	TTGGTCATGTGCTTTTCGGGGGGGTCTCCACTAGGTTGTTTTACAAGGGCGATAGCGAGGAGGCCAGCCCTCTGGACTGTCCTTACGAAGAAGGAGGGCTCGCATCATGTCCCATTATTACAGTTAGCTCAGTGCTGACTATCCAAAGACCTGGGGATGGTCCCGCTAGTGTTAGACCTTCTTCCCAGGACTCTGTTTCTGGAGACCTATCCGGGGAATCGATTCTGAGT
TrpV1_DMS-2_Lys52Cys	TTGGTCATGTGCTTTTCGGGGGGGTCTCCACTAGGTTGTTTGGTTGCGGCGATAGCGAGGAGGCCAGCCCTCTGGACTGTCCTTACGAAGAAGGAGGGCTCGCATCATGTCCCATTATTACAGTTAGCTCAGTGCTGACTATCCAAAGACCTGGGGATGGTCCCGCTAGTGTTAGACCTTCTTCCCAGGACTCTGTTTCTGGAGACCTATCCGGGGAATCGATTCTGAGT
TrpV1_DMS-2_Lys52Asp	TTGGTCATGTGCTTTTCGGGGGGGTCTCCACTAGGTTGTTTGGTGACGGCGATAGCGAGGAGGCCAGCCCTCTGGACTGTCCTTACGAAGAAGGAGGGCTCGCATCATGTCCCATTATTACAGTTAGCTCAGTGCTGACTATCCAAAGACCTGGGGATGGTCCCGCTAGTGTTAGACCTTCTTCCCAGGACTCTGTTTCTGGAGACCTATCCGGGGAATCGATTCTGAGT
TrpV1_DMS-2_Lys52Ser	TTGGTCATGTGCTTTTCGGGGGGGTCTCCACTAGGTTGTTTGGTTCGGGCGATAGCGAGGAGGCCAGCCCTCTGGACTGTCCTTACGAAGAAGGAGGGCTCGCATCATGTCCCATTATTACAGTTAGCTCAGTGCTGACTATCCAAAGACCTGGGGATGGTCCCGCTAGTGTTAGACCTTCTTCCCAGGACTCTGTTTCTGGAGACCTATCCGGGGAATCGATTCTGAGT
TrpV1_DMS-2_Lys52Gln	TTGGTCATGTGCTTTTCGGGGGGGTCTCCACTAGGTTGTTTGGTCAAGGCGATAGCGAGGAGGCCAGCCCTCTGGACTGTCCTTACGAAGAAGGAGGGCTCGCATCATGTCCCATTATTACAGTTAGCTCAGTGCTGACTATCCAAAGACCTGGGGATGGTCCCGCTAGTGTTAGACCTTCTTCCCAGGACTCTGTTTCTGGAGACCTATCCGGGGAATCGATTCTGAGT
TrpV1_DMS-2_Lys52Met	TTGGTCATGTGCTTTTCGGGGGGGTCTCCACTAGGTTGTTTGGTATGGGCGATAGCGAGGAGGCCAGCCCTCTGGACTGTCCTTACGAAGAAGGAGGGCTCGCATCATGTCCCATTATTACAGTTAGCTCAGTGCTGACTATCCAAAGACCTGGGGATGGTCCCGCTAGTGTTAGACCTTCTTCCCAGGACTCTGTTTCTGGAGACCTATCCGGGGAATCGATTCTGAGT
TrpV1_DMS-2_Lys52Asn	TTGGTCATGTGCTTTTCGGGGGGGTCTCCACTAGGTTGTTTGGTAACGGCGATAGCGAGGAGGCCAGCCCTCTGGACTGTCCTTACGAAGAAGGAGGGCTCGCATCATGTCCCATTATTACAGTTAGCTCAGTGCTGACTATCCAAAGACCTGGGGATGGTCCCGCTAGTGTTAGACCTTCTTCCCAGGACTCTGTTTCTGGAGACCTATCCGGGGAATCGATTCTGAGT
TrpV1_DMS-2_Lys52Pro	TTGGTCATGTGCTTTTCGGGGGGGTCTCCACTAGGTTGTTTGGTCCAGGCGATAGCGAGGAGGCCAGCCCTCTGGACTGTCCTTACGAAGAAGGAGGGCTCGCATCATGTCCCATTATTACAGTTAGCTCAGTGCTGACTATCCAAAGACCTGGGGATGGTCCCGCTAGTGTTAGACCTTCTTCCCAGGACTCTGTTTCTGGAGACCTATCCGGGGAATCGATTCTGAGT
TrpV1_DMS-2_Lys52Lys	TTGGTCATGTGCTTTTCGGGGGGGTCTCCACTAGGTTGTTTGGTAAGGGCGATAGCGAGGAGGCCAGCCCTCTGGACTGTCCTTACGAAGAAGGAGGGCTCGCATCATGTCCCATTATTACAGTTAGCTCAGTGCTGACTATCCAAAGACCTGGGGATGGTCCCGCTAGTGTTAGACCTTCTTCCCAGGACTCTGTTTCTGGAGACCTATCCGGGGAATCGATTCTGAGT
TrpV1_DMS-2_Lys52Thr	TTGGTCATGTGCTTTTCGGGGGGGTCTCCACTAGGTTGTTTGGTACCGGCGATAGCGAGGAGGCCAGCCCTCTGGACTGTCCTTACGAAGAAGGAGGGCTCGCATCATGTCCCATTATTACAGTTAGCTCAGTGCTGACTATCCAAAGACCTGGGGATGGTCCCGCTAGTGTTAGACCTTCTTCCCAGGACTCTGTTTCTGGAGACCTATCCGGGGAATCGATTCTGAGT
TrpV1_DMS-2_Lys52Phe	TTGGTCATGTGCTTTTCGGGGGGGTCTCCACTAGGTTGTTTGGTTTTGGCGATAGCGAGGAGGCCAGCCCTCTGGACTGTCCTTACGAAGAAGGAGGGCTCGCATCATGTCCCATTATTACAGTTAGCTCAGTGCTGACTATCCAAAGACCTGGGGATGGTCCCGCTAGTGTTAGACCTTCTTCCCAGGACTCTGTTTCTGGAGACCTATCCGGGGAATCGATTCTGAGT
TrpV1_DMS-2_Lys52Ala	TTGGTCATGTGCTTTTCGGGGGGGTCTCCACTAGGTTGTTTGGTGCCGGCGATAGCGAGGAGGCCAGCCCTCTGGACTGTCCTTACGAAGAAGGAGGGCTCGCATCATGTCCCATTATTACAGTTAGCTCAGTGCTGACTATCCAAAGACCTGGGGATGGTCCCGCTAGTGTTAGACCTTCTTCCCAGGACTCTGTTTCTGGAGACCTATCCGGGGAATCGATTCTGAGT
TrpV1_DMS-2_Lys52Gly	TTGGTCATGTGCTTTTCGGGGGGGTCTCCACTAGGTTGTTTGGTGGAGGCGATAGCGAGGAGGCCAGCCCTCTGGACTGTCCTTACGAAGAAGGAGGGCTCGCATCATGTCCCATTATTACAGTTAGCTCAGTGCTGACTATCCAAAGACCTGGGGATGGTCCCGCTAGTGTTAGACCTTCTTCCCAGGACTCTGTTTCTGGAGACCTATCCGGGGAATCGATTCTGAGT
TrpV1_DMS-2_Lys52Ile	TTGGTCATGTGCTTTTCGGGGGGGTCTCCACTAGGTTGTTTGGTATCGGCGATAGCGAGGAGGCCAGCCCTCTGGACTGTCCTTACGAAGAAGGAGGGCTCGCATCATGTCCCATTATTACAGTTAGCTCAGTGCTGACTATCCAAAGACCTGGGGATGGTCCCGCTAGTGTTAGACCTTCTTCCCAGGACTCTGTTTCTGGAGACCTATCCGGGGAATCGATTCTGAGT
TrpV1_DMS-2_Lys52Leu	TTGGTCATGTGCTTTTCGGGGGGGTCTCCACTAGGTTGTTTGGTCTCGGCGATAGCGAGGAGGCCAGCCCTCTGGACTGTCCTTACGAAGAAGGAGGGCTCGCATCATGTCCCATTATTACAGTTAGCTCAGTGCTGACTATCCAAAGACCTGGGGATGGTCCCGCTAGTGTTAGACCTTCTTCCCAGGACTCTGTTTCTGGAGACCTATCCGGGGAATCGATTCTGAGT
TrpV1_DMS-2_Lys52His	TTGGTCATGTGCTTTTCGGGGGGGTCTCCACTAGGTTGTTTGGTCATGGCGATAGCGAGGAGGCCAGCCCTCTGGACTGTCCTTACGAAGAAGGAGGGCTCGCATCATGTCCCATTATTACAGTTAGCTCAGTGCTGACTATCCAAAGACCTGGGGATGGTCCCGCTAGTGTTAGACCTTCTTCCCAGGACTCTGTTTCTGGAGACCTATCCGGGGAATCGATTCTGAGT
TrpV1_DMS-2_Lys52Arg	TTGGTCATGTGCTTTTCGGGGGGGTCTCCACTAGGTTGTTTGGTCGGGGCGATAGCGAGGAGGCCAGCCCTCTGGACTGTCCTTACGAAGAAGGAGGGCTCGCATCATGTCCCATTATTACAGTTAGCTCAGTGCTGACTATCCAAAGACCTGGGGATGGTCCCGCTAGTGTTAGACCTTCTTCCCAGGACTCTGTTTCTGGAGACCTATCCGGGGAATCGATTCTGAGT
TrpV1_DMS-2_Lys52Trp	TTGGTCATGTGCTTTTCGGGGGGGTCTCCACTAGGTTGTTTGGTTGGGGCGATAGCGAGGAGGCCAGCCCTCTGGACTGTCCTTACGAAGAAGGAGGGCTCGCATCATGTCCCATTATTACAGTTAGCTCAGTGCTGACTATCCAAAGACCTGGGGATGGTCCCGCTAGTGTTAGACCTTCTTCCCAGGACTCTGTTTCTGGAGACCTATCCGGGGAATCGATTCTGAGT
TrpV1_DMS-2_Lys52Val	TTGGTCATGTGCTTTTCGGGGGGGTCTCCACTAGGTTGTTTGGTGTGGGCGATAGCGAGGAGGCCAGCCCTCTGGACTGTCCTTACGAAGAAGGAGGGCTCGCATCATGTCCCATTATTACAGTTAGCTCAGTGCTGACTATCCAAAGACCTGGGGATGGTCCCGCTAGTGTTAGACCTTCTTCCCAGGACTCTGTTTCTGGAGACCTATCCGGGGAATCGATTCTGAGT
TrpV1_DMS-2_Lys52Glu	TTGGTCATGTGCTTTTCGGGGGGGTCTCCACTAGGTTGTTTGGTGAGGGCGATAGCGAGGAGGCCAGCCCTCTGGACTGTCCTTACGAAGAAGGAGGGCTCGCATCATGTCCCATTATTACAGTTAGCTCAGTGCTGACTATCCAAAGACCTGGGGATGGTCCCGCTAGTGTTAGACCTTCTTCCCAGGACTCTGTTTCTGGAGACCTATCCGGGGAATCGATTCTGAGT
TrpV1_DMS-2_Lys52Tyr	TTGGTCATGTGCTTTTCGGGGGGGTCTCCACTAGGTTGTTTGGTTATGGCGATAGCGAGGAGGCCAGCCCTCTGGACTGTCCTTACGAAGAAGGAGGGCTCGCATCATGTCCCATTATTACAGTTAGCTCAGTGCTGACTATCCAAAGACCTGGGGATGGTCCCGCTAGTGTTAGACCTTCTTCCCAGGACTCTGTTTCTGGAGACCTATCCGGGGAATCGATTCTGAGT
TrpV1_DMS-2_Gly53Cys	TTGGTCATGTGCTTTTCGGGGGGGTCTCCACTAGGTTGTTTGGTAAGTGTGATAGCGAGGAGGCCAGCCCTCTGGACTGTCCTTACGAAGAAGGAGGGCTCGCATCATGTCCCATTATTACAGTTAGCTCAGTGCTGACTATCCAAAGACCTGGGGATGGTCCCGCTAGTGTTAGACCTTCTTCCCAGGACTCTGTTTCTGGAGACCTATCCGGGGAATCGATTCTGAGT
TrpV1_DMS-2_Gly53Asp	TTGGTCATGTGCTTTTCGGGGGGGTCTCCACTAGGTTGTTTGGTAAGGATGATAGCGAGGAGGCCAGCCCTCTGGACTGTCCTTACGAAGAAGGAGGGCTCGCATCATGTCCCATTATTACAGTTAGCTCAGTGCTGACTATCCAAAGACCTGGGGATGGTCCCGCTAGTGTTAGACCTTCTTCCCAGGACTCTGTTTCTGGAGACCTATCCGGGGAATCGATTCTGAGT
TrpV1_DMS-2_Gly53Ser	TTGGTCATGTGCTTTTCGGGGGGGTCTCCACTAGGTTGTTTGGTAAGTCCGATAGCGAGGAGGCCAGCCCTCTGGACTGTCCTTACGAAGAAGGAGGGCTCGCATCATGTCCCATTATTACAGTTAGCTCAGTGCTGACTATCCAAAGACCTGGGGATGGTCCCGCTAGTGTTAGACCTTCTTCCCAGGACTCTGTTTCTGGAGACCTATCCGGGGAATCGATTCTGAGT
TrpV1_DMS-2_Gly53Gln	TTGGTCATGTGCTTTTCGGGGGGGTCTCCACTAGGTTGTTTGGTAAGCAAGATAGCGAGGAGGCCAGCCCTCTGGACTGTCCTTACGAAGAAGGAGGGCTCGCATCATGTCCCATTATTACAGTTAGCTCAGTGCTGACTATCCAAAGACCTGGGGATGGTCCCGCTAGTGTTAGACCTTCTTCCCAGGACTCTGTTTCTGGAGACCTATCCGGGGAATCGATTCTGAGT
TrpV1_DMS-2_Gly53Met	TTGGTCATGTGCTTTTCGGGGGGGTCTCCACTAGGTTGTTTGGTAAGATGGATAGCGAGGAGGCCAGCCCTCTGGACTGTCCTTACGAAGAAGGAGGGCTCGCATCATGTCCCATTATTACAGTTAGCTCAGTGCTGACTATCCAAAGACCTGGGGATGGTCCCGCTAGTGTTAGACCTTCTTCCCAGGACTCTGTTTCTGGAGACCTATCCGGGGAATCGATTCTGAGT
TrpV1_DMS-2_Gly53Asn	TTGGTCATGTGCTTTTCGGGGGGGTCTCCACTAGGTTGTTTGGTAAGAATGATAGCGAGGAGGCCAGCCCTCTGGACTGTCCTTACGAAGAAGGAGGGCTCGCATCATGTCCCATTATTACAGTTAGCTCAGTGCTGACTATCCAAAGACCTGGGGATGGTCCCGCTAGTGTTAGACCTTCTTCCCAGGACTCTGTTTCTGGAGACCTATCCGGGGAATCGATTCTGAGT
TrpV1_DMS-2_Gly53Pro	TTGGTCATGTGCTTTTCGGGGGGGTCTCCACTAGGTTGTTTGGTAAGCCGGATAGCGAGGAGGCCAGCCCTCTGGACTGTCCTTACGAAGAAGGAGGGCTCGCATCATGTCCCATTATTACAGTTAGCTCAGTGCTGACTATCCAAAGACCTGGGGATGGTCCCGCTAGTGTTAGACCTTCTTCCCAGGACTCTGTTTCTGGAGACCTATCCGGGGAATCGATTCTGAGT
TrpV1_DMS-2_Gly53Lys	TTGGTCATGTGCTTTTCGGGGGGGTCTCCACTAGGTTGTTTGGTAAGAAAGATAGCGAGGAGGCCAGCCCTCTGGACTGTCCTTACGAAGAAGGAGGGCTCGCATCATGTCCCATTATTACAGTTAGCTCAGTGCTGACTATCCAAAGACCTGGGGATGGTCCCGCTAGTGTTAGACCTTCTTCCCAGGACTCTGTTTCTGGAGACCTATCCGGGGAATCGATTCTGAGT
TrpV1_DMS-2_Gly53Thr	TTGGTCATGTGCTTTTCGGGGGGGTCTCCACTAGGTTGTTTGGTAAGACGGATAGCGAGGAGGCCAGCCCTCTGGACTGTCCTTACGAAGAAGGAGGGCTCGCATCATGTCCCATTATTACAGTTAGCTCAGTGCTGACTATCCAAAGACCTGGGGATGGTCCCGCTAGTGTTAGACCTTCTTCCCAGGACTCTGTTTCTGGAGACCTATCCGGGGAATCGATTCTGAGT
TrpV1_DMS-2_Gly53Phe	TTGGTCATGTGCTTTTCGGGGGGGTCTCCACTAGGTTGTTTGGTAAGTTTGATAGCGAGGAGGCCAGCCCTCTGGACTGTCCTTACGAAGAAGGAGGGCTCGCATCATGTCCCATTATTACAGTTAGCTCAGTGCTGACTATCCAAAGACCTGGGGATGGTCCCGCTAGTGTTAGACCTTCTTCCCAGGACTCTGTTTCTGGAGACCTATCCGGGGAATCGATTCTGAGT
TrpV1_DMS-2_Gly53Ala	TTGGTCATGTGCTTTTCGGGGGGGTCTCCACTAGGTTGTTTGGTAAGGCAGATAGCGAGGAGGCCAGCCCTCTGGACTGTCCTTACGAAGAAGGAGGGCTCGCATCATGTCCCATTATTACAGTTAGCTCAGTGCTGACTATCCAAAGACCTGGGGATGGTCCCGCTAGTGTTAGACCTTCTTCCCAGGACTCTGTTTCTGGAGACCTATCCGGGGAATCGATTCTGAGT
TrpV1_DMS-2_Gly53Gly	TTGGTCATGTGCTTTTCGGGGGGGTCTCCACTAGGTTGTTTGGTAAGGGAGATAGCGAGGAGGCCAGCCCTCTGGACTGTCCTTACGAAGAAGGAGGGCTCGCATCATGTCCCATTATTACAGTTAGCTCAGTGCTGACTATCCAAAGACCTGGGGATGGTCCCGCTAGTGTTAGACCTTCTTCCCAGGACTCTGTTTCTGGAGACCTATCCGGGGAATCGATTCTGAGT
TrpV1_DMS-2_Gly53Ile	TTGGTCATGTGCTTTTCGGGGGGGTCTCCACTAGGTTGTTTGGTAAGATCGATAGCGAGGAGGCCAGCCCTCTGGACTGTCCTTACGAAGAAGGAGGGCTCGCATCATGTCCCATTATTACAGTTAGCTCAGTGCTGACTATCCAAAGACCTGGGGATGGTCCCGCTAGTGTTAGACCTTCTTCCCAGGACTCTGTTTCTGGAGACCTATCCGGGGAATCGATTCTGAGT
TrpV1_DMS-2_Gly53Leu	TTGGTCATGTGCTTTTCGGGGGGGTCTCCACTAGGTTGTTTGGTAAGCTTGATAGCGAGGAGGCCAGCCCTCTGGACTGTCCTTACGAAGAAGGAGGGCTCGCATCATGTCCCATTATTACAGTTAGCTCAGTGCTGACTATCCAAAGACCTGGGGATGGTCCCGCTAGTGTTAGACCTTCTTCCCAGGACTCTGTTTCTGGAGACCTATCCGGGGAATCGATTCTGAGT
TrpV1_DMS-2_Gly53His	TTGGTCATGTGCTTTTCGGGGGGGTCTCCACTAGGTTGTTTGGTAAGCACGATAGCGAGGAGGCCAGCCCTCTGGACTGTCCTTACGAAGAAGGAGGGCTCGCATCATGTCCCATTATTACAGTTAGCTCAGTGCTGACTATCCAAAGACCTGGGGATGGTCCCGCTAGTGTTAGACCTTCTTCCCAGGACTCTGTTTCTGGAGACCTATCCGGGGAATCGATTCTGAGT
TrpV1_DMS-2_Gly53Arg	TTGGTCATGTGCTTTTCGGGGGGGTCTCCACTAGGTTGTTTGGTAAGAGGGATAGCGAGGAGGCCAGCCCTCTGGACTGTCCTTACGAAGAAGGAGGGCTCGCATCATGTCCCATTATTACAGTTAGCTCAGTGCTGACTATCCAAAGACCTGGGGATGGTCCCGCTAGTGTTAGACCTTCTTCCCAGGACTCTGTTTCTGGAGACCTATCCGGGGAATCGATTCTGAGT
TrpV1_DMS-2_Gly53Trp	TTGGTCATGTGCTTTTCGGGGGGGTCTCCACTAGGTTGTTTGGTAAGTGGGATAGCGAGGAGGCCAGCCCTCTGGACTGTCCTTACGAAGAAGGAGGGCTCGCATCATGTCCCATTATTACAGTTAGCTCAGTGCTGACTATCCAAAGACCTGGGGATGGTCCCGCTAGTGTTAGACCTTCTTCCCAGGACTCTGTTTCTGGAGACCTATCCGGGGAATCGATTCTGAGT
TrpV1_DMS-2_Gly53Val	TTGGTCATGTGCTTTTCGGGGGGGTCTCCACTAGGTTGTTTGGTAAGGTAGATAGCGAGGAGGCCAGCCCTCTGGACTGTCCTTACGAAGAAGGAGGGCTCGCATCATGTCCCATTATTACAGTTAGCTCAGTGCTGACTATCCAAAGACCTGGGGATGGTCCCGCTAGTGTTAGACCTTCTTCCCAGGACTCTGTTTCTGGAGACCTATCCGGGGAATCGATTCTGAGT
TrpV1_DMS-2_Gly53Glu	TTGGTCATGTGCTTTTCGGGGGGGTCTCCACTAGGTTGTTTGGTAAGGAAGATAGCGAGGAGGCCAGCCCTCTGGACTGTCCTTACGAAGAAGGAGGGCTCGCATCATGTCCCATTATTACAGTTAGCTCAGTGCTGACTATCCAAAGACCTGGGGATGGTCCCGCTAGTGTTAGACCTTCTTCCCAGGACTCTGTTTCTGGAGACCTATCCGGGGAATCGATTCTGAGT
TrpV1_DMS-2_Gly53Tyr	TTGGTCATGTGCTTTTCGGGGGGGTCTCCACTAGGTTGTTTGGTAAGTATGATAGCGAGGAGGCCAGCCCTCTGGACTGTCCTTACGAAGAAGGAGGGCTCGCATCATGTCCCATTATTACAGTTAGCTCAGTGCTGACTATCCAAAGACCTGGGGATGGTCCCGCTAGTGTTAGACCTTCTTCCCAGGACTCTGTTTCTGGAGACCTATCCGGGGAATCGATTCTGAGT
TrpV1_DMS-2_Asp54Cys	TTGGTCATGTGCTTTTCGGGGGGGTCTCCACTAGGTTGTTTGGTAAGGGCTGCAGCGAGGAGGCCAGCCCTCTGGACTGTCCTTACGAAGAAGGAGGGCTCGCATCATGTCCCATTATTACAGTTAGCTCAGTGCTGACTATCCAAAGACCTGGGGATGGTCCCGCTAGTGTTAGACCTTCTTCCCAGGACTCTGTTTCTGGAGACCTATCCGGGGAATCGATTCTGAGT
TrpV1_DMS-2_Asp54Asp	TTGGTCATGTGCTTTTCGGGGGGGTCTCCACTAGGTTGTTTGGTAAGGGCGATAGCGAGGAGGCCAGCCCTCTGGACTGTCCTTACGAAGAAGGAGGGCTCGCATCATGTCCCATTATTACAGTTAGCTCAGTGCTGACTATCCAAAGACCTGGGGATGGTCCCGCTAGTGTTAGACCTTCTTCCCAGGACTCTGTTTCTGGAGACCTATCCGGGGAATCGATTCTGAGT
TrpV1_DMS-2_Asp54Ser	TTGGTCATGTGCTTTTCGGGGGGGTCTCCACTAGGTTGTTTGGTAAGGGCTCAAGCGAGGAGGCCAGCCCTCTGGACTGTCCTTACGAAGAAGGAGGGCTCGCATCATGTCCCATTATTACAGTTAGCTCAGTGCTGACTATCCAAAGACCTGGGGATGGTCCCGCTAGTGTTAGACCTTCTTCCCAGGACTCTGTTTCTGGAGACCTATCCGGGGAATCGATTCTGAGT
TrpV1_DMS-2_Asp54Gln	TTGGTCATGTGCTTTTCGGGGGGGTCTCCACTAGGTTGTTTGGTAAGGGCCAGAGCGAGGAGGCCAGCCCTCTGGACTGTCCTTACGAAGAAGGAGGGCTCGCATCATGTCCCATTATTACAGTTAGCTCAGTGCTGACTATCCAAAGACCTGGGGATGGTCCCGCTAGTGTTAGACCTTCTTCCCAGGACTCTGTTTCTGGAGACCTATCCGGGGAATCGATTCTGAGT
TrpV1_DMS-2_Asp54Met	TTGGTCATGTGCTTTTCGGGGGGGTCTCCACTAGGTTGTTTGGTAAGGGCATGAGCGAGGAGGCCAGCCCTCTGGACTGTCCTTACGAAGAAGGAGGGCTCGCATCATGTCCCATTATTACAGTTAGCTCAGTGCTGACTATCCAAAGACCTGGGGATGGTCCCGCTAGTGTTAGACCTTCTTCCCAGGACTCTGTTTCTGGAGACCTATCCGGGGAATCGATTCTGAGT
TrpV1_DMS-2_Asp54Asn	TTGGTCATGTGCTTTTCGGGGGGGTCTCCACTAGGTTGTTTGGTAAGGGCAATAGCGAGGAGGCCAGCCCTCTGGACTGTCCTTACGAAGAAGGAGGGCTCGCATCATGTCCCATTATTACAGTTAGCTCAGTGCTGACTATCCAAAGACCTGGGGATGGTCCCGCTAGTGTTAGACCTTCTTCCCAGGACTCTGTTTCTGGAGACCTATCCGGGGAATCGATTCTGAGT
TrpV1_DMS-2_Asp54Pro	TTGGTCATGTGCTTTTCGGGGGGGTCTCCACTAGGTTGTTTGGTAAGGGCCCCAGCGAGGAGGCCAGCCCTCTGGACTGTCCTTACGAAGAAGGAGGGCTCGCATCATGTCCCATTATTACAGTTAGCTCAGTGCTGACTATCCAAAGACCTGGGGATGGTCCCGCTAGTGTTAGACCTTCTTCCCAGGACTCTGTTTCTGGAGACCTATCCGGGGAATCGATTCTGAGT
TrpV1_DMS-2_Asp54Lys	TTGGTCATGTGCTTTTCGGGGGGGTCTCCACTAGGTTGTTTGGTAAGGGCAAGAGCGAGGAGGCCAGCCCTCTGGACTGTCCTTACGAAGAAGGAGGGCTCGCATCATGTCCCATTATTACAGTTAGCTCAGTGCTGACTATCCAAAGACCTGGGGATGGTCCCGCTAGTGTTAGACCTTCTTCCCAGGACTCTGTTTCTGGAGACCTATCCGGGGAATCGATTCTGAGT
TrpV1_DMS-2_Asp54Thr	TTGGTCATGTGCTTTTCGGGGGGGTCTCCACTAGGTTGTTTGGTAAGGGCACCAGCGAGGAGGCCAGCCCTCTGGACTGTCCTTACGAAGAAGGAGGGCTCGCATCATGTCCCATTATTACAGTTAGCTCAGTGCTGACTATCCAAAGACCTGGGGATGGTCCCGCTAGTGTTAGACCTTCTTCCCAGGACTCTGTTTCTGGAGACCTATCCGGGGAATCGATTCTGAGT
TrpV1_DMS-2_Asp54Phe	TTGGTCATGTGCTTTTCGGGGGGGTCTCCACTAGGTTGTTTGGTAAGGGCTTTAGCGAGGAGGCCAGCCCTCTGGACTGTCCTTACGAAGAAGGAGGGCTCGCATCATGTCCCATTATTACAGTTAGCTCAGTGCTGACTATCCAAAGACCTGGGGATGGTCCCGCTAGTGTTAGACCTTCTTCCCAGGACTCTGTTTCTGGAGACCTATCCGGGGAATCGATTCTGAGT
TrpV1_DMS-2_Asp54Ala	TTGGTCATGTGCTTTTCGGGGGGGTCTCCACTAGGTTGTTTGGTAAGGGCGCCAGCGAGGAGGCCAGCCCTCTGGACTGTCCTTACGAAGAAGGAGGGCTCGCATCATGTCCCATTATTACAGTTAGCTCAGTGCTGACTATCCAAAGACCTGGGGATGGTCCCGCTAGTGTTAGACCTTCTTCCCAGGACTCTGTTTCTGGAGACCTATCCGGGGAATCGATTCTGAGT
TrpV1_DMS-2_Asp54Gly	TTGGTCATGTGCTTTTCGGGGGGGTCTCCACTAGGTTGTTTGGTAAGGGCGGGAGCGAGGAGGCCAGCCCTCTGGACTGTCCTTACGAAGAAGGAGGGCTCGCATCATGTCCCATTATTACAGTTAGCTCAGTGCTGACTATCCAAAGACCTGGGGATGGTCCCGCTAGTGTTAGACCTTCTTCCCAGGACTCTGTTTCTGGAGACCTATCCGGGGAATCGATTCTGAGT
TrpV1_DMS-2_Asp54Ile	TTGGTCATGTGCTTTTCGGGGGGGTCTCCACTAGGTTGTTTGGTAAGGGCATCAGCGAGGAGGCCAGCCCTCTGGACTGTCCTTACGAAGAAGGAGGGCTCGCATCATGTCCCATTATTACAGTTAGCTCAGTGCTGACTATCCAAAGACCTGGGGATGGTCCCGCTAGTGTTAGACCTTCTTCCCAGGACTCTGTTTCTGGAGACCTATCCGGGGAATCGATTCTGAGT
TrpV1_DMS-2_Asp54Leu	TTGGTCATGTGCTTTTCGGGGGGGTCTCCACTAGGTTGTTTGGTAAGGGCCTCAGCGAGGAGGCCAGCCCTCTGGACTGTCCTTACGAAGAAGGAGGGCTCGCATCATGTCCCATTATTACAGTTAGCTCAGTGCTGACTATCCAAAGACCTGGGGATGGTCCCGCTAGTGTTAGACCTTCTTCCCAGGACTCTGTTTCTGGAGACCTATCCGGGGAATCGATTCTGAGT
TrpV1_DMS-2_Asp54His	TTGGTCATGTGCTTTTCGGGGGGGTCTCCACTAGGTTGTTTGGTAAGGGCCACAGCGAGGAGGCCAGCCCTCTGGACTGTCCTTACGAAGAAGGAGGGCTCGCATCATGTCCCATTATTACAGTTAGCTCAGTGCTGACTATCCAAAGACCTGGGGATGGTCCCGCTAGTGTTAGACCTTCTTCCCAGGACTCTGTTTCTGGAGACCTATCCGGGGAATCGATTCTGAGT
TrpV1_DMS-2_Asp54Arg	TTGGTCATGTGCTTTTCGGGGGGGTCTCCACTAGGTTGTTTGGTAAGGGCCGAAGCGAGGAGGCCAGCCCTCTGGACTGTCCTTACGAAGAAGGAGGGCTCGCATCATGTCCCATTATTACAGTTAGCTCAGTGCTGACTATCCAAAGACCTGGGGATGGTCCCGCTAGTGTTAGACCTTCTTCCCAGGACTCTGTTTCTGGAGACCTATCCGGGGAATCGATTCTGAGT
TrpV1_DMS-2_Asp54Trp	TTGGTCATGTGCTTTTCGGGGGGGTCTCCACTAGGTTGTTTGGTAAGGGCTGGAGCGAGGAGGCCAGCCCTCTGGACTGTCCTTACGAAGAAGGAGGGCTCGCATCATGTCCCATTATTACAGTTAGCTCAGTGCTGACTATCCAAAGACCTGGGGATGGTCCCGCTAGTGTTAGACCTTCTTCCCAGGACTCTGTTTCTGGAGACCTATCCGGGGAATCGATTCTGAGT
TrpV1_DMS-2_Asp54Val	TTGGTCATGTGCTTTTCGGGGGGGTCTCCACTAGGTTGTTTGGTAAGGGCGTAAGCGAGGAGGCCAGCCCTCTGGACTGTCCTTACGAAGAAGGAGGGCTCGCATCATGTCCCATTATTACAGTTAGCTCAGTGCTGACTATCCAAAGACCTGGGGATGGTCCCGCTAGTGTTAGACCTTCTTCCCAGGACTCTGTTTCTGGAGACCTATCCGGGGAATCGATTCTGAGT
TrpV1_DMS-2_Asp54Glu	TTGGTCATGTGCTTTTCGGGGGGGTCTCCACTAGGTTGTTTGGTAAGGGCGAGAGCGAGGAGGCCAGCCCTCTGGACTGTCCTTACGAAGAAGGAGGGCTCGCATCATGTCCCATTATTACAGTTAGCTCAGTGCTGACTATCCAAAGACCTGGGGATGGTCCCGCTAGTGTTAGACCTTCTTCCCAGGACTCTGTTTCTGGAGACCTATCCGGGGAATCGATTCTGAGT
TrpV1_DMS-2_Asp54Tyr	TTGGTCATGTGCTTTTCGGGGGGGTCTCCACTAGGTTGTTTGGTAAGGGCTACAGCGAGGAGGCCAGCCCTCTGGACTGTCCTTACGAAGAAGGAGGGCTCGCATCATGTCCCATTATTACAGTTAGCTCAGTGCTGACTATCCAAAGACCTGGGGATGGTCCCGCTAGTGTTAGACCTTCTTCCCAGGACTCTGTTTCTGGAGACCTATCCGGGGAATCGATTCTGAGT
TrpV1_DMS-2_Ser55Cys	TTGGTCATGTGCTTTTCGGGGGGGTCTCCACTAGGTTGTTTGGTAAGGGCGATTGTGAGGAGGCCAGCCCTCTGGACTGTCCTTACGAAGAAGGAGGGCTCGCATCATGTCCCATTATTACAGTTAGCTCAGTGCTGACTATCCAAAGACCTGGGGATGGTCCCGCTAGTGTTAGACCTTCTTCCCAGGACTCTGTTTCTGGAGACCTATCCGGGGAATCGATTCTGAGT
TrpV1_DMS-2_Ser55Asp	TTGGTCATGTGCTTTTCGGGGGGGTCTCCACTAGGTTGTTTGGTAAGGGCGATGACGAGGAGGCCAGCCCTCTGGACTGTCCTTACGAAGAAGGAGGGCTCGCATCATGTCCCATTATTACAGTTAGCTCAGTGCTGACTATCCAAAGACCTGGGGATGGTCCCGCTAGTGTTAGACCTTCTTCCCAGGACTCTGTTTCTGGAGACCTATCCGGGGAATCGATTCTGAGT
TrpV1_DMS-2_Ser55Ser	TTGGTCATGTGCTTTTCGGGGGGGTCTCCACTAGGTTGTTTGGTAAGGGCGATTCTGAGGAGGCCAGCCCTCTGGACTGTCCTTACGAAGAAGGAGGGCTCGCATCATGTCCCATTATTACAGTTAGCTCAGTGCTGACTATCCAAAGACCTGGGGATGGTCCCGCTAGTGTTAGACCTTCTTCCCAGGACTCTGTTTCTGGAGACCTATCCGGGGAATCGATTCTGAGT
TrpV1_DMS-2_Ser55Gln	TTGGTCATGTGCTTTTCGGGGGGGTCTCCACTAGGTTGTTTGGTAAGGGCGATCAAGAGGAGGCCAGCCCTCTGGACTGTCCTTACGAAGAAGGAGGGCTCGCATCATGTCCCATTATTACAGTTAGCTCAGTGCTGACTATCCAAAGACCTGGGGATGGTCCCGCTAGTGTTAGACCTTCTTCCCAGGACTCTGTTTCTGGAGACCTATCCGGGGAATCGATTCTGAGT
TrpV1_DMS-2_Ser55Met	TTGGTCATGTGCTTTTCGGGGGGGTCTCCACTAGGTTGTTTGGTAAGGGCGATATGGAGGAGGCCAGCCCTCTGGACTGTCCTTACGAAGAAGGAGGGCTCGCATCATGTCCCATTATTACAGTTAGCTCAGTGCTGACTATCCAAAGACCTGGGGATGGTCCCGCTAGTGTTAGACCTTCTTCCCAGGACTCTGTTTCTGGAGACCTATCCGGGGAATCGATTCTGAGT
TrpV1_DMS-2_Ser55Asn	TTGGTCATGTGCTTTTCGGGGGGGTCTCCACTAGGTTGTTTGGTAAGGGCGATAATGAGGAGGCCAGCCCTCTGGACTGTCCTTACGAAGAAGGAGGGCTCGCATCATGTCCCATTATTACAGTTAGCTCAGTGCTGACTATCCAAAGACCTGGGGATGGTCCCGCTAGTGTTAGACCTTCTTCCCAGGACTCTGTTTCTGGAGACCTATCCGGGGAATCGATTCTGAGT
TrpV1_DMS-2_Ser55Pro	TTGGTCATGTGCTTTTCGGGGGGGTCTCCACTAGGTTGTTTGGTAAGGGCGATCCTGAGGAGGCCAGCCCTCTGGACTGTCCTTACGAAGAAGGAGGGCTCGCATCATGTCCCATTATTACAGTTAGCTCAGTGCTGACTATCCAAAGACCTGGGGATGGTCCCGCTAGTGTTAGACCTTCTTCCCAGGACTCTGTTTCTGGAGACCTATCCGGGGAATCGATTCTGAGT
TrpV1_DMS-2_Ser55Lys	TTGGTCATGTGCTTTTCGGGGGGGTCTCCACTAGGTTGTTTGGTAAGGGCGATAAGGAGGAGGCCAGCCCTCTGGACTGTCCTTACGAAGAAGGAGGGCTCGCATCATGTCCCATTATTACAGTTAGCTCAGTGCTGACTATCCAAAGACCTGGGGATGGTCCCGCTAGTGTTAGACCTTCTTCCCAGGACTCTGTTTCTGGAGACCTATCCGGGGAATCGATTCTGAGT
TrpV1_DMS-2_Ser55Thr	TTGGTCATGTGCTTTTCGGGGGGGTCTCCACTAGGTTGTTTGGTAAGGGCGATACGGAGGAGGCCAGCCCTCTGGACTGTCCTTACGAAGAAGGAGGGCTCGCATCATGTCCCATTATTACAGTTAGCTCAGTGCTGACTATCCAAAGACCTGGGGATGGTCCCGCTAGTGTTAGACCTTCTTCCCAGGACTCTGTTTCTGGAGACCTATCCGGGGAATCGATTCTGAGT
TrpV1_DMS-2_Ser55Phe	TTGGTCATGTGCTTTTCGGGGGGGTCTCCACTAGGTTGTTTGGTAAGGGCGATTTTGAGGAGGCCAGCCCTCTGGACTGTCCTTACGAAGAAGGAGGGCTCGCATCATGTCCCATTATTACAGTTAGCTCAGTGCTGACTATCCAAAGACCTGGGGATGGTCCCGCTAGTGTTAGACCTTCTTCCCAGGACTCTGTTTCTGGAGACCTATCCGGGGAATCGATTCTGAGT
TrpV1_DMS-2_Ser55Ala	TTGGTCATGTGCTTTTCGGGGGGGTCTCCACTAGGTTGTTTGGTAAGGGCGATGCCGAGGAGGCCAGCCCTCTGGACTGTCCTTACGAAGAAGGAGGGCTCGCATCATGTCCCATTATTACAGTTAGCTCAGTGCTGACTATCCAAAGACCTGGGGATGGTCCCGCTAGTGTTAGACCTTCTTCCCAGGACTCTGTTTCTGGAGACCTATCCGGGGAATCGATTCTGAGT
TrpV1_DMS-2_Ser55Gly	TTGGTCATGTGCTTTTCGGGGGGGTCTCCACTAGGTTGTTTGGTAAGGGCGATGGTGAGGAGGCCAGCCCTCTGGACTGTCCTTACGAAGAAGGAGGGCTCGCATCATGTCCCATTATTACAGTTAGCTCAGTGCTGACTATCCAAAGACCTGGGGATGGTCCCGCTAGTGTTAGACCTTCTTCCCAGGACTCTGTTTCTGGAGACCTATCCGGGGAATCGATTCTGAGT
TrpV1_DMS-2_Ser55Ile	TTGGTCATGTGCTTTTCGGGGGGGTCTCCACTAGGTTGTTTGGTAAGGGCGATATTGAGGAGGCCAGCCCTCTGGACTGTCCTTACGAAGAAGGAGGGCTCGCATCATGTCCCATTATTACAGTTAGCTCAGTGCTGACTATCCAAAGACCTGGGGATGGTCCCGCTAGTGTTAGACCTTCTTCCCAGGACTCTGTTTCTGGAGACCTATCCGGGGAATCGATTCTGAGT
TrpV1_DMS-2_Ser55Leu	TTGGTCATGTGCTTTTCGGGGGGGTCTCCACTAGGTTGTTTGGTAAGGGCGATCTGGAGGAGGCCAGCCCTCTGGACTGTCCTTACGAAGAAGGAGGGCTCGCATCATGTCCCATTATTACAGTTAGCTCAGTGCTGACTATCCAAAGACCTGGGGATGGTCCCGCTAGTGTTAGACCTTCTTCCCAGGACTCTGTTTCTGGAGACCTATCCGGGGAATCGATTCTGAGT
TrpV1_DMS-2_Ser55His	TTGGTCATGTGCTTTTCGGGGGGGTCTCCACTAGGTTGTTTGGTAAGGGCGATCACGAGGAGGCCAGCCCTCTGGACTGTCCTTACGAAGAAGGAGGGCTCGCATCATGTCCCATTATTACAGTTAGCTCAGTGCTGACTATCCAAAGACCTGGGGATGGTCCCGCTAGTGTTAGACCTTCTTCCCAGGACTCTGTTTCTGGAGACCTATCCGGGGAATCGATTCTGAGT
TrpV1_DMS-2_Ser55Arg	TTGGTCATGTGCTTTTCGGGGGGGTCTCCACTAGGTTGTTTGGTAAGGGCGATCGAGAGGAGGCCAGCCCTCTGGACTGTCCTTACGAAGAAGGAGGGCTCGCATCATGTCCCATTATTACAGTTAGCTCAGTGCTGACTATCCAAAGACCTGGGGATGGTCCCGCTAGTGTTAGACCTTCTTCCCAGGACTCTGTTTCTGGAGACCTATCCGGGGAATCGATTCTGAGT
TrpV1_DMS-2_Ser55Trp	TTGGTCATGTGCTTTTCGGGGGGGTCTCCACTAGGTTGTTTGGTAAGGGCGATTGGGAGGAGGCCAGCCCTCTGGACTGTCCTTACGAAGAAGGAGGGCTCGCATCATGTCCCATTATTACAGTTAGCTCAGTGCTGACTATCCAAAGACCTGGGGATGGTCCCGCTAGTGTTAGACCTTCTTCCCAGGACTCTGTTTCTGGAGACCTATCCGGGGAATCGATTCTGAGT
TrpV1_DMS-2_Ser55Val	TTGGTCATGTGCTTTTCGGGGGGGTCTCCACTAGGTTGTTTGGTAAGGGCGATGTGGAGGAGGCCAGCCCTCTGGACTGTCCTTACGAAGAAGGAGGGCTCGCATCATGTCCCATTATTACAGTTAGCTCAGTGCTGACTATCCAAAGACCTGGGGATGGTCCCGCTAGTGTTAGACCTTCTTCCCAGGACTCTGTTTCTGGAGACCTATCCGGGGAATCGATTCTGAGT
TrpV1_DMS-2_Ser55Glu	TTGGTCATGTGCTTTTCGGGGGGGTCTCCACTAGGTTGTTTGGTAAGGGCGATGAAGAGGAGGCCAGCCCTCTGGACTGTCCTTACGAAGAAGGAGGGCTCGCATCATGTCCCATTATTACAGTTAGCTCAGTGCTGACTATCCAAAGACCTGGGGATGGTCCCGCTAGTGTTAGACCTTCTTCCCAGGACTCTGTTTCTGGAGACCTATCCGGGGAATCGATTCTGAGT
TrpV1_DMS-2_Ser55Tyr	TTGGTCATGTGCTTTTCGGGGGGGTCTCCACTAGGTTGTTTGGTAAGGGCGATTACGAGGAGGCCAGCCCTCTGGACTGTCCTTACGAAGAAGGAGGGCTCGCATCATGTCCCATTATTACAGTTAGCTCAGTGCTGACTATCCAAAGACCTGGGGATGGTCCCGCTAGTGTTAGACCTTCTTCCCAGGACTCTGTTTCTGGAGACCTATCCGGGGAATCGATTCTGAGT
TrpV1_DMS-2_Glu56Cys	TTGGTCATGTGCTTTTCGGGGGGGTCTCCACTAGGTTGTTTGGTAAGGGCGATAGCTGTGAGGCCAGCCCTCTGGACTGTCCTTACGAAGAAGGAGGGCTCGCATCATGTCCCATTATTACAGTTAGCTCAGTGCTGACTATCCAAAGACCTGGGGATGGTCCCGCTAGTGTTAGACCTTCTTCCCAGGACTCTGTTTCTGGAGACCTATCCGGGGAATCGATTCTGAGT
TrpV1_DMS-2_Glu56Asp	TTGGTCATGTGCTTTTCGGGGGGGTCTCCACTAGGTTGTTTGGTAAGGGCGATAGCGATGAGGCCAGCCCTCTGGACTGTCCTTACGAAGAAGGAGGGCTCGCATCATGTCCCATTATTACAGTTAGCTCAGTGCTGACTATCCAAAGACCTGGGGATGGTCCCGCTAGTGTTAGACCTTCTTCCCAGGACTCTGTTTCTGGAGACCTATCCGGGGAATCGATTCTGAGT
TrpV1_DMS-2_Glu56Ser	TTGGTCATGTGCTTTTCGGGGGGGTCTCCACTAGGTTGTTTGGTAAGGGCGATAGCTCTGAGGCCAGCCCTCTGGACTGTCCTTACGAAGAAGGAGGGCTCGCATCATGTCCCATTATTACAGTTAGCTCAGTGCTGACTATCCAAAGACCTGGGGATGGTCCCGCTAGTGTTAGACCTTCTTCCCAGGACTCTGTTTCTGGAGACCTATCCGGGGAATCGATTCTGAGT
TrpV1_DMS-2_Glu56Gln	TTGGTCATGTGCTTTTCGGGGGGGTCTCCACTAGGTTGTTTGGTAAGGGCGATAGCCAGGAGGCCAGCCCTCTGGACTGTCCTTACGAAGAAGGAGGGCTCGCATCATGTCCCATTATTACAGTTAGCTCAGTGCTGACTATCCAAAGACCTGGGGATGGTCCCGCTAGTGTTAGACCTTCTTCCCAGGACTCTGTTTCTGGAGACCTATCCGGGGAATCGATTCTGAGT
TrpV1_DMS-2_Glu56Met	TTGGTCATGTGCTTTTCGGGGGGGTCTCCACTAGGTTGTTTGGTAAGGGCGATAGCATGGAGGCCAGCCCTCTGGACTGTCCTTACGAAGAAGGAGGGCTCGCATCATGTCCCATTATTACAGTTAGCTCAGTGCTGACTATCCAAAGACCTGGGGATGGTCCCGCTAGTGTTAGACCTTCTTCCCAGGACTCTGTTTCTGGAGACCTATCCGGGGAATCGATTCTGAGT
TrpV1_DMS-2_Glu56Asn	TTGGTCATGTGCTTTTCGGGGGGGTCTCCACTAGGTTGTTTGGTAAGGGCGATAGCAACGAGGCCAGCCCTCTGGACTGTCCTTACGAAGAAGGAGGGCTCGCATCATGTCCCATTATTACAGTTAGCTCAGTGCTGACTATCCAAAGACCTGGGGATGGTCCCGCTAGTGTTAGACCTTCTTCCCAGGACTCTGTTTCTGGAGACCTATCCGGGGAATCGATTCTGAGT
TrpV1_DMS-2_Glu56Pro	TTGGTCATGTGCTTTTCGGGGGGGTCTCCACTAGGTTGTTTGGTAAGGGCGATAGCCCGGAGGCCAGCCCTCTGGACTGTCCTTACGAAGAAGGAGGGCTCGCATCATGTCCCATTATTACAGTTAGCTCAGTGCTGACTATCCAAAGACCTGGGGATGGTCCCGCTAGTGTTAGACCTTCTTCCCAGGACTCTGTTTCTGGAGACCTATCCGGGGAATCGATTCTGAGT
TrpV1_DMS-2_Glu56Lys	TTGGTCATGTGCTTTTCGGGGGGGTCTCCACTAGGTTGTTTGGTAAGGGCGATAGCAAGGAGGCCAGCCCTCTGGACTGTCCTTACGAAGAAGGAGGGCTCGCATCATGTCCCATTATTACAGTTAGCTCAGTGCTGACTATCCAAAGACCTGGGGATGGTCCCGCTAGTGTTAGACCTTCTTCCCAGGACTCTGTTTCTGGAGACCTATCCGGGGAATCGATTCTGAGT
TrpV1_DMS-2_Glu56Thr	TTGGTCATGTGCTTTTCGGGGGGGTCTCCACTAGGTTGTTTGGTAAGGGCGATAGCACAGAGGCCAGCCCTCTGGACTGTCCTTACGAAGAAGGAGGGCTCGCATCATGTCCCATTATTACAGTTAGCTCAGTGCTGACTATCCAAAGACCTGGGGATGGTCCCGCTAGTGTTAGACCTTCTTCCCAGGACTCTGTTTCTGGAGACCTATCCGGGGAATCGATTCTGAGT
TrpV1_DMS-2_Glu56Phe	TTGGTCATGTGCTTTTCGGGGGGGTCTCCACTAGGTTGTTTGGTAAGGGCGATAGCTTCGAGGCCAGCCCTCTGGACTGTCCTTACGAAGAAGGAGGGCTCGCATCATGTCCCATTATTACAGTTAGCTCAGTGCTGACTATCCAAAGACCTGGGGATGGTCCCGCTAGTGTTAGACCTTCTTCCCAGGACTCTGTTTCTGGAGACCTATCCGGGGAATCGATTCTGAGT
TrpV1_DMS-2_Glu56Ala	TTGGTCATGTGCTTTTCGGGGGGGTCTCCACTAGGTTGTTTGGTAAGGGCGATAGCGCGGAGGCCAGCCCTCTGGACTGTCCTTACGAAGAAGGAGGGCTCGCATCATGTCCCATTATTACAGTTAGCTCAGTGCTGACTATCCAAAGACCTGGGGATGGTCCCGCTAGTGTTAGACCTTCTTCCCAGGACTCTGTTTCTGGAGACCTATCCGGGGAATCGATTCTGAGT
TrpV1_DMS-2_Glu56Gly	TTGGTCATGTGCTTTTCGGGGGGGTCTCCACTAGGTTGTTTGGTAAGGGCGATAGCGGCGAGGCCAGCCCTCTGGACTGTCCTTACGAAGAAGGAGGGCTCGCATCATGTCCCATTATTACAGTTAGCTCAGTGCTGACTATCCAAAGACCTGGGGATGGTCCCGCTAGTGTTAGACCTTCTTCCCAGGACTCTGTTTCTGGAGACCTATCCGGGGAATCGATTCTGAGT
TrpV1_DMS-2_Glu56Ile	TTGGTCATGTGCTTTTCGGGGGGGTCTCCACTAGGTTGTTTGGTAAGGGCGATAGCATTGAGGCCAGCCCTCTGGACTGTCCTTACGAAGAAGGAGGGCTCGCATCATGTCCCATTATTACAGTTAGCTCAGTGCTGACTATCCAAAGACCTGGGGATGGTCCCGCTAGTGTTAGACCTTCTTCCCAGGACTCTGTTTCTGGAGACCTATCCGGGGAATCGATTCTGAGT
TrpV1_DMS-2_Glu56Leu	TTGGTCATGTGCTTTTCGGGGGGGTCTCCACTAGGTTGTTTGGTAAGGGCGATAGCCTCGAGGCCAGCCCTCTGGACTGTCCTTACGAAGAAGGAGGGCTCGCATCATGTCCCATTATTACAGTTAGCTCAGTGCTGACTATCCAAAGACCTGGGGATGGTCCCGCTAGTGTTAGACCTTCTTCCCAGGACTCTGTTTCTGGAGACCTATCCGGGGAATCGATTCTGAGT
TrpV1_DMS-2_Glu56His	TTGGTCATGTGCTTTTCGGGGGGGTCTCCACTAGGTTGTTTGGTAAGGGCGATAGCCATGAGGCCAGCCCTCTGGACTGTCCTTACGAAGAAGGAGGGCTCGCATCATGTCCCATTATTACAGTTAGCTCAGTGCTGACTATCCAAAGACCTGGGGATGGTCCCGCTAGTGTTAGACCTTCTTCCCAGGACTCTGTTTCTGGAGACCTATCCGGGGAATCGATTCTGAGT
TrpV1_DMS-2_Glu56Arg	TTGGTCATGTGCTTTTCGGGGGGGTCTCCACTAGGTTGTTTGGTAAGGGCGATAGCCGAGAGGCCAGCCCTCTGGACTGTCCTTACGAAGAAGGAGGGCTCGCATCATGTCCCATTATTACAGTTAGCTCAGTGCTGACTATCCAAAGACCTGGGGATGGTCCCGCTAGTGTTAGACCTTCTTCCCAGGACTCTGTTTCTGGAGACCTATCCGGGGAATCGATTCTGAGT
TrpV1_DMS-2_Glu56Trp	TTGGTCATGTGCTTTTCGGGGGGGTCTCCACTAGGTTGTTTGGTAAGGGCGATAGCTGGGAGGCCAGCCCTCTGGACTGTCCTTACGAAGAAGGAGGGCTCGCATCATGTCCCATTATTACAGTTAGCTCAGTGCTGACTATCCAAAGACCTGGGGATGGTCCCGCTAGTGTTAGACCTTCTTCCCAGGACTCTGTTTCTGGAGACCTATCCGGGGAATCGATTCTGAGT
TrpV1_DMS-2_Glu56Val	TTGGTCATGTGCTTTTCGGGGGGGTCTCCACTAGGTTGTTTGGTAAGGGCGATAGCGTAGAGGCCAGCCCTCTGGACTGTCCTTACGAAGAAGGAGGGCTCGCATCATGTCCCATTATTACAGTTAGCTCAGTGCTGACTATCCAAAGACCTGGGGATGGTCCCGCTAGTGTTAGACCTTCTTCCCAGGACTCTGTTTCTGGAGACCTATCCGGGGAATCGATTCTGAGT
TrpV1_DMS-2_Glu56Glu	TTGGTCATGTGCTTTTCGGGGGGGTCTCCACTAGGTTGTTTGGTAAGGGCGATAGCGAAGAGGCCAGCCCTCTGGACTGTCCTTACGAAGAAGGAGGGCTCGCATCATGTCCCATTATTACAGTTAGCTCAGTGCTGACTATCCAAAGACCTGGGGATGGTCCCGCTAGTGTTAGACCTTCTTCCCAGGACTCTGTTTCTGGAGACCTATCCGGGGAATCGATTCTGAGT
TrpV1_DMS-2_Glu56Tyr	TTGGTCATGTGCTTTTCGGGGGGGTCTCCACTAGGTTGTTTGGTAAGGGCGATAGCTATGAGGCCAGCCCTCTGGACTGTCCTTACGAAGAAGGAGGGCTCGCATCATGTCCCATTATTACAGTTAGCTCAGTGCTGACTATCCAAAGACCTGGGGATGGTCCCGCTAGTGTTAGACCTTCTTCCCAGGACTCTGTTTCTGGAGACCTATCCGGGGAATCGATTCTGAGT
TrpV1_DMS-2_Glu57Cys	TTGGTCATGTGCTTTTCGGGGGGGTCTCCACTAGGTTGTTTGGTAAGGGCGATAGCGAGTGTGCCAGCCCTCTGGACTGTCCTTACGAAGAAGGAGGGCTCGCATCATGTCCCATTATTACAGTTAGCTCAGTGCTGACTATCCAAAGACCTGGGGATGGTCCCGCTAGTGTTAGACCTTCTTCCCAGGACTCTGTTTCTGGAGACCTATCCGGGGAATCGATTCTGAGT
TrpV1_DMS-2_Glu57Asp	TTGGTCATGTGCTTTTCGGGGGGGTCTCCACTAGGTTGTTTGGTAAGGGCGATAGCGAGGACGCCAGCCCTCTGGACTGTCCTTACGAAGAAGGAGGGCTCGCATCATGTCCCATTATTACAGTTAGCTCAGTGCTGACTATCCAAAGACCTGGGGATGGTCCCGCTAGTGTTAGACCTTCTTCCCAGGACTCTGTTTCTGGAGACCTATCCGGGGAATCGATTCTGAGT
TrpV1_DMS-2_Glu57Ser	TTGGTCATGTGCTTTTCGGGGGGGTCTCCACTAGGTTGTTTGGTAAGGGCGATAGCGAGTCTGCCAGCCCTCTGGACTGTCCTTACGAAGAAGGAGGGCTCGCATCATGTCCCATTATTACAGTTAGCTCAGTGCTGACTATCCAAAGACCTGGGGATGGTCCCGCTAGTGTTAGACCTTCTTCCCAGGACTCTGTTTCTGGAGACCTATCCGGGGAATCGATTCTGAGT
TrpV1_DMS-2_Glu57Gln	TTGGTCATGTGCTTTTCGGGGGGGTCTCCACTAGGTTGTTTGGTAAGGGCGATAGCGAGCAGGCCAGCCCTCTGGACTGTCCTTACGAAGAAGGAGGGCTCGCATCATGTCCCATTATTACAGTTAGCTCAGTGCTGACTATCCAAAGACCTGGGGATGGTCCCGCTAGTGTTAGACCTTCTTCCCAGGACTCTGTTTCTGGAGACCTATCCGGGGAATCGATTCTGAGT
TrpV1_DMS-2_Glu57Met	TTGGTCATGTGCTTTTCGGGGGGGTCTCCACTAGGTTGTTTGGTAAGGGCGATAGCGAGATGGCCAGCCCTCTGGACTGTCCTTACGAAGAAGGAGGGCTCGCATCATGTCCCATTATTACAGTTAGCTCAGTGCTGACTATCCAAAGACCTGGGGATGGTCCCGCTAGTGTTAGACCTTCTTCCCAGGACTCTGTTTCTGGAGACCTATCCGGGGAATCGATTCTGAGT
TrpV1_DMS-2_Glu57Asn	TTGGTCATGTGCTTTTCGGGGGGGTCTCCACTAGGTTGTTTGGTAAGGGCGATAGCGAGAACGCCAGCCCTCTGGACTGTCCTTACGAAGAAGGAGGGCTCGCATCATGTCCCATTATTACAGTTAGCTCAGTGCTGACTATCCAAAGACCTGGGGATGGTCCCGCTAGTGTTAGACCTTCTTCCCAGGACTCTGTTTCTGGAGACCTATCCGGGGAATCGATTCTGAGT
TrpV1_DMS-2_Glu57Pro	TTGGTCATGTGCTTTTCGGGGGGGTCTCCACTAGGTTGTTTGGTAAGGGCGATAGCGAGCCCGCCAGCCCTCTGGACTGTCCTTACGAAGAAGGAGGGCTCGCATCATGTCCCATTATTACAGTTAGCTCAGTGCTGACTATCCAAAGACCTGGGGATGGTCCCGCTAGTGTTAGACCTTCTTCCCAGGACTCTGTTTCTGGAGACCTATCCGGGGAATCGATTCTGAGT
TrpV1_DMS-2_Glu57Lys	TTGGTCATGTGCTTTTCGGGGGGGTCTCCACTAGGTTGTTTGGTAAGGGCGATAGCGAGAAGGCCAGCCCTCTGGACTGTCCTTACGAAGAAGGAGGGCTCGCATCATGTCCCATTATTACAGTTAGCTCAGTGCTGACTATCCAAAGACCTGGGGATGGTCCCGCTAGTGTTAGACCTTCTTCCCAGGACTCTGTTTCTGGAGACCTATCCGGGGAATCGATTCTGAGT
TrpV1_DMS-2_Glu57Thr	TTGGTCATGTGCTTTTCGGGGGGGTCTCCACTAGGTTGTTTGGTAAGGGCGATAGCGAGACAGCCAGCCCTCTGGACTGTCCTTACGAAGAAGGAGGGCTCGCATCATGTCCCATTATTACAGTTAGCTCAGTGCTGACTATCCAAAGACCTGGGGATGGTCCCGCTAGTGTTAGACCTTCTTCCCAGGACTCTGTTTCTGGAGACCTATCCGGGGAATCGATTCTGAGT
TrpV1_DMS-2_Glu57Phe	TTGGTCATGTGCTTTTCGGGGGGGTCTCCACTAGGTTGTTTGGTAAGGGCGATAGCGAGTTCGCCAGCCCTCTGGACTGTCCTTACGAAGAAGGAGGGCTCGCATCATGTCCCATTATTACAGTTAGCTCAGTGCTGACTATCCAAAGACCTGGGGATGGTCCCGCTAGTGTTAGACCTTCTTCCCAGGACTCTGTTTCTGGAGACCTATCCGGGGAATCGATTCTGAGT
TrpV1_DMS-2_Glu57Ala	TTGGTCATGTGCTTTTCGGGGGGGTCTCCACTAGGTTGTTTGGTAAGGGCGATAGCGAGGCTGCCAGCCCTCTGGACTGTCCTTACGAAGAAGGAGGGCTCGCATCATGTCCCATTATTACAGTTAGCTCAGTGCTGACTATCCAAAGACCTGGGGATGGTCCCGCTAGTGTTAGACCTTCTTCCCAGGACTCTGTTTCTGGAGACCTATCCGGGGAATCGATTCTGAGT
TrpV1_DMS-2_Glu57Gly	TTGGTCATGTGCTTTTCGGGGGGGTCTCCACTAGGTTGTTTGGTAAGGGCGATAGCGAGGGAGCCAGCCCTCTGGACTGTCCTTACGAAGAAGGAGGGCTCGCATCATGTCCCATTATTACAGTTAGCTCAGTGCTGACTATCCAAAGACCTGGGGATGGTCCCGCTAGTGTTAGACCTTCTTCCCAGGACTCTGTTTCTGGAGACCTATCCGGGGAATCGATTCTGAGT
TrpV1_DMS-2_Glu57Ile	TTGGTCATGTGCTTTTCGGGGGGGTCTCCACTAGGTTGTTTGGTAAGGGCGATAGCGAGATAGCCAGCCCTCTGGACTGTCCTTACGAAGAAGGAGGGCTCGCATCATGTCCCATTATTACAGTTAGCTCAGTGCTGACTATCCAAAGACCTGGGGATGGTCCCGCTAGTGTTAGACCTTCTTCCCAGGACTCTGTTTCTGGAGACCTATCCGGGGAATCGATTCTGAGT
TrpV1_DMS-2_Glu57Leu	TTGGTCATGTGCTTTTCGGGGGGGTCTCCACTAGGTTGTTTGGTAAGGGCGATAGCGAGCTTGCCAGCCCTCTGGACTGTCCTTACGAAGAAGGAGGGCTCGCATCATGTCCCATTATTACAGTTAGCTCAGTGCTGACTATCCAAAGACCTGGGGATGGTCCCGCTAGTGTTAGACCTTCTTCCCAGGACTCTGTTTCTGGAGACCTATCCGGGGAATCGATTCTGAGT
TrpV1_DMS-2_Glu57His	TTGGTCATGTGCTTTTCGGGGGGGTCTCCACTAGGTTGTTTGGTAAGGGCGATAGCGAGCATGCCAGCCCTCTGGACTGTCCTTACGAAGAAGGAGGGCTCGCATCATGTCCCATTATTACAGTTAGCTCAGTGCTGACTATCCAAAGACCTGGGGATGGTCCCGCTAGTGTTAGACCTTCTTCCCAGGACTCTGTTTCTGGAGACCTATCCGGGGAATCGATTCTGAGT
TrpV1_DMS-2_Glu57Arg	TTGGTCATGTGCTTTTCGGGGGGGTCTCCACTAGGTTGTTTGGTAAGGGCGATAGCGAGAGGGCCAGCCCTCTGGACTGTCCTTACGAAGAAGGAGGGCTCGCATCATGTCCCATTATTACAGTTAGCTCAGTGCTGACTATCCAAAGACCTGGGGATGGTCCCGCTAGTGTTAGACCTTCTTCCCAGGACTCTGTTTCTGGAGACCTATCCGGGGAATCGATTCTGAGT
TrpV1_DMS-2_Glu57Trp	TTGGTCATGTGCTTTTCGGGGGGGTCTCCACTAGGTTGTTTGGTAAGGGCGATAGCGAGTGGGCCAGCCCTCTGGACTGTCCTTACGAAGAAGGAGGGCTCGCATCATGTCCCATTATTACAGTTAGCTCAGTGCTGACTATCCAAAGACCTGGGGATGGTCCCGCTAGTGTTAGACCTTCTTCCCAGGACTCTGTTTCTGGAGACCTATCCGGGGAATCGATTCTGAGT
TrpV1_DMS-2_Glu57Val	TTGGTCATGTGCTTTTCGGGGGGGTCTCCACTAGGTTGTTTGGTAAGGGCGATAGCGAGGTAGCCAGCCCTCTGGACTGTCCTTACGAAGAAGGAGGGCTCGCATCATGTCCCATTATTACAGTTAGCTCAGTGCTGACTATCCAAAGACCTGGGGATGGTCCCGCTAGTGTTAGACCTTCTTCCCAGGACTCTGTTTCTGGAGACCTATCCGGGGAATCGATTCTGAGT
TrpV1_DMS-2_Glu57Glu	TTGGTCATGTGCTTTTCGGGGGGGTCTCCACTAGGTTGTTTGGTAAGGGCGATAGCGAGGAGGCCAGCCCTCTGGACTGTCCTTACGAAGAAGGAGGGCTCGCATCATGTCCCATTATTACAGTTAGCTCAGTGCTGACTATCCAAAGACCTGGGGATGGTCCCGCTAGTGTTAGACCTTCTTCCCAGGACTCTGTTTCTGGAGACCTATCCGGGGAATCGATTCTGAGT
TrpV1_DMS-2_Glu57Tyr	TTGGTCATGTGCTTTTCGGGGGGGTCTCCACTAGGTTGTTTGGTAAGGGCGATAGCGAGTACGCCAGCCCTCTGGACTGTCCTTACGAAGAAGGAGGGCTCGCATCATGTCCCATTATTACAGTTAGCTCAGTGCTGACTATCCAAAGACCTGGGGATGGTCCCGCTAGTGTTAGACCTTCTTCCCAGGACTCTGTTTCTGGAGACCTATCCGGGGAATCGATTCTGAGT
TrpV1_DMS-2_Ala58Cys	TTGGTCATGTGCTTTTCGGGGGGGTCTCCACTAGGTTGTTTGGTAAGGGCGATAGCGAGGAGTGTAGCCCTCTGGACTGTCCTTACGAAGAAGGAGGGCTCGCATCATGTCCCATTATTACAGTTAGCTCAGTGCTGACTATCCAAAGACCTGGGGATGGTCCCGCTAGTGTTAGACCTTCTTCCCAGGACTCTGTTTCTGGAGACCTATCCGGGGAATCGATTCTGAGT
TrpV1_DMS-2_Ala58Asp	TTGGTCATGTGCTTTTCGGGGGGGTCTCCACTAGGTTGTTTGGTAAGGGCGATAGCGAGGAGGACAGCCCTCTGGACTGTCCTTACGAAGAAGGAGGGCTCGCATCATGTCCCATTATTACAGTTAGCTCAGTGCTGACTATCCAAAGACCTGGGGATGGTCCCGCTAGTGTTAGACCTTCTTCCCAGGACTCTGTTTCTGGAGACCTATCCGGGGAATCGATTCTGAGT
TrpV1_DMS-2_Ala58Ser	TTGGTCATGTGCTTTTCGGGGGGGTCTCCACTAGGTTGTTTGGTAAGGGCGATAGCGAGGAGTCTAGCCCTCTGGACTGTCCTTACGAAGAAGGAGGGCTCGCATCATGTCCCATTATTACAGTTAGCTCAGTGCTGACTATCCAAAGACCTGGGGATGGTCCCGCTAGTGTTAGACCTTCTTCCCAGGACTCTGTTTCTGGAGACCTATCCGGGGAATCGATTCTGAGT
TrpV1_DMS-2_Ala58Gln	TTGGTCATGTGCTTTTCGGGGGGGTCTCCACTAGGTTGTTTGGTAAGGGCGATAGCGAGGAGCAAAGCCCTCTGGACTGTCCTTACGAAGAAGGAGGGCTCGCATCATGTCCCATTATTACAGTTAGCTCAGTGCTGACTATCCAAAGACCTGGGGATGGTCCCGCTAGTGTTAGACCTTCTTCCCAGGACTCTGTTTCTGGAGACCTATCCGGGGAATCGATTCTGAGT
TrpV1_DMS-2_Ala58Met	TTGGTCATGTGCTTTTCGGGGGGGTCTCCACTAGGTTGTTTGGTAAGGGCGATAGCGAGGAGATGAGCCCTCTGGACTGTCCTTACGAAGAAGGAGGGCTCGCATCATGTCCCATTATTACAGTTAGCTCAGTGCTGACTATCCAAAGACCTGGGGATGGTCCCGCTAGTGTTAGACCTTCTTCCCAGGACTCTGTTTCTGGAGACCTATCCGGGGAATCGATTCTGAGT
TrpV1_DMS-2_Ala58Asn	TTGGTCATGTGCTTTTCGGGGGGGTCTCCACTAGGTTGTTTGGTAAGGGCGATAGCGAGGAGAACAGCCCTCTGGACTGTCCTTACGAAGAAGGAGGGCTCGCATCATGTCCCATTATTACAGTTAGCTCAGTGCTGACTATCCAAAGACCTGGGGATGGTCCCGCTAGTGTTAGACCTTCTTCCCAGGACTCTGTTTCTGGAGACCTATCCGGGGAATCGATTCTGAGT
TrpV1_DMS-2_Ala58Pro	TTGGTCATGTGCTTTTCGGGGGGGTCTCCACTAGGTTGTTTGGTAAGGGCGATAGCGAGGAGCCAAGCCCTCTGGACTGTCCTTACGAAGAAGGAGGGCTCGCATCATGTCCCATTATTACAGTTAGCTCAGTGCTGACTATCCAAAGACCTGGGGATGGTCCCGCTAGTGTTAGACCTTCTTCCCAGGACTCTGTTTCTGGAGACCTATCCGGGGAATCGATTCTGAGT
TrpV1_DMS-2_Ala58Lys	TTGGTCATGTGCTTTTCGGGGGGGTCTCCACTAGGTTGTTTGGTAAGGGCGATAGCGAGGAGAAAAGCCCTCTGGACTGTCCTTACGAAGAAGGAGGGCTCGCATCATGTCCCATTATTACAGTTAGCTCAGTGCTGACTATCCAAAGACCTGGGGATGGTCCCGCTAGTGTTAGACCTTCTTCCCAGGACTCTGTTTCTGGAGACCTATCCGGGGAATCGATTCTGAGT
TrpV1_DMS-2_Ala58Thr	TTGGTCATGTGCTTTTCGGGGGGGTCTCCACTAGGTTGTTTGGTAAGGGCGATAGCGAGGAGACTAGCCCTCTGGACTGTCCTTACGAAGAAGGAGGGCTCGCATCATGTCCCATTATTACAGTTAGCTCAGTGCTGACTATCCAAAGACCTGGGGATGGTCCCGCTAGTGTTAGACCTTCTTCCCAGGACTCTGTTTCTGGAGACCTATCCGGGGAATCGATTCTGAGT
TrpV1_DMS-2_Ala58Phe	TTGGTCATGTGCTTTTCGGGGGGGTCTCCACTAGGTTGTTTGGTAAGGGCGATAGCGAGGAGTTTAGCCCTCTGGACTGTCCTTACGAAGAAGGAGGGCTCGCATCATGTCCCATTATTACAGTTAGCTCAGTGCTGACTATCCAAAGACCTGGGGATGGTCCCGCTAGTGTTAGACCTTCTTCCCAGGACTCTGTTTCTGGAGACCTATCCGGGGAATCGATTCTGAGT
TrpV1_DMS-2_Ala58Ala	TTGGTCATGTGCTTTTCGGGGGGGTCTCCACTAGGTTGTTTGGTAAGGGCGATAGCGAGGAGGCGAGCCCTCTGGACTGTCCTTACGAAGAAGGAGGGCTCGCATCATGTCCCATTATTACAGTTAGCTCAGTGCTGACTATCCAAAGACCTGGGGATGGTCCCGCTAGTGTTAGACCTTCTTCCCAGGACTCTGTTTCTGGAGACCTATCCGGGGAATCGATTCTGAGT
TrpV1_DMS-2_Ala58Gly	TTGGTCATGTGCTTTTCGGGGGGGTCTCCACTAGGTTGTTTGGTAAGGGCGATAGCGAGGAGGGGAGCCCTCTGGACTGTCCTTACGAAGAAGGAGGGCTCGCATCATGTCCCATTATTACAGTTAGCTCAGTGCTGACTATCCAAAGACCTGGGGATGGTCCCGCTAGTGTTAGACCTTCTTCCCAGGACTCTGTTTCTGGAGACCTATCCGGGGAATCGATTCTGAGT
TrpV1_DMS-2_Ala58Ile	TTGGTCATGTGCTTTTCGGGGGGGTCTCCACTAGGTTGTTTGGTAAGGGCGATAGCGAGGAGATCAGCCCTCTGGACTGTCCTTACGAAGAAGGAGGGCTCGCATCATGTCCCATTATTACAGTTAGCTCAGTGCTGACTATCCAAAGACCTGGGGATGGTCCCGCTAGTGTTAGACCTTCTTCCCAGGACTCTGTTTCTGGAGACCTATCCGGGGAATCGATTCTGAGT
TrpV1_DMS-2_Ala58Leu	TTGGTCATGTGCTTTTCGGGGGGGTCTCCACTAGGTTGTTTGGTAAGGGCGATAGCGAGGAGTTGAGCCCTCTGGACTGTCCTTACGAAGAAGGAGGGCTCGCATCATGTCCCATTATTACAGTTAGCTCAGTGCTGACTATCCAAAGACCTGGGGATGGTCCCGCTAGTGTTAGACCTTCTTCCCAGGACTCTGTTTCTGGAGACCTATCCGGGGAATCGATTCTGAGT
TrpV1_DMS-2_Ala58His	TTGGTCATGTGCTTTTCGGGGGGGTCTCCACTAGGTTGTTTGGTAAGGGCGATAGCGAGGAGCATAGCCCTCTGGACTGTCCTTACGAAGAAGGAGGGCTCGCATCATGTCCCATTATTACAGTTAGCTCAGTGCTGACTATCCAAAGACCTGGGGATGGTCCCGCTAGTGTTAGACCTTCTTCCCAGGACTCTGTTTCTGGAGACCTATCCGGGGAATCGATTCTGAGT
TrpV1_DMS-2_Ala58Arg	TTGGTCATGTGCTTTTCGGGGGGGTCTCCACTAGGTTGTTTGGTAAGGGCGATAGCGAGGAGAGGAGCCCTCTGGACTGTCCTTACGAAGAAGGAGGGCTCGCATCATGTCCCATTATTACAGTTAGCTCAGTGCTGACTATCCAAAGACCTGGGGATGGTCCCGCTAGTGTTAGACCTTCTTCCCAGGACTCTGTTTCTGGAGACCTATCCGGGGAATCGATTCTGAGT
TrpV1_DMS-2_Ala58Trp	TTGGTCATGTGCTTTTCGGGGGGGTCTCCACTAGGTTGTTTGGTAAGGGCGATAGCGAGGAGTGGAGCCCTCTGGACTGTCCTTACGAAGAAGGAGGGCTCGCATCATGTCCCATTATTACAGTTAGCTCAGTGCTGACTATCCAAAGACCTGGGGATGGTCCCGCTAGTGTTAGACCTTCTTCCCAGGACTCTGTTTCTGGAGACCTATCCGGGGAATCGATTCTGAGT
TrpV1_DMS-2_Ala58Val	TTGGTCATGTGCTTTTCGGGGGGGTCTCCACTAGGTTGTTTGGTAAGGGCGATAGCGAGGAGGTTAGCCCTCTGGACTGTCCTTACGAAGAAGGAGGGCTCGCATCATGTCCCATTATTACAGTTAGCTCAGTGCTGACTATCCAAAGACCTGGGGATGGTCCCGCTAGTGTTAGACCTTCTTCCCAGGACTCTGTTTCTGGAGACCTATCCGGGGAATCGATTCTGAGT
TrpV1_DMS-2_Ala58Glu	TTGGTCATGTGCTTTTCGGGGGGGTCTCCACTAGGTTGTTTGGTAAGGGCGATAGCGAGGAGGAGAGCCCTCTGGACTGTCCTTACGAAGAAGGAGGGCTCGCATCATGTCCCATTATTACAGTTAGCTCAGTGCTGACTATCCAAAGACCTGGGGATGGTCCCGCTAGTGTTAGACCTTCTTCCCAGGACTCTGTTTCTGGAGACCTATCCGGGGAATCGATTCTGAGT
TrpV1_DMS-2_Ala58Tyr	TTGGTCATGTGCTTTTCGGGGGGGTCTCCACTAGGTTGTTTGGTAAGGGCGATAGCGAGGAGTACAGCCCTCTGGACTGTCCTTACGAAGAAGGAGGGCTCGCATCATGTCCCATTATTACAGTTAGCTCAGTGCTGACTATCCAAAGACCTGGGGATGGTCCCGCTAGTGTTAGACCTTCTTCCCAGGACTCTGTTTCTGGAGACCTATCCGGGGAATCGATTCTGAGT
TrpV1_DMS-2_Ser59Cys	TTGGTCATGTGCTTTTCGGGGGGGTCTCCACTAGGTTGTTTGGTAAGGGCGATAGCGAGGAGGCCTGTCCTCTGGACTGTCCTTACGAAGAAGGAGGGCTCGCATCATGTCCCATTATTACAGTTAGCTCAGTGCTGACTATCCAAAGACCTGGGGATGGTCCCGCTAGTGTTAGACCTTCTTCCCAGGACTCTGTTTCTGGAGACCTATCCGGGGAATCGATTCTGAGT
TrpV1_DMS-2_Ser59Asp	TTGGTCATGTGCTTTTCGGGGGGGTCTCCACTAGGTTGTTTGGTAAGGGCGATAGCGAGGAGGCCGATCCTCTGGACTGTCCTTACGAAGAAGGAGGGCTCGCATCATGTCCCATTATTACAGTTAGCTCAGTGCTGACTATCCAAAGACCTGGGGATGGTCCCGCTAGTGTTAGACCTTCTTCCCAGGACTCTGTTTCTGGAGACCTATCCGGGGAATCGATTCTGAGT
TrpV1_DMS-2_Ser59Ser	TTGGTCATGTGCTTTTCGGGGGGGTCTCCACTAGGTTGTTTGGTAAGGGCGATAGCGAGGAGGCCTCCCCTCTGGACTGTCCTTACGAAGAAGGAGGGCTCGCATCATGTCCCATTATTACAGTTAGCTCAGTGCTGACTATCCAAAGACCTGGGGATGGTCCCGCTAGTGTTAGACCTTCTTCCCAGGACTCTGTTTCTGGAGACCTATCCGGGGAATCGATTCTGAGT
TrpV1_DMS-2_Ser59Gln	TTGGTCATGTGCTTTTCGGGGGGGTCTCCACTAGGTTGTTTGGTAAGGGCGATAGCGAGGAGGCCCAGCCTCTGGACTGTCCTTACGAAGAAGGAGGGCTCGCATCATGTCCCATTATTACAGTTAGCTCAGTGCTGACTATCCAAAGACCTGGGGATGGTCCCGCTAGTGTTAGACCTTCTTCCCAGGACTCTGTTTCTGGAGACCTATCCGGGGAATCGATTCTGAGT
TrpV1_DMS-2_Ser59Met	TTGGTCATGTGCTTTTCGGGGGGGTCTCCACTAGGTTGTTTGGTAAGGGCGATAGCGAGGAGGCCATGCCTCTGGACTGTCCTTACGAAGAAGGAGGGCTCGCATCATGTCCCATTATTACAGTTAGCTCAGTGCTGACTATCCAAAGACCTGGGGATGGTCCCGCTAGTGTTAGACCTTCTTCCCAGGACTCTGTTTCTGGAGACCTATCCGGGGAATCGATTCTGAGT
TrpV1_DMS-2_Ser59Asn	TTGGTCATGTGCTTTTCGGGGGGGTCTCCACTAGGTTGTTTGGTAAGGGCGATAGCGAGGAGGCCAATCCTCTGGACTGTCCTTACGAAGAAGGAGGGCTCGCATCATGTCCCATTATTACAGTTAGCTCAGTGCTGACTATCCAAAGACCTGGGGATGGTCCCGCTAGTGTTAGACCTTCTTCCCAGGACTCTGTTTCTGGAGACCTATCCGGGGAATCGATTCTGAGT
TrpV1_DMS-2_Ser59Pro	TTGGTCATGTGCTTTTCGGGGGGGTCTCCACTAGGTTGTTTGGTAAGGGCGATAGCGAGGAGGCCCCCCCTCTGGACTGTCCTTACGAAGAAGGAGGGCTCGCATCATGTCCCATTATTACAGTTAGCTCAGTGCTGACTATCCAAAGACCTGGGGATGGTCCCGCTAGTGTTAGACCTTCTTCCCAGGACTCTGTTTCTGGAGACCTATCCGGGGAATCGATTCTGAGT
TrpV1_DMS-2_Ser59Lys	TTGGTCATGTGCTTTTCGGGGGGGTCTCCACTAGGTTGTTTGGTAAGGGCGATAGCGAGGAGGCCAAGCCTCTGGACTGTCCTTACGAAGAAGGAGGGCTCGCATCATGTCCCATTATTACAGTTAGCTCAGTGCTGACTATCCAAAGACCTGGGGATGGTCCCGCTAGTGTTAGACCTTCTTCCCAGGACTCTGTTTCTGGAGACCTATCCGGGGAATCGATTCTGAGT
TrpV1_DMS-2_Ser59Thr	TTGGTCATGTGCTTTTCGGGGGGGTCTCCACTAGGTTGTTTGGTAAGGGCGATAGCGAGGAGGCCACACCTCTGGACTGTCCTTACGAAGAAGGAGGGCTCGCATCATGTCCCATTATTACAGTTAGCTCAGTGCTGACTATCCAAAGACCTGGGGATGGTCCCGCTAGTGTTAGACCTTCTTCCCAGGACTCTGTTTCTGGAGACCTATCCGGGGAATCGATTCTGAGT
TrpV1_DMS-2_Ser59Phe	TTGGTCATGTGCTTTTCGGGGGGGTCTCCACTAGGTTGTTTGGTAAGGGCGATAGCGAGGAGGCCTTTCCTCTGGACTGTCCTTACGAAGAAGGAGGGCTCGCATCATGTCCCATTATTACAGTTAGCTCAGTGCTGACTATCCAAAGACCTGGGGATGGTCCCGCTAGTGTTAGACCTTCTTCCCAGGACTCTGTTTCTGGAGACCTATCCGGGGAATCGATTCTGAGT
TrpV1_DMS-2_Ser59Ala	TTGGTCATGTGCTTTTCGGGGGGGTCTCCACTAGGTTGTTTGGTAAGGGCGATAGCGAGGAGGCCGCGCCTCTGGACTGTCCTTACGAAGAAGGAGGGCTCGCATCATGTCCCATTATTACAGTTAGCTCAGTGCTGACTATCCAAAGACCTGGGGATGGTCCCGCTAGTGTTAGACCTTCTTCCCAGGACTCTGTTTCTGGAGACCTATCCGGGGAATCGATTCTGAGT
TrpV1_DMS-2_Ser59Gly	TTGGTCATGTGCTTTTCGGGGGGGTCTCCACTAGGTTGTTTGGTAAGGGCGATAGCGAGGAGGCCGGGCCTCTGGACTGTCCTTACGAAGAAGGAGGGCTCGCATCATGTCCCATTATTACAGTTAGCTCAGTGCTGACTATCCAAAGACCTGGGGATGGTCCCGCTAGTGTTAGACCTTCTTCCCAGGACTCTGTTTCTGGAGACCTATCCGGGGAATCGATTCTGAGT
TrpV1_DMS-2_Ser59Ile	TTGGTCATGTGCTTTTCGGGGGGGTCTCCACTAGGTTGTTTGGTAAGGGCGATAGCGAGGAGGCCATCCCTCTGGACTGTCCTTACGAAGAAGGAGGGCTCGCATCATGTCCCATTATTACAGTTAGCTCAGTGCTGACTATCCAAAGACCTGGGGATGGTCCCGCTAGTGTTAGACCTTCTTCCCAGGACTCTGTTTCTGGAGACCTATCCGGGGAATCGATTCTGAGT
TrpV1_DMS-2_Ser59Leu	TTGGTCATGTGCTTTTCGGGGGGGTCTCCACTAGGTTGTTTGGTAAGGGCGATAGCGAGGAGGCCTTACCTCTGGACTGTCCTTACGAAGAAGGAGGGCTCGCATCATGTCCCATTATTACAGTTAGCTCAGTGCTGACTATCCAAAGACCTGGGGATGGTCCCGCTAGTGTTAGACCTTCTTCCCAGGACTCTGTTTCTGGAGACCTATCCGGGGAATCGATTCTGAGT
TrpV1_DMS-2_Ser59His	TTGGTCATGTGCTTTTCGGGGGGGTCTCCACTAGGTTGTTTGGTAAGGGCGATAGCGAGGAGGCCCATCCTCTGGACTGTCCTTACGAAGAAGGAGGGCTCGCATCATGTCCCATTATTACAGTTAGCTCAGTGCTGACTATCCAAAGACCTGGGGATGGTCCCGCTAGTGTTAGACCTTCTTCCCAGGACTCTGTTTCTGGAGACCTATCCGGGGAATCGATTCTGAGT
TrpV1_DMS-2_Ser59Arg	TTGGTCATGTGCTTTTCGGGGGGGTCTCCACTAGGTTGTTTGGTAAGGGCGATAGCGAGGAGGCCCGACCTCTGGACTGTCCTTACGAAGAAGGAGGGCTCGCATCATGTCCCATTATTACAGTTAGCTCAGTGCTGACTATCCAAAGACCTGGGGATGGTCCCGCTAGTGTTAGACCTTCTTCCCAGGACTCTGTTTCTGGAGACCTATCCGGGGAATCGATTCTGAGT
TrpV1_DMS-2_Ser59Trp	TTGGTCATGTGCTTTTCGGGGGGGTCTCCACTAGGTTGTTTGGTAAGGGCGATAGCGAGGAGGCCTGGCCTCTGGACTGTCCTTACGAAGAAGGAGGGCTCGCATCATGTCCCATTATTACAGTTAGCTCAGTGCTGACTATCCAAAGACCTGGGGATGGTCCCGCTAGTGTTAGACCTTCTTCCCAGGACTCTGTTTCTGGAGACCTATCCGGGGAATCGATTCTGAGT
TrpV1_DMS-2_Ser59Val	TTGGTCATGTGCTTTTCGGGGGGGTCTCCACTAGGTTGTTTGGTAAGGGCGATAGCGAGGAGGCCGTACCTCTGGACTGTCCTTACGAAGAAGGAGGGCTCGCATCATGTCCCATTATTACAGTTAGCTCAGTGCTGACTATCCAAAGACCTGGGGATGGTCCCGCTAGTGTTAGACCTTCTTCCCAGGACTCTGTTTCTGGAGACCTATCCGGGGAATCGATTCTGAGT
TrpV1_DMS-2_Ser59Glu	TTGGTCATGTGCTTTTCGGGGGGGTCTCCACTAGGTTGTTTGGTAAGGGCGATAGCGAGGAGGCCGAGCCTCTGGACTGTCCTTACGAAGAAGGAGGGCTCGCATCATGTCCCATTATTACAGTTAGCTCAGTGCTGACTATCCAAAGACCTGGGGATGGTCCCGCTAGTGTTAGACCTTCTTCCCAGGACTCTGTTTCTGGAGACCTATCCGGGGAATCGATTCTGAGT
TrpV1_DMS-2_Ser59Tyr	TTGGTCATGTGCTTTTCGGGGGGGTCTCCACTAGGTTGTTTGGTAAGGGCGATAGCGAGGAGGCCTATCCTCTGGACTGTCCTTACGAAGAAGGAGGGCTCGCATCATGTCCCATTATTACAGTTAGCTCAGTGCTGACTATCCAAAGACCTGGGGATGGTCCCGCTAGTGTTAGACCTTCTTCCCAGGACTCTGTTTCTGGAGACCTATCCGGGGAATCGATTCTGAGT
TrpV1_DMS-2_Pro60Cys	TTGGTCATGTGCTTTTCGGGGGGGTCTCCACTAGGTTGTTTGGTAAGGGCGATAGCGAGGAGGCCAGCTGTCTGGACTGTCCTTACGAAGAAGGAGGGCTCGCATCATGTCCCATTATTACAGTTAGCTCAGTGCTGACTATCCAAAGACCTGGGGATGGTCCCGCTAGTGTTAGACCTTCTTCCCAGGACTCTGTTTCTGGAGACCTATCCGGGGAATCGATTCTGAGT
TrpV1_DMS-2_Pro60Asp	TTGGTCATGTGCTTTTCGGGGGGGTCTCCACTAGGTTGTTTGGTAAGGGCGATAGCGAGGAGGCCAGCGATCTGGACTGTCCTTACGAAGAAGGAGGGCTCGCATCATGTCCCATTATTACAGTTAGCTCAGTGCTGACTATCCAAAGACCTGGGGATGGTCCCGCTAGTGTTAGACCTTCTTCCCAGGACTCTGTTTCTGGAGACCTATCCGGGGAATCGATTCTGAGT
TrpV1_DMS-2_Pro60Ser	TTGGTCATGTGCTTTTCGGGGGGGTCTCCACTAGGTTGTTTGGTAAGGGCGATAGCGAGGAGGCCAGCTCACTGGACTGTCCTTACGAAGAAGGAGGGCTCGCATCATGTCCCATTATTACAGTTAGCTCAGTGCTGACTATCCAAAGACCTGGGGATGGTCCCGCTAGTGTTAGACCTTCTTCCCAGGACTCTGTTTCTGGAGACCTATCCGGGGAATCGATTCTGAGT
TrpV1_DMS-2_Pro60Gln	TTGGTCATGTGCTTTTCGGGGGGGTCTCCACTAGGTTGTTTGGTAAGGGCGATAGCGAGGAGGCCAGCCAGCTGGACTGTCCTTACGAAGAAGGAGGGCTCGCATCATGTCCCATTATTACAGTTAGCTCAGTGCTGACTATCCAAAGACCTGGGGATGGTCCCGCTAGTGTTAGACCTTCTTCCCAGGACTCTGTTTCTGGAGACCTATCCGGGGAATCGATTCTGAGT
TrpV1_DMS-2_Pro60Met	TTGGTCATGTGCTTTTCGGGGGGGTCTCCACTAGGTTGTTTGGTAAGGGCGATAGCGAGGAGGCCAGCATGCTGGACTGTCCTTACGAAGAAGGAGGGCTCGCATCATGTCCCATTATTACAGTTAGCTCAGTGCTGACTATCCAAAGACCTGGGGATGGTCCCGCTAGTGTTAGACCTTCTTCCCAGGACTCTGTTTCTGGAGACCTATCCGGGGAATCGATTCTGAGT
TrpV1_DMS-2_Pro60Asn	TTGGTCATGTGCTTTTCGGGGGGGTCTCCACTAGGTTGTTTGGTAAGGGCGATAGCGAGGAGGCCAGCAATCTGGACTGTCCTTACGAAGAAGGAGGGCTCGCATCATGTCCCATTATTACAGTTAGCTCAGTGCTGACTATCCAAAGACCTGGGGATGGTCCCGCTAGTGTTAGACCTTCTTCCCAGGACTCTGTTTCTGGAGACCTATCCGGGGAATCGATTCTGAGT
TrpV1_DMS-2_Pro60Pro	TTGGTCATGTGCTTTTCGGGGGGGTCTCCACTAGGTTGTTTGGTAAGGGCGATAGCGAGGAGGCCAGCCCTCTGGACTGTCCTTACGAAGAAGGAGGGCTCGCATCATGTCCCATTATTACAGTTAGCTCAGTGCTGACTATCCAAAGACCTGGGGATGGTCCCGCTAGTGTTAGACCTTCTTCCCAGGACTCTGTTTCTGGAGACCTATCCGGGGAATCGATTCTGAGT
TrpV1_DMS-2_Pro60Lys	TTGGTCATGTGCTTTTCGGGGGGGTCTCCACTAGGTTGTTTGGTAAGGGCGATAGCGAGGAGGCCAGCAAGCTGGACTGTCCTTACGAAGAAGGAGGGCTCGCATCATGTCCCATTATTACAGTTAGCTCAGTGCTGACTATCCAAAGACCTGGGGATGGTCCCGCTAGTGTTAGACCTTCTTCCCAGGACTCTGTTTCTGGAGACCTATCCGGGGAATCGATTCTGAGT
TrpV1_DMS-2_Pro60Thr	TTGGTCATGTGCTTTTCGGGGGGGTCTCCACTAGGTTGTTTGGTAAGGGCGATAGCGAGGAGGCCAGCACGCTGGACTGTCCTTACGAAGAAGGAGGGCTCGCATCATGTCCCATTATTACAGTTAGCTCAGTGCTGACTATCCAAAGACCTGGGGATGGTCCCGCTAGTGTTAGACCTTCTTCCCAGGACTCTGTTTCTGGAGACCTATCCGGGGAATCGATTCTGAGT
TrpV1_DMS-2_Pro60Phe	TTGGTCATGTGCTTTTCGGGGGGGTCTCCACTAGGTTGTTTGGTAAGGGCGATAGCGAGGAGGCCAGCTTTCTGGACTGTCCTTACGAAGAAGGAGGGCTCGCATCATGTCCCATTATTACAGTTAGCTCAGTGCTGACTATCCAAAGACCTGGGGATGGTCCCGCTAGTGTTAGACCTTCTTCCCAGGACTCTGTTTCTGGAGACCTATCCGGGGAATCGATTCTGAGT
TrpV1_DMS-2_Pro60Ala	TTGGTCATGTGCTTTTCGGGGGGGTCTCCACTAGGTTGTTTGGTAAGGGCGATAGCGAGGAGGCCAGCGCACTGGACTGTCCTTACGAAGAAGGAGGGCTCGCATCATGTCCCATTATTACAGTTAGCTCAGTGCTGACTATCCAAAGACCTGGGGATGGTCCCGCTAGTGTTAGACCTTCTTCCCAGGACTCTGTTTCTGGAGACCTATCCGGGGAATCGATTCTGAGT
TrpV1_DMS-2_Pro60Gly	TTGGTCATGTGCTTTTCGGGGGGGTCTCCACTAGGTTGTTTGGTAAGGGCGATAGCGAGGAGGCCAGCGGGCTGGACTGTCCTTACGAAGAAGGAGGGCTCGCATCATGTCCCATTATTACAGTTAGCTCAGTGCTGACTATCCAAAGACCTGGGGATGGTCCCGCTAGTGTTAGACCTTCTTCCCAGGACTCTGTTTCTGGAGACCTATCCGGGGAATCGATTCTGAGT
TrpV1_DMS-2_Pro60Ile	TTGGTCATGTGCTTTTCGGGGGGGTCTCCACTAGGTTGTTTGGTAAGGGCGATAGCGAGGAGGCCAGCATCCTGGACTGTCCTTACGAAGAAGGAGGGCTCGCATCATGTCCCATTATTACAGTTAGCTCAGTGCTGACTATCCAAAGACCTGGGGATGGTCCCGCTAGTGTTAGACCTTCTTCCCAGGACTCTGTTTCTGGAGACCTATCCGGGGAATCGATTCTGAGT
TrpV1_DMS-2_Pro60Leu	TTGGTCATGTGCTTTTCGGGGGGGTCTCCACTAGGTTGTTTGGTAAGGGCGATAGCGAGGAGGCCAGCCTCCTGGACTGTCCTTACGAAGAAGGAGGGCTCGCATCATGTCCCATTATTACAGTTAGCTCAGTGCTGACTATCCAAAGACCTGGGGATGGTCCCGCTAGTGTTAGACCTTCTTCCCAGGACTCTGTTTCTGGAGACCTATCCGGGGAATCGATTCTGAGT
TrpV1_DMS-2_Pro60His	TTGGTCATGTGCTTTTCGGGGGGGTCTCCACTAGGTTGTTTGGTAAGGGCGATAGCGAGGAGGCCAGCCATCTGGACTGTCCTTACGAAGAAGGAGGGCTCGCATCATGTCCCATTATTACAGTTAGCTCAGTGCTGACTATCCAAAGACCTGGGGATGGTCCCGCTAGTGTTAGACCTTCTTCCCAGGACTCTGTTTCTGGAGACCTATCCGGGGAATCGATTCTGAGT
TrpV1_DMS-2_Pro60Arg	TTGGTCATGTGCTTTTCGGGGGGGTCTCCACTAGGTTGTTTGGTAAGGGCGATAGCGAGGAGGCCAGCAGGCTGGACTGTCCTTACGAAGAAGGAGGGCTCGCATCATGTCCCATTATTACAGTTAGCTCAGTGCTGACTATCCAAAGACCTGGGGATGGTCCCGCTAGTGTTAGACCTTCTTCCCAGGACTCTGTTTCTGGAGACCTATCCGGGGAATCGATTCTGAGT
TrpV1_DMS-2_Pro60Trp	TTGGTCATGTGCTTTTCGGGGGGGTCTCCACTAGGTTGTTTGGTAAGGGCGATAGCGAGGAGGCCAGCTGGCTGGACTGTCCTTACGAAGAAGGAGGGCTCGCATCATGTCCCATTATTACAGTTAGCTCAGTGCTGACTATCCAAAGACCTGGGGATGGTCCCGCTAGTGTTAGACCTTCTTCCCAGGACTCTGTTTCTGGAGACCTATCCGGGGAATCGATTCTGAGT
TrpV1_DMS-2_Pro60Val	TTGGTCATGTGCTTTTCGGGGGGGTCTCCACTAGGTTGTTTGGTAAGGGCGATAGCGAGGAGGCCAGCGTACTGGACTGTCCTTACGAAGAAGGAGGGCTCGCATCATGTCCCATTATTACAGTTAGCTCAGTGCTGACTATCCAAAGACCTGGGGATGGTCCCGCTAGTGTTAGACCTTCTTCCCAGGACTCTGTTTCTGGAGACCTATCCGGGGAATCGATTCTGAGT
TrpV1_DMS-2_Pro60Glu	TTGGTCATGTGCTTTTCGGGGGGGTCTCCACTAGGTTGTTTGGTAAGGGCGATAGCGAGGAGGCCAGCGAACTGGACTGTCCTTACGAAGAAGGAGGGCTCGCATCATGTCCCATTATTACAGTTAGCTCAGTGCTGACTATCCAAAGACCTGGGGATGGTCCCGCTAGTGTTAGACCTTCTTCCCAGGACTCTGTTTCTGGAGACCTATCCGGGGAATCGATTCTGAGT
TrpV1_DMS-2_Pro60Tyr	TTGGTCATGTGCTTTTCGGGGGGGTCTCCACTAGGTTGTTTGGTAAGGGCGATAGCGAGGAGGCCAGCTACCTGGACTGTCCTTACGAAGAAGGAGGGCTCGCATCATGTCCCATTATTACAGTTAGCTCAGTGCTGACTATCCAAAGACCTGGGGATGGTCCCGCTAGTGTTAGACCTTCTTCCCAGGACTCTGTTTCTGGAGACCTATCCGGGGAATCGATTCTGAGT
TrpV1_DMS-2_Leu61Cys	TTGGTCATGTGCTTTTCGGGGGGGTCTCCACTAGGTTGTTTGGTAAGGGCGATAGCGAGGAGGCCAGCCCTTGTGACTGTCCTTACGAAGAAGGAGGGCTCGCATCATGTCCCATTATTACAGTTAGCTCAGTGCTGACTATCCAAAGACCTGGGGATGGTCCCGCTAGTGTTAGACCTTCTTCCCAGGACTCTGTTTCTGGAGACCTATCCGGGGAATCGATTCTGAGT
TrpV1_DMS-2_Leu61Asp	TTGGTCATGTGCTTTTCGGGGGGGTCTCCACTAGGTTGTTTGGTAAGGGCGATAGCGAGGAGGCCAGCCCTGACGACTGTCCTTACGAAGAAGGAGGGCTCGCATCATGTCCCATTATTACAGTTAGCTCAGTGCTGACTATCCAAAGACCTGGGGATGGTCCCGCTAGTGTTAGACCTTCTTCCCAGGACTCTGTTTCTGGAGACCTATCCGGGGAATCGATTCTGAGT
TrpV1_DMS-2_Leu61Ser	TTGGTCATGTGCTTTTCGGGGGGGTCTCCACTAGGTTGTTTGGTAAGGGCGATAGCGAGGAGGCCAGCCCTTCGGACTGTCCTTACGAAGAAGGAGGGCTCGCATCATGTCCCATTATTACAGTTAGCTCAGTGCTGACTATCCAAAGACCTGGGGATGGTCCCGCTAGTGTTAGACCTTCTTCCCAGGACTCTGTTTCTGGAGACCTATCCGGGGAATCGATTCTGAGT
TrpV1_DMS-2_Leu61Gln	TTGGTCATGTGCTTTTCGGGGGGGTCTCCACTAGGTTGTTTGGTAAGGGCGATAGCGAGGAGGCCAGCCCTCAGGACTGTCCTTACGAAGAAGGAGGGCTCGCATCATGTCCCATTATTACAGTTAGCTCAGTGCTGACTATCCAAAGACCTGGGGATGGTCCCGCTAGTGTTAGACCTTCTTCCCAGGACTCTGTTTCTGGAGACCTATCCGGGGAATCGATTCTGAGT
TrpV1_DMS-2_Leu61Met	TTGGTCATGTGCTTTTCGGGGGGGTCTCCACTAGGTTGTTTGGTAAGGGCGATAGCGAGGAGGCCAGCCCTATGGACTGTCCTTACGAAGAAGGAGGGCTCGCATCATGTCCCATTATTACAGTTAGCTCAGTGCTGACTATCCAAAGACCTGGGGATGGTCCCGCTAGTGTTAGACCTTCTTCCCAGGACTCTGTTTCTGGAGACCTATCCGGGGAATCGATTCTGAGT
TrpV1_DMS-2_Leu61Asn	TTGGTCATGTGCTTTTCGGGGGGGTCTCCACTAGGTTGTTTGGTAAGGGCGATAGCGAGGAGGCCAGCCCTAACGACTGTCCTTACGAAGAAGGAGGGCTCGCATCATGTCCCATTATTACAGTTAGCTCAGTGCTGACTATCCAAAGACCTGGGGATGGTCCCGCTAGTGTTAGACCTTCTTCCCAGGACTCTGTTTCTGGAGACCTATCCGGGGAATCGATTCTGAGT
TrpV1_DMS-2_Leu61Pro	TTGGTCATGTGCTTTTCGGGGGGGTCTCCACTAGGTTGTTTGGTAAGGGCGATAGCGAGGAGGCCAGCCCTCCTGACTGTCCTTACGAAGAAGGAGGGCTCGCATCATGTCCCATTATTACAGTTAGCTCAGTGCTGACTATCCAAAGACCTGGGGATGGTCCCGCTAGTGTTAGACCTTCTTCCCAGGACTCTGTTTCTGGAGACCTATCCGGGGAATCGATTCTGAGT
TrpV1_DMS-2_Leu61Lys	TTGGTCATGTGCTTTTCGGGGGGGTCTCCACTAGGTTGTTTGGTAAGGGCGATAGCGAGGAGGCCAGCCCTAAGGACTGTCCTTACGAAGAAGGAGGGCTCGCATCATGTCCCATTATTACAGTTAGCTCAGTGCTGACTATCCAAAGACCTGGGGATGGTCCCGCTAGTGTTAGACCTTCTTCCCAGGACTCTGTTTCTGGAGACCTATCCGGGGAATCGATTCTGAGT
TrpV1_DMS-2_Leu61Thr	TTGGTCATGTGCTTTTCGGGGGGGTCTCCACTAGGTTGTTTGGTAAGGGCGATAGCGAGGAGGCCAGCCCTACAGACTGTCCTTACGAAGAAGGAGGGCTCGCATCATGTCCCATTATTACAGTTAGCTCAGTGCTGACTATCCAAAGACCTGGGGATGGTCCCGCTAGTGTTAGACCTTCTTCCCAGGACTCTGTTTCTGGAGACCTATCCGGGGAATCGATTCTGAGT
TrpV1_DMS-2_Leu61Phe	TTGGTCATGTGCTTTTCGGGGGGGTCTCCACTAGGTTGTTTGGTAAGGGCGATAGCGAGGAGGCCAGCCCTTTTGACTGTCCTTACGAAGAAGGAGGGCTCGCATCATGTCCCATTATTACAGTTAGCTCAGTGCTGACTATCCAAAGACCTGGGGATGGTCCCGCTAGTGTTAGACCTTCTTCCCAGGACTCTGTTTCTGGAGACCTATCCGGGGAATCGATTCTGAGT
TrpV1_DMS-2_Leu61Ala	TTGGTCATGTGCTTTTCGGGGGGGTCTCCACTAGGTTGTTTGGTAAGGGCGATAGCGAGGAGGCCAGCCCTGCTGACTGTCCTTACGAAGAAGGAGGGCTCGCATCATGTCCCATTATTACAGTTAGCTCAGTGCTGACTATCCAAAGACCTGGGGATGGTCCCGCTAGTGTTAGACCTTCTTCCCAGGACTCTGTTTCTGGAGACCTATCCGGGGAATCGATTCTGAGT
TrpV1_DMS-2_Leu61Gly	TTGGTCATGTGCTTTTCGGGGGGGTCTCCACTAGGTTGTTTGGTAAGGGCGATAGCGAGGAGGCCAGCCCTGGGGACTGTCCTTACGAAGAAGGAGGGCTCGCATCATGTCCCATTATTACAGTTAGCTCAGTGCTGACTATCCAAAGACCTGGGGATGGTCCCGCTAGTGTTAGACCTTCTTCCCAGGACTCTGTTTCTGGAGACCTATCCGGGGAATCGATTCTGAGT
TrpV1_DMS-2_Leu61Ile	TTGGTCATGTGCTTTTCGGGGGGGTCTCCACTAGGTTGTTTGGTAAGGGCGATAGCGAGGAGGCCAGCCCTATAGACTGTCCTTACGAAGAAGGAGGGCTCGCATCATGTCCCATTATTACAGTTAGCTCAGTGCTGACTATCCAAAGACCTGGGGATGGTCCCGCTAGTGTTAGACCTTCTTCCCAGGACTCTGTTTCTGGAGACCTATCCGGGGAATCGATTCTGAGT
TrpV1_DMS-2_Leu61Leu	TTGGTCATGTGCTTTTCGGGGGGGTCTCCACTAGGTTGTTTGGTAAGGGCGATAGCGAGGAGGCCAGCCCTCTTGACTGTCCTTACGAAGAAGGAGGGCTCGCATCATGTCCCATTATTACAGTTAGCTCAGTGCTGACTATCCAAAGACCTGGGGATGGTCCCGCTAGTGTTAGACCTTCTTCCCAGGACTCTGTTTCTGGAGACCTATCCGGGGAATCGATTCTGAGT
TrpV1_DMS-2_Leu61His	TTGGTCATGTGCTTTTCGGGGGGGTCTCCACTAGGTTGTTTGGTAAGGGCGATAGCGAGGAGGCCAGCCCTCACGACTGTCCTTACGAAGAAGGAGGGCTCGCATCATGTCCCATTATTACAGTTAGCTCAGTGCTGACTATCCAAAGACCTGGGGATGGTCCCGCTAGTGTTAGACCTTCTTCCCAGGACTCTGTTTCTGGAGACCTATCCGGGGAATCGATTCTGAGT
TrpV1_DMS-2_Leu61Arg	TTGGTCATGTGCTTTTCGGGGGGGTCTCCACTAGGTTGTTTGGTAAGGGCGATAGCGAGGAGGCCAGCCCTCGCGACTGTCCTTACGAAGAAGGAGGGCTCGCATCATGTCCCATTATTACAGTTAGCTCAGTGCTGACTATCCAAAGACCTGGGGATGGTCCCGCTAGTGTTAGACCTTCTTCCCAGGACTCTGTTTCTGGAGACCTATCCGGGGAATCGATTCTGAGT
TrpV1_DMS-2_Leu61Trp	TTGGTCATGTGCTTTTCGGGGGGGTCTCCACTAGGTTGTTTGGTAAGGGCGATAGCGAGGAGGCCAGCCCTTGGGACTGTCCTTACGAAGAAGGAGGGCTCGCATCATGTCCCATTATTACAGTTAGCTCAGTGCTGACTATCCAAAGACCTGGGGATGGTCCCGCTAGTGTTAGACCTTCTTCCCAGGACTCTGTTTCTGGAGACCTATCCGGGGAATCGATTCTGAGT
TrpV1_DMS-2_Leu61Val	TTGGTCATGTGCTTTTCGGGGGGGTCTCCACTAGGTTGTTTGGTAAGGGCGATAGCGAGGAGGCCAGCCCTGTAGACTGTCCTTACGAAGAAGGAGGGCTCGCATCATGTCCCATTATTACAGTTAGCTCAGTGCTGACTATCCAAAGACCTGGGGATGGTCCCGCTAGTGTTAGACCTTCTTCCCAGGACTCTGTTTCTGGAGACCTATCCGGGGAATCGATTCTGAGT
TrpV1_DMS-2_Leu61Glu	TTGGTCATGTGCTTTTCGGGGGGGTCTCCACTAGGTTGTTTGGTAAGGGCGATAGCGAGGAGGCCAGCCCTGAAGACTGTCCTTACGAAGAAGGAGGGCTCGCATCATGTCCCATTATTACAGTTAGCTCAGTGCTGACTATCCAAAGACCTGGGGATGGTCCCGCTAGTGTTAGACCTTCTTCCCAGGACTCTGTTTCTGGAGACCTATCCGGGGAATCGATTCTGAGT
TrpV1_DMS-2_Leu61Tyr	TTGGTCATGTGCTTTTCGGGGGGGTCTCCACTAGGTTGTTTGGTAAGGGCGATAGCGAGGAGGCCAGCCCTTACGACTGTCCTTACGAAGAAGGAGGGCTCGCATCATGTCCCATTATTACAGTTAGCTCAGTGCTGACTATCCAAAGACCTGGGGATGGTCCCGCTAGTGTTAGACCTTCTTCCCAGGACTCTGTTTCTGGAGACCTATCCGGGGAATCGATTCTGAGT
TrpV1_DMS-2_Asp62Cys	TTGGTCATGTGCTTTTCGGGGGGGTCTCCACTAGGTTGTTTGGTAAGGGCGATAGCGAGGAGGCCAGCCCTCTGTGTTGTCCTTACGAAGAAGGAGGGCTCGCATCATGTCCCATTATTACAGTTAGCTCAGTGCTGACTATCCAAAGACCTGGGGATGGTCCCGCTAGTGTTAGACCTTCTTCCCAGGACTCTGTTTCTGGAGACCTATCCGGGGAATCGATTCTGAGT
TrpV1_DMS-2_Asp62Asp	TTGGTCATGTGCTTTTCGGGGGGGTCTCCACTAGGTTGTTTGGTAAGGGCGATAGCGAGGAGGCCAGCCCTCTGGATTGTCCTTACGAAGAAGGAGGGCTCGCATCATGTCCCATTATTACAGTTAGCTCAGTGCTGACTATCCAAAGACCTGGGGATGGTCCCGCTAGTGTTAGACCTTCTTCCCAGGACTCTGTTTCTGGAGACCTATCCGGGGAATCGATTCTGAGT
TrpV1_DMS-2_Asp62Ser	TTGGTCATGTGCTTTTCGGGGGGGTCTCCACTAGGTTGTTTGGTAAGGGCGATAGCGAGGAGGCCAGCCCTCTGTCGTGTCCTTACGAAGAAGGAGGGCTCGCATCATGTCCCATTATTACAGTTAGCTCAGTGCTGACTATCCAAAGACCTGGGGATGGTCCCGCTAGTGTTAGACCTTCTTCCCAGGACTCTGTTTCTGGAGACCTATCCGGGGAATCGATTCTGAGT
TrpV1_DMS-2_Asp62Gln	TTGGTCATGTGCTTTTCGGGGGGGTCTCCACTAGGTTGTTTGGTAAGGGCGATAGCGAGGAGGCCAGCCCTCTGCAGTGTCCTTACGAAGAAGGAGGGCTCGCATCATGTCCCATTATTACAGTTAGCTCAGTGCTGACTATCCAAAGACCTGGGGATGGTCCCGCTAGTGTTAGACCTTCTTCCCAGGACTCTGTTTCTGGAGACCTATCCGGGGAATCGATTCTGAGT
TrpV1_DMS-2_Asp62Met	TTGGTCATGTGCTTTTCGGGGGGGTCTCCACTAGGTTGTTTGGTAAGGGCGATAGCGAGGAGGCCAGCCCTCTGATGTGTCCTTACGAAGAAGGAGGGCTCGCATCATGTCCCATTATTACAGTTAGCTCAGTGCTGACTATCCAAAGACCTGGGGATGGTCCCGCTAGTGTTAGACCTTCTTCCCAGGACTCTGTTTCTGGAGACCTATCCGGGGAATCGATTCTGAGT
TrpV1_DMS-2_Asp62Asn	TTGGTCATGTGCTTTTCGGGGGGGTCTCCACTAGGTTGTTTGGTAAGGGCGATAGCGAGGAGGCCAGCCCTCTGAACTGTCCTTACGAAGAAGGAGGGCTCGCATCATGTCCCATTATTACAGTTAGCTCAGTGCTGACTATCCAAAGACCTGGGGATGGTCCCGCTAGTGTTAGACCTTCTTCCCAGGACTCTGTTTCTGGAGACCTATCCGGGGAATCGATTCTGAGT
TrpV1_DMS-2_Asp62Pro	TTGGTCATGTGCTTTTCGGGGGGGTCTCCACTAGGTTGTTTGGTAAGGGCGATAGCGAGGAGGCCAGCCCTCTGCCCTGTCCTTACGAAGAAGGAGGGCTCGCATCATGTCCCATTATTACAGTTAGCTCAGTGCTGACTATCCAAAGACCTGGGGATGGTCCCGCTAGTGTTAGACCTTCTTCCCAGGACTCTGTTTCTGGAGACCTATCCGGGGAATCGATTCTGAGT
TrpV1_DMS-2_Asp62Lys	TTGGTCATGTGCTTTTCGGGGGGGTCTCCACTAGGTTGTTTGGTAAGGGCGATAGCGAGGAGGCCAGCCCTCTGAAGTGTCCTTACGAAGAAGGAGGGCTCGCATCATGTCCCATTATTACAGTTAGCTCAGTGCTGACTATCCAAAGACCTGGGGATGGTCCCGCTAGTGTTAGACCTTCTTCCCAGGACTCTGTTTCTGGAGACCTATCCGGGGAATCGATTCTGAGT
TrpV1_DMS-2_Asp62Thr	TTGGTCATGTGCTTTTCGGGGGGGTCTCCACTAGGTTGTTTGGTAAGGGCGATAGCGAGGAGGCCAGCCCTCTGACATGTCCTTACGAAGAAGGAGGGCTCGCATCATGTCCCATTATTACAGTTAGCTCAGTGCTGACTATCCAAAGACCTGGGGATGGTCCCGCTAGTGTTAGACCTTCTTCCCAGGACTCTGTTTCTGGAGACCTATCCGGGGAATCGATTCTGAGT
TrpV1_DMS-2_Asp62Phe	TTGGTCATGTGCTTTTCGGGGGGGTCTCCACTAGGTTGTTTGGTAAGGGCGATAGCGAGGAGGCCAGCCCTCTGTTCTGTCCTTACGAAGAAGGAGGGCTCGCATCATGTCCCATTATTACAGTTAGCTCAGTGCTGACTATCCAAAGACCTGGGGATGGTCCCGCTAGTGTTAGACCTTCTTCCCAGGACTCTGTTTCTGGAGACCTATCCGGGGAATCGATTCTGAGT
TrpV1_DMS-2_Asp62Ala	TTGGTCATGTGCTTTTCGGGGGGGTCTCCACTAGGTTGTTTGGTAAGGGCGATAGCGAGGAGGCCAGCCCTCTGGCGTGTCCTTACGAAGAAGGAGGGCTCGCATCATGTCCCATTATTACAGTTAGCTCAGTGCTGACTATCCAAAGACCTGGGGATGGTCCCGCTAGTGTTAGACCTTCTTCCCAGGACTCTGTTTCTGGAGACCTATCCGGGGAATCGATTCTGAGT
TrpV1_DMS-2_Asp62Gly	TTGGTCATGTGCTTTTCGGGGGGGTCTCCACTAGGTTGTTTGGTAAGGGCGATAGCGAGGAGGCCAGCCCTCTGGGATGTCCTTACGAAGAAGGAGGGCTCGCATCATGTCCCATTATTACAGTTAGCTCAGTGCTGACTATCCAAAGACCTGGGGATGGTCCCGCTAGTGTTAGACCTTCTTCCCAGGACTCTGTTTCTGGAGACCTATCCGGGGAATCGATTCTGAGT
TrpV1_DMS-2_Asp62Ile	TTGGTCATGTGCTTTTCGGGGGGGTCTCCACTAGGTTGTTTGGTAAGGGCGATAGCGAGGAGGCCAGCCCTCTGATCTGTCCTTACGAAGAAGGAGGGCTCGCATCATGTCCCATTATTACAGTTAGCTCAGTGCTGACTATCCAAAGACCTGGGGATGGTCCCGCTAGTGTTAGACCTTCTTCCCAGGACTCTGTTTCTGGAGACCTATCCGGGGAATCGATTCTGAGT
TrpV1_DMS-2_Asp62Leu	TTGGTCATGTGCTTTTCGGGGGGGTCTCCACTAGGTTGTTTGGTAAGGGCGATAGCGAGGAGGCCAGCCCTCTGCTTTGTCCTTACGAAGAAGGAGGGCTCGCATCATGTCCCATTATTACAGTTAGCTCAGTGCTGACTATCCAAAGACCTGGGGATGGTCCCGCTAGTGTTAGACCTTCTTCCCAGGACTCTGTTTCTGGAGACCTATCCGGGGAATCGATTCTGAGT
TrpV1_DMS-2_Asp62His	TTGGTCATGTGCTTTTCGGGGGGGTCTCCACTAGGTTGTTTGGTAAGGGCGATAGCGAGGAGGCCAGCCCTCTGCATTGTCCTTACGAAGAAGGAGGGCTCGCATCATGTCCCATTATTACAGTTAGCTCAGTGCTGACTATCCAAAGACCTGGGGATGGTCCCGCTAGTGTTAGACCTTCTTCCCAGGACTCTGTTTCTGGAGACCTATCCGGGGAATCGATTCTGAGT
TrpV1_DMS-2_Asp62Arg	TTGGTCATGTGCTTTTCGGGGGGGTCTCCACTAGGTTGTTTGGTAAGGGCGATAGCGAGGAGGCCAGCCCTCTGCGTTGTCCTTACGAAGAAGGAGGGCTCGCATCATGTCCCATTATTACAGTTAGCTCAGTGCTGACTATCCAAAGACCTGGGGATGGTCCCGCTAGTGTTAGACCTTCTTCCCAGGACTCTGTTTCTGGAGACCTATCCGGGGAATCGATTCTGAGT
TrpV1_DMS-2_Asp62Trp	TTGGTCATGTGCTTTTCGGGGGGGTCTCCACTAGGTTGTTTGGTAAGGGCGATAGCGAGGAGGCCAGCCCTCTGTGGTGTCCTTACGAAGAAGGAGGGCTCGCATCATGTCCCATTATTACAGTTAGCTCAGTGCTGACTATCCAAAGACCTGGGGATGGTCCCGCTAGTGTTAGACCTTCTTCCCAGGACTCTGTTTCTGGAGACCTATCCGGGGAATCGATTCTGAGT
TrpV1_DMS-2_Asp62Val	TTGGTCATGTGCTTTTCGGGGGGGTCTCCACTAGGTTGTTTGGTAAGGGCGATAGCGAGGAGGCCAGCCCTCTGGTCTGTCCTTACGAAGAAGGAGGGCTCGCATCATGTCCCATTATTACAGTTAGCTCAGTGCTGACTATCCAAAGACCTGGGGATGGTCCCGCTAGTGTTAGACCTTCTTCCCAGGACTCTGTTTCTGGAGACCTATCCGGGGAATCGATTCTGAGT
TrpV1_DMS-2_Asp62Glu	TTGGTCATGTGCTTTTCGGGGGGGTCTCCACTAGGTTGTTTGGTAAGGGCGATAGCGAGGAGGCCAGCCCTCTGGAATGTCCTTACGAAGAAGGAGGGCTCGCATCATGTCCCATTATTACAGTTAGCTCAGTGCTGACTATCCAAAGACCTGGGGATGGTCCCGCTAGTGTTAGACCTTCTTCCCAGGACTCTGTTTCTGGAGACCTATCCGGGGAATCGATTCTGAGT
TrpV1_DMS-2_Asp62Tyr	TTGGTCATGTGCTTTTCGGGGGGGTCTCCACTAGGTTGTTTGGTAAGGGCGATAGCGAGGAGGCCAGCCCTCTGTACTGTCCTTACGAAGAAGGAGGGCTCGCATCATGTCCCATTATTACAGTTAGCTCAGTGCTGACTATCCAAAGACCTGGGGATGGTCCCGCTAGTGTTAGACCTTCTTCCCAGGACTCTGTTTCTGGAGACCTATCCGGGGAATCGATTCTGAGT
TrpV1_DMS-2_Cys63Cys	TTGGTCATGTGCTTTTCGGGGGGGTCTCCACTAGGTTGTTTGGTAAGGGCGATAGCGAGGAGGCCAGCCCTCTGGACTGTCCTTACGAAGAAGGAGGGCTCGCATCATGTCCCATTATTACAGTTAGCTCAGTGCTGACTATCCAAAGACCTGGGGATGGTCCCGCTAGTGTTAGACCTTCTTCCCAGGACTCTGTTTCTGGAGACCTATCCGGGGAATCGATTCTGAGT
TrpV1_DMS-2_Cys63Asp	TTGGTCATGTGCTTTTCGGGGGGGTCTCCACTAGGTTGTTTGGTAAGGGCGATAGCGAGGAGGCCAGCCCTCTGGACGATCCTTACGAAGAAGGAGGGCTCGCATCATGTCCCATTATTACAGTTAGCTCAGTGCTGACTATCCAAAGACCTGGGGATGGTCCCGCTAGTGTTAGACCTTCTTCCCAGGACTCTGTTTCTGGAGACCTATCCGGGGAATCGATTCTGAGT
TrpV1_DMS-2_Cys63Ser	TTGGTCATGTGCTTTTCGGGGGGGTCTCCACTAGGTTGTTTGGTAAGGGCGATAGCGAGGAGGCCAGCCCTCTGGACTCCCCTTACGAAGAAGGAGGGCTCGCATCATGTCCCATTATTACAGTTAGCTCAGTGCTGACTATCCAAAGACCTGGGGATGGTCCCGCTAGTGTTAGACCTTCTTCCCAGGACTCTGTTTCTGGAGACCTATCCGGGGAATCGATTCTGAGT
TrpV1_DMS-2_Cys63Gln	TTGGTCATGTGCTTTTCGGGGGGGTCTCCACTAGGTTGTTTGGTAAGGGCGATAGCGAGGAGGCCAGCCCTCTGGACCAACCTTACGAAGAAGGAGGGCTCGCATCATGTCCCATTATTACAGTTAGCTCAGTGCTGACTATCCAAAGACCTGGGGATGGTCCCGCTAGTGTTAGACCTTCTTCCCAGGACTCTGTTTCTGGAGACCTATCCGGGGAATCGATTCTGAGT
TrpV1_DMS-2_Cys63Met	TTGGTCATGTGCTTTTCGGGGGGGTCTCCACTAGGTTGTTTGGTAAGGGCGATAGCGAGGAGGCCAGCCCTCTGGACATGCCTTACGAAGAAGGAGGGCTCGCATCATGTCCCATTATTACAGTTAGCTCAGTGCTGACTATCCAAAGACCTGGGGATGGTCCCGCTAGTGTTAGACCTTCTTCCCAGGACTCTGTTTCTGGAGACCTATCCGGGGAATCGATTCTGAGT
TrpV1_DMS-2_Cys63Asn	TTGGTCATGTGCTTTTCGGGGGGGTCTCCACTAGGTTGTTTGGTAAGGGCGATAGCGAGGAGGCCAGCCCTCTGGACAACCCTTACGAAGAAGGAGGGCTCGCATCATGTCCCATTATTACAGTTAGCTCAGTGCTGACTATCCAAAGACCTGGGGATGGTCCCGCTAGTGTTAGACCTTCTTCCCAGGACTCTGTTTCTGGAGACCTATCCGGGGAATCGATTCTGAGT
TrpV1_DMS-2_Cys63Pro	TTGGTCATGTGCTTTTCGGGGGGGTCTCCACTAGGTTGTTTGGTAAGGGCGATAGCGAGGAGGCCAGCCCTCTGGACCCACCTTACGAAGAAGGAGGGCTCGCATCATGTCCCATTATTACAGTTAGCTCAGTGCTGACTATCCAAAGACCTGGGGATGGTCCCGCTAGTGTTAGACCTTCTTCCCAGGACTCTGTTTCTGGAGACCTATCCGGGGAATCGATTCTGAGT
TrpV1_DMS-2_Cys63Lys	TTGGTCATGTGCTTTTCGGGGGGGTCTCCACTAGGTTGTTTGGTAAGGGCGATAGCGAGGAGGCCAGCCCTCTGGACAAGCCTTACGAAGAAGGAGGGCTCGCATCATGTCCCATTATTACAGTTAGCTCAGTGCTGACTATCCAAAGACCTGGGGATGGTCCCGCTAGTGTTAGACCTTCTTCCCAGGACTCTGTTTCTGGAGACCTATCCGGGGAATCGATTCTGAGT
TrpV1_DMS-2_Cys63Thr	TTGGTCATGTGCTTTTCGGGGGGGTCTCCACTAGGTTGTTTGGTAAGGGCGATAGCGAGGAGGCCAGCCCTCTGGACACTCCTTACGAAGAAGGAGGGCTCGCATCATGTCCCATTATTACAGTTAGCTCAGTGCTGACTATCCAAAGACCTGGGGATGGTCCCGCTAGTGTTAGACCTTCTTCCCAGGACTCTGTTTCTGGAGACCTATCCGGGGAATCGATTCTGAGT
TrpV1_DMS-2_Cys63Phe	TTGGTCATGTGCTTTTCGGGGGGGTCTCCACTAGGTTGTTTGGTAAGGGCGATAGCGAGGAGGCCAGCCCTCTGGACTTCCCTTACGAAGAAGGAGGGCTCGCATCATGTCCCATTATTACAGTTAGCTCAGTGCTGACTATCCAAAGACCTGGGGATGGTCCCGCTAGTGTTAGACCTTCTTCCCAGGACTCTGTTTCTGGAGACCTATCCGGGGAATCGATTCTGAGT
TrpV1_DMS-2_Cys63Ala	TTGGTCATGTGCTTTTCGGGGGGGTCTCCACTAGGTTGTTTGGTAAGGGCGATAGCGAGGAGGCCAGCCCTCTGGACGCTCCTTACGAAGAAGGAGGGCTCGCATCATGTCCCATTATTACAGTTAGCTCAGTGCTGACTATCCAAAGACCTGGGGATGGTCCCGCTAGTGTTAGACCTTCTTCCCAGGACTCTGTTTCTGGAGACCTATCCGGGGAATCGATTCTGAGT
TrpV1_DMS-2_Cys63Gly	TTGGTCATGTGCTTTTCGGGGGGGTCTCCACTAGGTTGTTTGGTAAGGGCGATAGCGAGGAGGCCAGCCCTCTGGACGGTCCTTACGAAGAAGGAGGGCTCGCATCATGTCCCATTATTACAGTTAGCTCAGTGCTGACTATCCAAAGACCTGGGGATGGTCCCGCTAGTGTTAGACCTTCTTCCCAGGACTCTGTTTCTGGAGACCTATCCGGGGAATCGATTCTGAGT
TrpV1_DMS-2_Cys63Ile	TTGGTCATGTGCTTTTCGGGGGGGTCTCCACTAGGTTGTTTGGTAAGGGCGATAGCGAGGAGGCCAGCCCTCTGGACATCCCTTACGAAGAAGGAGGGCTCGCATCATGTCCCATTATTACAGTTAGCTCAGTGCTGACTATCCAAAGACCTGGGGATGGTCCCGCTAGTGTTAGACCTTCTTCCCAGGACTCTGTTTCTGGAGACCTATCCGGGGAATCGATTCTGAGT
TrpV1_DMS-2_Cys63Leu	TTGGTCATGTGCTTTTCGGGGGGGTCTCCACTAGGTTGTTTGGTAAGGGCGATAGCGAGGAGGCCAGCCCTCTGGACCTCCCTTACGAAGAAGGAGGGCTCGCATCATGTCCCATTATTACAGTTAGCTCAGTGCTGACTATCCAAAGACCTGGGGATGGTCCCGCTAGTGTTAGACCTTCTTCCCAGGACTCTGTTTCTGGAGACCTATCCGGGGAATCGATTCTGAGT
TrpV1_DMS-2_Cys63His	TTGGTCATGTGCTTTTCGGGGGGGTCTCCACTAGGTTGTTTGGTAAGGGCGATAGCGAGGAGGCCAGCCCTCTGGACCATCCTTACGAAGAAGGAGGGCTCGCATCATGTCCCATTATTACAGTTAGCTCAGTGCTGACTATCCAAAGACCTGGGGATGGTCCCGCTAGTGTTAGACCTTCTTCCCAGGACTCTGTTTCTGGAGACCTATCCGGGGAATCGATTCTGAGT
TrpV1_DMS-2_Cys63Arg	TTGGTCATGTGCTTTTCGGGGGGGTCTCCACTAGGTTGTTTGGTAAGGGCGATAGCGAGGAGGCCAGCCCTCTGGACCGTCCTTACGAAGAAGGAGGGCTCGCATCATGTCCCATTATTACAGTTAGCTCAGTGCTGACTATCCAAAGACCTGGGGATGGTCCCGCTAGTGTTAGACCTTCTTCCCAGGACTCTGTTTCTGGAGACCTATCCGGGGAATCGATTCTGAGT
TrpV1_DMS-2_Cys63Trp	TTGGTCATGTGCTTTTCGGGGGGGTCTCCACTAGGTTGTTTGGTAAGGGCGATAGCGAGGAGGCCAGCCCTCTGGACTGGCCTTACGAAGAAGGAGGGCTCGCATCATGTCCCATTATTACAGTTAGCTCAGTGCTGACTATCCAAAGACCTGGGGATGGTCCCGCTAGTGTTAGACCTTCTTCCCAGGACTCTGTTTCTGGAGACCTATCCGGGGAATCGATTCTGAGT
TrpV1_DMS-2_Cys63Val	TTGGTCATGTGCTTTTCGGGGGGGTCTCCACTAGGTTGTTTGGTAAGGGCGATAGCGAGGAGGCCAGCCCTCTGGACGTTCCTTACGAAGAAGGAGGGCTCGCATCATGTCCCATTATTACAGTTAGCTCAGTGCTGACTATCCAAAGACCTGGGGATGGTCCCGCTAGTGTTAGACCTTCTTCCCAGGACTCTGTTTCTGGAGACCTATCCGGGGAATCGATTCTGAGT
TrpV1_DMS-2_Cys63Glu	TTGGTCATGTGCTTTTCGGGGGGGTCTCCACTAGGTTGTTTGGTAAGGGCGATAGCGAGGAGGCCAGCCCTCTGGACGAGCCTTACGAAGAAGGAGGGCTCGCATCATGTCCCATTATTACAGTTAGCTCAGTGCTGACTATCCAAAGACCTGGGGATGGTCCCGCTAGTGTTAGACCTTCTTCCCAGGACTCTGTTTCTGGAGACCTATCCGGGGAATCGATTCTGAGT
TrpV1_DMS-2_Cys63Tyr	TTGGTCATGTGCTTTTCGGGGGGGTCTCCACTAGGTTGTTTGGTAAGGGCGATAGCGAGGAGGCCAGCCCTCTGGACTACCCTTACGAAGAAGGAGGGCTCGCATCATGTCCCATTATTACAGTTAGCTCAGTGCTGACTATCCAAAGACCTGGGGATGGTCCCGCTAGTGTTAGACCTTCTTCCCAGGACTCTGTTTCTGGAGACCTATCCGGGGAATCGATTCTGAGT
TrpV1_DMS-2_Pro64Cys	TTGGTCATGTGCTTTTCGGGGGGGTCTCCACTAGGTTGTTTGGTAAGGGCGATAGCGAGGAGGCCAGCCCTCTGGACTGTTGCTACGAAGAAGGAGGGCTCGCATCATGTCCCATTATTACAGTTAGCTCAGTGCTGACTATCCAAAGACCTGGGGATGGTCCCGCTAGTGTTAGACCTTCTTCCCAGGACTCTGTTTCTGGAGACCTATCCGGGGAATCGATTCTGAGT
TrpV1_DMS-2_Pro64Asp	TTGGTCATGTGCTTTTCGGGGGGGTCTCCACTAGGTTGTTTGGTAAGGGCGATAGCGAGGAGGCCAGCCCTCTGGACTGTGATTACGAAGAAGGAGGGCTCGCATCATGTCCCATTATTACAGTTAGCTCAGTGCTGACTATCCAAAGACCTGGGGATGGTCCCGCTAGTGTTAGACCTTCTTCCCAGGACTCTGTTTCTGGAGACCTATCCGGGGAATCGATTCTGAGT
TrpV1_DMS-2_Pro64Ser	TTGGTCATGTGCTTTTCGGGGGGGTCTCCACTAGGTTGTTTGGTAAGGGCGATAGCGAGGAGGCCAGCCCTCTGGACTGTTCATACGAAGAAGGAGGGCTCGCATCATGTCCCATTATTACAGTTAGCTCAGTGCTGACTATCCAAAGACCTGGGGATGGTCCCGCTAGTGTTAGACCTTCTTCCCAGGACTCTGTTTCTGGAGACCTATCCGGGGAATCGATTCTGAGT
TrpV1_DMS-2_Pro64Gln	TTGGTCATGTGCTTTTCGGGGGGGTCTCCACTAGGTTGTTTGGTAAGGGCGATAGCGAGGAGGCCAGCCCTCTGGACTGTCAGTACGAAGAAGGAGGGCTCGCATCATGTCCCATTATTACAGTTAGCTCAGTGCTGACTATCCAAAGACCTGGGGATGGTCCCGCTAGTGTTAGACCTTCTTCCCAGGACTCTGTTTCTGGAGACCTATCCGGGGAATCGATTCTGAGT
TrpV1_DMS-2_Pro64Met	TTGGTCATGTGCTTTTCGGGGGGGTCTCCACTAGGTTGTTTGGTAAGGGCGATAGCGAGGAGGCCAGCCCTCTGGACTGTATGTACGAAGAAGGAGGGCTCGCATCATGTCCCATTATTACAGTTAGCTCAGTGCTGACTATCCAAAGACCTGGGGATGGTCCCGCTAGTGTTAGACCTTCTTCCCAGGACTCTGTTTCTGGAGACCTATCCGGGGAATCGATTCTGAGT
TrpV1_DMS-2_Pro64Asn	TTGGTCATGTGCTTTTCGGGGGGGTCTCCACTAGGTTGTTTGGTAAGGGCGATAGCGAGGAGGCCAGCCCTCTGGACTGTAACTACGAAGAAGGAGGGCTCGCATCATGTCCCATTATTACAGTTAGCTCAGTGCTGACTATCCAAAGACCTGGGGATGGTCCCGCTAGTGTTAGACCTTCTTCCCAGGACTCTGTTTCTGGAGACCTATCCGGGGAATCGATTCTGAGT
TrpV1_DMS-2_Pro64Pro	TTGGTCATGTGCTTTTCGGGGGGGTCTCCACTAGGTTGTTTGGTAAGGGCGATAGCGAGGAGGCCAGCCCTCTGGACTGTCCATACGAAGAAGGAGGGCTCGCATCATGTCCCATTATTACAGTTAGCTCAGTGCTGACTATCCAAAGACCTGGGGATGGTCCCGCTAGTGTTAGACCTTCTTCCCAGGACTCTGTTTCTGGAGACCTATCCGGGGAATCGATTCTGAGT
TrpV1_DMS-2_Pro64Lys	TTGGTCATGTGCTTTTCGGGGGGGTCTCCACTAGGTTGTTTGGTAAGGGCGATAGCGAGGAGGCCAGCCCTCTGGACTGTAAATACGAAGAAGGAGGGCTCGCATCATGTCCCATTATTACAGTTAGCTCAGTGCTGACTATCCAAAGACCTGGGGATGGTCCCGCTAGTGTTAGACCTTCTTCCCAGGACTCTGTTTCTGGAGACCTATCCGGGGAATCGATTCTGAGT
TrpV1_DMS-2_Pro64Thr	TTGGTCATGTGCTTTTCGGGGGGGTCTCCACTAGGTTGTTTGGTAAGGGCGATAGCGAGGAGGCCAGCCCTCTGGACTGTACCTACGAAGAAGGAGGGCTCGCATCATGTCCCATTATTACAGTTAGCTCAGTGCTGACTATCCAAAGACCTGGGGATGGTCCCGCTAGTGTTAGACCTTCTTCCCAGGACTCTGTTTCTGGAGACCTATCCGGGGAATCGATTCTGAGT
TrpV1_DMS-2_Pro64Phe	TTGGTCATGTGCTTTTCGGGGGGGTCTCCACTAGGTTGTTTGGTAAGGGCGATAGCGAGGAGGCCAGCCCTCTGGACTGTTTCTACGAAGAAGGAGGGCTCGCATCATGTCCCATTATTACAGTTAGCTCAGTGCTGACTATCCAAAGACCTGGGGATGGTCCCGCTAGTGTTAGACCTTCTTCCCAGGACTCTGTTTCTGGAGACCTATCCGGGGAATCGATTCTGAGT
TrpV1_DMS-2_Pro64Ala	TTGGTCATGTGCTTTTCGGGGGGGTCTCCACTAGGTTGTTTGGTAAGGGCGATAGCGAGGAGGCCAGCCCTCTGGACTGTGCCTACGAAGAAGGAGGGCTCGCATCATGTCCCATTATTACAGTTAGCTCAGTGCTGACTATCCAAAGACCTGGGGATGGTCCCGCTAGTGTTAGACCTTCTTCCCAGGACTCTGTTTCTGGAGACCTATCCGGGGAATCGATTCTGAGT
TrpV1_DMS-2_Pro64Gly	TTGGTCATGTGCTTTTCGGGGGGGTCTCCACTAGGTTGTTTGGTAAGGGCGATAGCGAGGAGGCCAGCCCTCTGGACTGTGGATACGAAGAAGGAGGGCTCGCATCATGTCCCATTATTACAGTTAGCTCAGTGCTGACTATCCAAAGACCTGGGGATGGTCCCGCTAGTGTTAGACCTTCTTCCCAGGACTCTGTTTCTGGAGACCTATCCGGGGAATCGATTCTGAGT
TrpV1_DMS-2_Pro64Ile	TTGGTCATGTGCTTTTCGGGGGGGTCTCCACTAGGTTGTTTGGTAAGGGCGATAGCGAGGAGGCCAGCCCTCTGGACTGTATATACGAAGAAGGAGGGCTCGCATCATGTCCCATTATTACAGTTAGCTCAGTGCTGACTATCCAAAGACCTGGGGATGGTCCCGCTAGTGTTAGACCTTCTTCCCAGGACTCTGTTTCTGGAGACCTATCCGGGGAATCGATTCTGAGT
TrpV1_DMS-2_Pro64Leu	TTGGTCATGTGCTTTTCGGGGGGGTCTCCACTAGGTTGTTTGGTAAGGGCGATAGCGAGGAGGCCAGCCCTCTGGACTGTCTATACGAAGAAGGAGGGCTCGCATCATGTCCCATTATTACAGTTAGCTCAGTGCTGACTATCCAAAGACCTGGGGATGGTCCCGCTAGTGTTAGACCTTCTTCCCAGGACTCTGTTTCTGGAGACCTATCCGGGGAATCGATTCTGAGT
TrpV1_DMS-2_Pro64His	TTGGTCATGTGCTTTTCGGGGGGGTCTCCACTAGGTTGTTTGGTAAGGGCGATAGCGAGGAGGCCAGCCCTCTGGACTGTCACTACGAAGAAGGAGGGCTCGCATCATGTCCCATTATTACAGTTAGCTCAGTGCTGACTATCCAAAGACCTGGGGATGGTCCCGCTAGTGTTAGACCTTCTTCCCAGGACTCTGTTTCTGGAGACCTATCCGGGGAATCGATTCTGAGT
TrpV1_DMS-2_Pro64Arg	TTGGTCATGTGCTTTTCGGGGGGGTCTCCACTAGGTTGTTTGGTAAGGGCGATAGCGAGGAGGCCAGCCCTCTGGACTGTCGTTACGAAGAAGGAGGGCTCGCATCATGTCCCATTATTACAGTTAGCTCAGTGCTGACTATCCAAAGACCTGGGGATGGTCCCGCTAGTGTTAGACCTTCTTCCCAGGACTCTGTTTCTGGAGACCTATCCGGGGAATCGATTCTGAGT
TrpV1_DMS-2_Pro64Trp	TTGGTCATGTGCTTTTCGGGGGGGTCTCCACTAGGTTGTTTGGTAAGGGCGATAGCGAGGAGGCCAGCCCTCTGGACTGTTGGTACGAAGAAGGAGGGCTCGCATCATGTCCCATTATTACAGTTAGCTCAGTGCTGACTATCCAAAGACCTGGGGATGGTCCCGCTAGTGTTAGACCTTCTTCCCAGGACTCTGTTTCTGGAGACCTATCCGGGGAATCGATTCTGAGT
TrpV1_DMS-2_Pro64Val	TTGGTCATGTGCTTTTCGGGGGGGTCTCCACTAGGTTGTTTGGTAAGGGCGATAGCGAGGAGGCCAGCCCTCTGGACTGTGTCTACGAAGAAGGAGGGCTCGCATCATGTCCCATTATTACAGTTAGCTCAGTGCTGACTATCCAAAGACCTGGGGATGGTCCCGCTAGTGTTAGACCTTCTTCCCAGGACTCTGTTTCTGGAGACCTATCCGGGGAATCGATTCTGAGT
TrpV1_DMS-2_Pro64Glu	TTGGTCATGTGCTTTTCGGGGGGGTCTCCACTAGGTTGTTTGGTAAGGGCGATAGCGAGGAGGCCAGCCCTCTGGACTGTGAATACGAAGAAGGAGGGCTCGCATCATGTCCCATTATTACAGTTAGCTCAGTGCTGACTATCCAAAGACCTGGGGATGGTCCCGCTAGTGTTAGACCTTCTTCCCAGGACTCTGTTTCTGGAGACCTATCCGGGGAATCGATTCTGAGT
TrpV1_DMS-2_Pro64Tyr	TTGGTCATGTGCTTTTCGGGGGGGTCTCCACTAGGTTGTTTGGTAAGGGCGATAGCGAGGAGGCCAGCCCTCTGGACTGTTATTACGAAGAAGGAGGGCTCGCATCATGTCCCATTATTACAGTTAGCTCAGTGCTGACTATCCAAAGACCTGGGGATGGTCCCGCTAGTGTTAGACCTTCTTCCCAGGACTCTGTTTCTGGAGACCTATCCGGGGAATCGATTCTGAGT
TrpV1_DMS-2_Tyr65Cys	TTGGTCATGTGCTTTTCGGGGGGGTCTCCACTAGGTTGTTTGGTAAGGGCGATAGCGAGGAGGCCAGCCCTCTGGACTGTCCTTGTGAAGAAGGAGGGCTCGCATCATGTCCCATTATTACAGTTAGCTCAGTGCTGACTATCCAAAGACCTGGGGATGGTCCCGCTAGTGTTAGACCTTCTTCCCAGGACTCTGTTTCTGGAGACCTATCCGGGGAATCGATTCTGAGT
TrpV1_DMS-2_Tyr65Asp	TTGGTCATGTGCTTTTCGGGGGGGTCTCCACTAGGTTGTTTGGTAAGGGCGATAGCGAGGAGGCCAGCCCTCTGGACTGTCCTGACGAAGAAGGAGGGCTCGCATCATGTCCCATTATTACAGTTAGCTCAGTGCTGACTATCCAAAGACCTGGGGATGGTCCCGCTAGTGTTAGACCTTCTTCCCAGGACTCTGTTTCTGGAGACCTATCCGGGGAATCGATTCTGAGT
TrpV1_DMS-2_Tyr65Ser	TTGGTCATGTGCTTTTCGGGGGGGTCTCCACTAGGTTGTTTGGTAAGGGCGATAGCGAGGAGGCCAGCCCTCTGGACTGTCCTTCAGAAGAAGGAGGGCTCGCATCATGTCCCATTATTACAGTTAGCTCAGTGCTGACTATCCAAAGACCTGGGGATGGTCCCGCTAGTGTTAGACCTTCTTCCCAGGACTCTGTTTCTGGAGACCTATCCGGGGAATCGATTCTGAGT
TrpV1_DMS-2_Tyr65Gln	TTGGTCATGTGCTTTTCGGGGGGGTCTCCACTAGGTTGTTTGGTAAGGGCGATAGCGAGGAGGCCAGCCCTCTGGACTGTCCTCAGGAAGAAGGAGGGCTCGCATCATGTCCCATTATTACAGTTAGCTCAGTGCTGACTATCCAAAGACCTGGGGATGGTCCCGCTAGTGTTAGACCTTCTTCCCAGGACTCTGTTTCTGGAGACCTATCCGGGGAATCGATTCTGAGT
TrpV1_DMS-2_Tyr65Met	TTGGTCATGTGCTTTTCGGGGGGGTCTCCACTAGGTTGTTTGGTAAGGGCGATAGCGAGGAGGCCAGCCCTCTGGACTGTCCTATGGAAGAAGGAGGGCTCGCATCATGTCCCATTATTACAGTTAGCTCAGTGCTGACTATCCAAAGACCTGGGGATGGTCCCGCTAGTGTTAGACCTTCTTCCCAGGACTCTGTTTCTGGAGACCTATCCGGGGAATCGATTCTGAGT
TrpV1_DMS-2_Tyr65Asn	TTGGTCATGTGCTTTTCGGGGGGGTCTCCACTAGGTTGTTTGGTAAGGGCGATAGCGAGGAGGCCAGCCCTCTGGACTGTCCTAACGAAGAAGGAGGGCTCGCATCATGTCCCATTATTACAGTTAGCTCAGTGCTGACTATCCAAAGACCTGGGGATGGTCCCGCTAGTGTTAGACCTTCTTCCCAGGACTCTGTTTCTGGAGACCTATCCGGGGAATCGATTCTGAGT
TrpV1_DMS-2_Tyr65Pro	TTGGTCATGTGCTTTTCGGGGGGGTCTCCACTAGGTTGTTTGGTAAGGGCGATAGCGAGGAGGCCAGCCCTCTGGACTGTCCTCCCGAAGAAGGAGGGCTCGCATCATGTCCCATTATTACAGTTAGCTCAGTGCTGACTATCCAAAGACCTGGGGATGGTCCCGCTAGTGTTAGACCTTCTTCCCAGGACTCTGTTTCTGGAGACCTATCCGGGGAATCGATTCTGAGT
TrpV1_DMS-2_Tyr65Lys	TTGGTCATGTGCTTTTCGGGGGGGTCTCCACTAGGTTGTTTGGTAAGGGCGATAGCGAGGAGGCCAGCCCTCTGGACTGTCCTAAGGAAGAAGGAGGGCTCGCATCATGTCCCATTATTACAGTTAGCTCAGTGCTGACTATCCAAAGACCTGGGGATGGTCCCGCTAGTGTTAGACCTTCTTCCCAGGACTCTGTTTCTGGAGACCTATCCGGGGAATCGATTCTGAGT
TrpV1_DMS-2_Tyr65Thr	TTGGTCATGTGCTTTTCGGGGGGGTCTCCACTAGGTTGTTTGGTAAGGGCGATAGCGAGGAGGCCAGCCCTCTGGACTGTCCTACTGAAGAAGGAGGGCTCGCATCATGTCCCATTATTACAGTTAGCTCAGTGCTGACTATCCAAAGACCTGGGGATGGTCCCGCTAGTGTTAGACCTTCTTCCCAGGACTCTGTTTCTGGAGACCTATCCGGGGAATCGATTCTGAGT
TrpV1_DMS-2_Tyr65Phe	TTGGTCATGTGCTTTTCGGGGGGGTCTCCACTAGGTTGTTTGGTAAGGGCGATAGCGAGGAGGCCAGCCCTCTGGACTGTCCTTTTGAAGAAGGAGGGCTCGCATCATGTCCCATTATTACAGTTAGCTCAGTGCTGACTATCCAAAGACCTGGGGATGGTCCCGCTAGTGTTAGACCTTCTTCCCAGGACTCTGTTTCTGGAGACCTATCCGGGGAATCGATTCTGAGT
TrpV1_DMS-2_Tyr65Ala	TTGGTCATGTGCTTTTCGGGGGGGTCTCCACTAGGTTGTTTGGTAAGGGCGATAGCGAGGAGGCCAGCCCTCTGGACTGTCCTGCGGAAGAAGGAGGGCTCGCATCATGTCCCATTATTACAGTTAGCTCAGTGCTGACTATCCAAAGACCTGGGGATGGTCCCGCTAGTGTTAGACCTTCTTCCCAGGACTCTGTTTCTGGAGACCTATCCGGGGAATCGATTCTGAGT
TrpV1_DMS-2_Tyr65Gly	TTGGTCATGTGCTTTTCGGGGGGGTCTCCACTAGGTTGTTTGGTAAGGGCGATAGCGAGGAGGCCAGCCCTCTGGACTGTCCTGGAGAAGAAGGAGGGCTCGCATCATGTCCCATTATTACAGTTAGCTCAGTGCTGACTATCCAAAGACCTGGGGATGGTCCCGCTAGTGTTAGACCTTCTTCCCAGGACTCTGTTTCTGGAGACCTATCCGGGGAATCGATTCTGAGT
TrpV1_DMS-2_Tyr65Ile	TTGGTCATGTGCTTTTCGGGGGGGTCTCCACTAGGTTGTTTGGTAAGGGCGATAGCGAGGAGGCCAGCCCTCTGGACTGTCCTATAGAAGAAGGAGGGCTCGCATCATGTCCCATTATTACAGTTAGCTCAGTGCTGACTATCCAAAGACCTGGGGATGGTCCCGCTAGTGTTAGACCTTCTTCCCAGGACTCTGTTTCTGGAGACCTATCCGGGGAATCGATTCTGAGT
TrpV1_DMS-2_Tyr65Leu	TTGGTCATGTGCTTTTCGGGGGGGTCTCCACTAGGTTGTTTGGTAAGGGCGATAGCGAGGAGGCCAGCCCTCTGGACTGTCCTTTGGAAGAAGGAGGGCTCGCATCATGTCCCATTATTACAGTTAGCTCAGTGCTGACTATCCAAAGACCTGGGGATGGTCCCGCTAGTGTTAGACCTTCTTCCCAGGACTCTGTTTCTGGAGACCTATCCGGGGAATCGATTCTGAGT
TrpV1_DMS-2_Tyr65His	TTGGTCATGTGCTTTTCGGGGGGGTCTCCACTAGGTTGTTTGGTAAGGGCGATAGCGAGGAGGCCAGCCCTCTGGACTGTCCTCATGAAGAAGGAGGGCTCGCATCATGTCCCATTATTACAGTTAGCTCAGTGCTGACTATCCAAAGACCTGGGGATGGTCCCGCTAGTGTTAGACCTTCTTCCCAGGACTCTGTTTCTGGAGACCTATCCGGGGAATCGATTCTGAGT
TrpV1_DMS-2_Tyr65Arg	TTGGTCATGTGCTTTTCGGGGGGGTCTCCACTAGGTTGTTTGGTAAGGGCGATAGCGAGGAGGCCAGCCCTCTGGACTGTCCTCGAGAAGAAGGAGGGCTCGCATCATGTCCCATTATTACAGTTAGCTCAGTGCTGACTATCCAAAGACCTGGGGATGGTCCCGCTAGTGTTAGACCTTCTTCCCAGGACTCTGTTTCTGGAGACCTATCCGGGGAATCGATTCTGAGT
TrpV1_DMS-2_Tyr65Trp	TTGGTCATGTGCTTTTCGGGGGGGTCTCCACTAGGTTGTTTGGTAAGGGCGATAGCGAGGAGGCCAGCCCTCTGGACTGTCCTTGGGAAGAAGGAGGGCTCGCATCATGTCCCATTATTACAGTTAGCTCAGTGCTGACTATCCAAAGACCTGGGGATGGTCCCGCTAGTGTTAGACCTTCTTCCCAGGACTCTGTTTCTGGAGACCTATCCGGGGAATCGATTCTGAGT
TrpV1_DMS-2_Tyr65Val	TTGGTCATGTGCTTTTCGGGGGGGTCTCCACTAGGTTGTTTGGTAAGGGCGATAGCGAGGAGGCCAGCCCTCTGGACTGTCCTGTGGAAGAAGGAGGGCTCGCATCATGTCCCATTATTACAGTTAGCTCAGTGCTGACTATCCAAAGACCTGGGGATGGTCCCGCTAGTGTTAGACCTTCTTCCCAGGACTCTGTTTCTGGAGACCTATCCGGGGAATCGATTCTGAGT
TrpV1_DMS-2_Tyr65Glu	TTGGTCATGTGCTTTTCGGGGGGGTCTCCACTAGGTTGTTTGGTAAGGGCGATAGCGAGGAGGCCAGCCCTCTGGACTGTCCTGAAGAAGAAGGAGGGCTCGCATCATGTCCCATTATTACAGTTAGCTCAGTGCTGACTATCCAAAGACCTGGGGATGGTCCCGCTAGTGTTAGACCTTCTTCCCAGGACTCTGTTTCTGGAGACCTATCCGGGGAATCGATTCTGAGT
TrpV1_DMS-2_Tyr65Tyr	TTGGTCATGTGCTTTTCGGGGGGGTCTCCACTAGGTTGTTTGGTAAGGGCGATAGCGAGGAGGCCAGCCCTCTGGACTGTCCTTATGAAGAAGGAGGGCTCGCATCATGTCCCATTATTACAGTTAGCTCAGTGCTGACTATCCAAAGACCTGGGGATGGTCCCGCTAGTGTTAGACCTTCTTCCCAGGACTCTGTTTCTGGAGACCTATCCGGGGAATCGATTCTGAGT
TrpV1_DMS-2_Glu66Cys	TTGGTCATGTGCTTTTCGGGGGGGTCTCCACTAGGTTGTTTGGTAAGGGCGATAGCGAGGAGGCCAGCCCTCTGGACTGTCCTTACTGCGAAGGAGGGCTCGCATCATGTCCCATTATTACAGTTAGCTCAGTGCTGACTATCCAAAGACCTGGGGATGGTCCCGCTAGTGTTAGACCTTCTTCCCAGGACTCTGTTTCTGGAGACCTATCCGGGGAATCGATTCTGAGT
TrpV1_DMS-2_Glu66Asp	TTGGTCATGTGCTTTTCGGGGGGGTCTCCACTAGGTTGTTTGGTAAGGGCGATAGCGAGGAGGCCAGCCCTCTGGACTGTCCTTACGATGAAGGAGGGCTCGCATCATGTCCCATTATTACAGTTAGCTCAGTGCTGACTATCCAAAGACCTGGGGATGGTCCCGCTAGTGTTAGACCTTCTTCCCAGGACTCTGTTTCTGGAGACCTATCCGGGGAATCGATTCTGAGT
TrpV1_DMS-2_Glu66Ser	TTGGTCATGTGCTTTTCGGGGGGGTCTCCACTAGGTTGTTTGGTAAGGGCGATAGCGAGGAGGCCAGCCCTCTGGACTGTCCTTACAGCGAAGGAGGGCTCGCATCATGTCCCATTATTACAGTTAGCTCAGTGCTGACTATCCAAAGACCTGGGGATGGTCCCGCTAGTGTTAGACCTTCTTCCCAGGACTCTGTTTCTGGAGACCTATCCGGGGAATCGATTCTGAGT
[truncated: 56,730 more rows]
