# Supplementary material for: DIMPLE: deep insertion, deletion, and missense mutation libraries for exploring protein variation in evolution, disease, and biology
Source: Genome Biol. 2023 Feb 24;24:36. doi: 10.1186/s13059-023-02880-6 (PMC9951526; doi:10.1186/s13059-023-02880-6)
Supplement: Supplementary file 2 — Additional file 2. Enrich2 outputs for the Kir2.1 surface expression screen. HGVS identifier, surface fitness scores, epsilon, and standard errors for each variant used in this study. [file 13059_2023_2880_MOESM2_ESM.txt]

hgvs	SE	epsilon	score
p.(S10del)	0.627230304	6.05E-05	-0.56659478
p.(I11del)	1.030976413	0	1.833325054
p.(V12del)	0.321047694	2.76E-23	4.206671126
p.(S13del)	0.333094021	1.50E-41	-0.495455579
p.(S14del)	0.463000125	2.80E-09	0.377995846
p.(E15del)	0.626134417	2.27E-29	0.397720076
p.(D17del)	0.565759762	5.99E-16	-0.460328104
p.(G18del)	0.586403165	1.63E-32	0.323028965
p.(M19del)	0.589589196	4.11E-39	0.471319952
p.(G2del)	1.271054581	0	0.155718275
p.(K20del)	0.585893079	8.94E-24	-0.242279982
p.(L21del)	0.850601309	3.10E-12	-1.303361116
p.(A22del)	0.518195644	1.34E-10	-0.674458557
p.(T23del)	0.75287006	1.29E-23	-1.164682577
p.(M24del)	1.134754224	1.97E-06	-1.378731645
p.(A25del)	0.602868269	1.52E-11	-0.821025169
p.(V26del)	1.40825457	0	1.450032319
p.(A27del)	0.931785745	0	1.198151186
p.(N28del)	0.966967996	0	0.307111997
p.(G29del)	0.610136498	1.69E-09	-2.173675547
p.(S3del)	0.253687807	5.33E-37	-3.824609449
p.(F30del)	0.263678613	1.85E-14	1.85786536
p.(G31del)	0.2598469	2.22E-20	-1.123797754
p.(N32del)	0.512935184	2.77E-08	1.301778867
p.(G33del)	0.50284314	2.10E-10	-1.321345676
p.(K34del)	0.711128713	1.09E-10	0.94324429
p.(S35del)	0.523530101	1.11E-16	-0.679235293
p.(K36del)	0.796175558	1.58E-14	2.09869935
p.(V37del)	0.568520035	2.22E-16	0.410854084
p.(H38del)	1.602219778	3.34E-13	0.614656223
p.(T39del)	0.502987047	1.11E-16	-0.046413073
p.(V4del)	0.448215181	8.78E-24	0.162104345
p.(R40del)	0.761896303	0	-0.080113998
p.(Q41del)	0.51500069	1.70E-25	0.792665106
p.(Q42del)	0.253636997	9.20E-21	0.417033687
p.(C43del)	0.328939983	0.000979973	-0.656434457
p.(R44del)	0.337802794	1.60E-21	0.854811399
p.(S45del)	0.897856826	8.10E-25	-0.02175016
p.(R46del)	0.859175461	9.71E-14	-0.862259589
p.(F47del)	1.694484605	2.66E-15	-3.4001985
p.(V48del)	1.139551544	3.60E-34	-1.416391735
p.(R5del)	0.29796059	2.28E-42	0.621349823
p.(T6del)	0.593784609	4.00E-68	0.324958037
p.(N7del)	0.334719817	0.000144911	-0.129548052
p.(R8del)	0.673672604	3.98E-46	0.281219032
p.(Y9del)	1.176940484	0	1.824031855
p.(S10_I11del)	0.783544852	2.36E-08	-1.16892301
p.(I11_V12del)	0.754219941	0	0.742275774
p.(V12_S13del)	0.460031394	0	0.958095924
p.(S13_S14del)	0.518033218	3.85E-13	0.312082039
p.(S14_E15del)	0.500140543	2.91E-66	-0.357331167
p.(E15_E16del)	0.71812055	9.29E-83	-0.576091715
p.(E16_D17del)	1.020876076	1.06E-50	-0.116606542
p.(D17_G18del)	0.542028962	1.18E-83	0.038420735
p.(G18_M19del)	0.369746437	2.89E-10	-0.010349095
p.(M19_K20del)	0.681159546	3.60E-13	0.345260707
p.(G2_S3del)	0.996287879	4.70E-30	-0.51017703
p.(K20_L21del)	0.891560578	1.17E-48	-0.019986105
p.(L21_A22del)	0.310378398	3.11E-38	0.311717723
p.(A22_T23del)	1.048794263	8.60E-61	-0.161856589
p.(T23_M24del)	0.380544191	2.90E-10	0.978741754
p.(M24_A25del)	0.353794951	4.40E-07	1.978824621
p.(A25_V26del)	0.279999638	2.84E-10	1.486671712
p.(V26_A27del)	0.426097698	5.55E-17	1.043662449
p.(A27_N28del)	0.157122781	7.39E-54	0.401014904
p.(N28_G29del)	0.610443102	3.02E-68	0.216007572
p.(G29_F30del)	0.340946001	6.50E-28	0.347519935
p.(S3_V4del)	0.861569492	5.98E-94	-0.491156228
p.(F30_G31del)	0.901663095	0	2.38045874
p.(G31_N32del)	0.404931019	4.22E-49	0.546756064
p.(N32_G33del)	0.106975821	9.03E-31	-0.431776093
p.(G33_K34del)	0.298279301	2.03E-35	1.607291883
p.(K34_S35del)	0.264049755	5.38E-10	0.818709542
p.(S35_K36del)	0.208374583	9.71E-17	1.567540348
p.(K36_V37del)	0.382130885	1.60E-62	0.780915801
p.(V37_H38del)	0.17855714	8.66E-85	1.121789193
p.(H38_T39del)	0.424290721	6.54E-21	0.312121787
p.(T39_R40del)	0.365652189	3.63E-64	0.379858141
p.(V4_R5del)	0.663172806	9.83E-49	0.577513629
p.(R40_Q41del)	0.137885668	8.34E-09	1.07663037
p.(Q41_Q42del)	0.333808975	1.91E-48	0.483506648
p.(Q42_C43del)	0.39663813	6.70E-41	0.669285808
p.(C43_R44del)	0.305219959	5.74E-06	1.828189076
p.(R44_S45del)	0.344203911	1.70E-17	1.244754663
p.(S45_R46del)	0.050586737	2.30E-14	0.121035905
p.(R46_F47del)	0.449640037	9.49E-61	0.349991826
p.(F47_V48del)	0.350416066	8.36E-07	-4.51655926
p.(V48_K49del)	0.748394783	2.17E-07	-3.727516575
p.(R5_T6del)	0.461196069	9.70E-148	1.382898142
p.(T6_N7del)	0.493703655	2.04E-11	0.870586508
p.(N7_R8del)	0.296887368	1.39E-17	1.757190489
p.(R8_Y9del)	0.575319917	2.21E-09	2.391890085
p.(Y9_S10del)	0.699969109	0	1.868459464
p.(S10_V12del)	0.218891106	8.37E-34	1.286983457
p.(I11_S13del)	0.648552863	0	1.702032923
p.(V12_S14del)	0.487565753	0	1.114824578
p.(S13_E15del)	0.955174117	1.07E-93	-0.076424546
p.(S14_E16del)	0.926057006	1.53E-14	-0.243817163
p.(E15_D17del)	0.816943485	1.85E-19	-2.431840222
p.(E16_G18del)	0.846001583	2.95E-48	-0.527465131
p.(D17_M19del)	0.547619438	0.001673177	0.476409109
p.(G18_K20del)	0.827263168	7.61E-37	-0.333412665
p.(M19_L21del)	0.738532829	0.003677651	0.161653775
p.(G2_V4del)	0.831093473	7.73E-57	-0.200803031
p.(K20_A22del)	0.346827785	1.89E-50	0.262998903
p.(L21_T23del)	0.768765449	0	1.153691096
p.(A22_M24del)	0.07264769	5.83E-14	-1.009323098
p.(T23_A25del)	0.400517178	4.87E-09	-1.138415429
p.(M24_V26del)	0.313874412	0.000613833	0.886746242
p.(A25_A27del)	0.428351333	3.75E-44	1.060407027
p.(V26_N28del)	0.248867306	1.40E-05	0.938767389
p.(A27_G29del)	0.654058213	2.47E-92	-0.332464088
p.(N28_F30del)	0.452902947	0	2.543595735
p.(G29_G31del)	0.312909859	1.49E-09	0.190782154
p.(S3_R5del)	0.514685305	7.93E-113	-0.387612104
p.(F30_N32del)	0.657785587	4.44E-16	1.607460872
p.(G31_G33del)	0.536162455	4.69E-12	1.007864816
p.(N32_K34del)	0.36653876	5.55E-17	0.520774505
p.(G33_S35del)	0.36347152	1.26E-16	1.143711231
p.(K34_K36del)	0.215241344	3.05E-44	0.549772987
p.(S35_V37del)	0.718557539	8.71E-48	0.472341465
p.(K36_H38del)	0.347828381	1.57E-09	0.769869958
p.(V37_T39del)	0.765368446	0	0.51047201
p.(H38_R40del)	0.814016606	0	1.560856799
p.(T39_Q41del)	0.366703169	2.44E-59	0.418723286
p.(V4_T6del)	0.385029513	1.28E-08	0.306414881
p.(R40_Q42del)	0.413448408	5.55E-17	1.089165395
p.(Q41_C43del)	0.126021174	9.56E-09	0.37405105
p.(Q42_R44del)	0.662698606	0	1.1825513
p.(C43_S45del)	0.370511156	1.77E-09	2.667150465
p.(R44_R46del)	0.403336603	1.61E-06	-3.947971336
p.(S45_F47del)	0.746355505	0	-3.910994
p.(R46_V48del)	0.802903077	6.66E-52	-3.227319254
p.(F47_K49del)	0.478774591	3.65E-09	-5.587403777
p.(R5_N7del)	0.324674714	8.66E-35	-0.470227815
p.(T6_R8del)	0.884992987	1.97E-30	-0.572805096
p.(N7_Y9del)	0.63557039	1.11E-16	2.104111446
p.(R8_S10del)	0.590770775	0	0.98265217
p.(Y9_I11del)	0.593398293	5.78E-11	1.576991039
p.(K49del)	0.726744222	3.55E-59	-1.109714219
p.(K50del)	0.875154252	2.79E-108	-0.475078496
p.(D51del)	0.719767259	6.94E-07	-3.346419565
p.(G52del)	0.660990519	7.35E-11	-3.896646569
p.(H53del)	0.561792876	1.49E-11	-3.902254114
p.(C54del)	0.867014381	1.56E-25	-3.032404917
p.(N55del)	2.091173599	0	-1.655429666
p.(V56del)	0.5041387	1.98E-50	-0.978470376
p.(Q57del)	0.138418009	3.46E-22	0.499509225
p.(F58del)	0.636628722	2.22E-16	2.122616713
p.(I59del)	0.619979329	2.22E-16	1.782488602
p.(N60del)	0.339933226	9.11E-26	1.603527995
p.(V61del)	0.475174494	1.77E-07	1.858178786
p.(G62del)	0.510123075	1.22E-18	1.180235653
p.(E63del)	0.535494855	0.005036258	2.718385527
p.(K64del)	0.399426408	2.56E-28	0.061501975
p.(G65del)	0.412716521	1.00E-09	1.495092533
p.(Q66del)	0.099675456	1.01E-135	2.157652584
p.(R67del)	0.347977421	4.86E-15	0.653607771
p.(Y68del)	0.512056141	1.70E-34	0.963452917
p.(L69del)	0.50829095	2.02E-31	0.48344204
p.(A70del)	0.483344096	2.75E-77	0.416292332
p.(D71del)	0.844221253	3.01E-95	-0.025891905
p.(I72del)	0.67624809	0	2.170009905
p.(F73del)	0.279175949	0	1.541174204
p.(T74del)	0.563262641	3.33E-16	1.763568028
p.(T75del)	0.567157703	1.79E-39	0.45244701
p.(C76del)	0.532576059	3.33E-16	0.557456393
p.(V77del)	0.200731745	4.30E-05	1.476290688
p.(D78del)	0.44690002	6.95E-09	1.909516013
p.(I79del)	0.690420276	2.51E-08	5.639353623
p.(R80del)	1.089894646	1.33E-15	2.197312114
p.(W81del)	0.650037891	4.69E-55	0.279919667
p.(R82del)	0.891134484	2.52E-28	-0.78283315
p.(W83del)	0.547098547	5.05E-49	3.006014291
p.(M84del)	0.944378178	0	3.405766884
p.(L85del)	0.961419591	1.33E-15	2.721898282
p.(V86del)	0.77009331	6.07E-06	2.467887743
p.(I87del)	0.322907049	0.000117147	3.80110645
p.(F88del)	0.68697395	7.61E-64	2.644238249
p.(C89del)	0.708082337	0	2.664153106
p.(L90del)	0.7460311	0	2.411478521
p.(A91del)	0.529671735	0	3.318322554
p.(F92del)	0.474621294	1.07E-77	0.707381517
p.(V93del)	0.520398818	1.94E-07	0.770680712
p.(L94del)	0.628417142	8.65E-12	0.059797523
p.(S95del)	0.628646978	0.001985515	0.688257476
p.(W96del)	0.976587766	2.32E-23	0.190291422
p.(L97del)	0.572702747	0.002680625	-3.360936563
p.(F98del)	0.249761643	2.72E-111	-3.305352402
p.(K49_K50del)	0.432175747	2.62E-06	-5.198738299
p.(K50_D51del)	0.800524649	7.76E-46	-2.396875494
p.(D51_G52del)	1.23187654	0	-3.102884048
p.(G52_H53del)	1.060141349	0	-3.757702439
p.(H53_C54del)	0.434930144	0.001198084	-1.01983096
p.(C54_N55del)	0.702249113	8.64E-71	-1.113321432
p.(N55_V56del)	0.832473662	3.20E-49	-0.948821445
p.(V56_Q57del)	0.378684069	0	2.387786095
p.(Q57_F58del)	1.071669573	0	1.46662556
p.(F58_I59del)	0.715738692	4.44E-16	3.431473418
p.(I59_N60del)	1.284655584	0	4.195027169
p.(N60_V61del)	1.523664972	0	3.64160869
p.(V61_G62del)	0.453687602	0.001517376	3.233750621
p.(G62_E63del)	0.794522789	0	3.26602819
p.(E63_K64del)	0.596718152	2.22E-16	1.75624016
p.(K64_G65del)	0.108532686	8.57E-34	0.086564759
p.(G65_Q66del)	0.318847096	1.05E-07	2.438687916
p.(Q66_R67del)	0.454121099	1.04E-18	1.386491366
p.(R67_Y68del)	0.378071555	1.20E-10	0.789990849
p.(Y68_L69del)	0.460031307	2.08E-13	1.120647208
p.(L69_A70del)	0.377331358	0	0.937891568
p.(A70_D71del)	1.315517459	4.72E-56	0.145567874
p.(D71_I72del)	0.742379781	0.000195919	1.067013081
p.(I72_F73del)	0.511415484	9.25E-71	2.527542973
p.(F73_T74del)	0.737294369	0	3.604570617
p.(T74_T75del)	0.4632195	1.01E-11	2.591711463
p.(T75_C76del)	0.84359875	4.44E-16	3.718631545
p.(C76_V77del)	0.820136162	1.39E-08	2.373426165
p.(V77_D78del)	0.546049072	4.06E-41	2.484278354
p.(D78_I79del)	0.525330201	1.12E-42	1.758353272
p.(I79_R80del)	0.237107166	1.87E-25	4.721903044
p.(R80_W81del)	0.165043887	6.43E-47	2.782578819
p.(R82_W83del)	0.347977693	1.11E-16	-1.049331594
p.(W83_M84del)	0.415144967	1.82E-13	1.480278742
p.(M84_L85del)	0.67703191	2.45E-10	0.83698909
p.(L85_V86del)	0.770328958	0	4.139627752
p.(V86_I87del)	0.893572894	0	3.798351254
p.(I87_F88del)	0.450525824	3.54E-61	2.452722446
p.(F88_C89del)	0.370414737	1.40E-20	4.007470548
p.(C89_L90del)	0.37252872	1.89E-05	2.917965678
p.(L90_A91del)	0.615706406	0	1.641793674
p.(A91_F92del)	0.386355871	2.82E-36	4.160025272
p.(F92_V93del)	0.865652484	0	2.371057599
p.(V93_L94del)	0.350159517	6.39E-54	2.437390312
p.(L94_S95del)	2.30660614	0	-1.909495852
p.(S95_W96del)	0.886292177	2.45E-54	-3.088263299
p.(W96_L97del)	0.582940244	9.67E-20	-4.227183192
p.(L97_F98del)	0.998816938	6.66E-16	-3.343680004
p.(F98_F99del)	0.669210848	1.42E-49	-3.289125332
p.(K49_D51del)	0.815643701	9.96E-06	-3.964385099
p.(K50_G52del)	0.98565904	0	-2.636142609
p.(D51_H53del)	0.513179122	2.86E-32	-3.994639089
p.(G52_C54del)	0.760514712	2.46E-06	-3.152063138
p.(H53_N55del)	0.883722065	6.82E-54	-2.983139935
p.(C54_V56del)	0.704435355	0.001274613	-3.384783021
p.(N55_Q57del)	0.723985989	1.00E-37	-3.353561532
p.(V56_F58del)	0.187557201	1.03E-45	1.392682298
p.(Q57_I59del)	0.348306713	0.000997449	2.356436074
p.(F58_N60del)	0.398881647	9.35E-37	3.281978736
p.(I59_V61del)	0.394580688	0	3.958779802
p.(N60_G62del)	0.685149746	0	2.794308974
p.(V61_E63del)	0.454506221	1.63E-52	3.714031367
p.(G62_K64del)	0.81814278	0	3.361587275
p.(E63_G65del)	0.524696534	1.02E-06	2.295127129
p.(K64_Q66del)	0.385299488	4.37E-20	1.121586635
p.(G65_R67del)	0.434429546	3.58E-50	0.910713272
p.(Q66_Y68del)	0.370327446	7.77E-56	0.614560783
p.(R67_L69del)	0.262501427	1.94E-71	0.768279739
p.(Y68_A70del)	0.311475812	2.42E-08	1.263139463
p.(L69_D71del)	0.622155384	1.30E-33	0.657122465
p.(A70_I72del)	0.409303314	1.28E-64	1.251774771
p.(D71_F73del)	0.388040958	1.34E-16	3.536346781
p.(I72_T74del)	0.579253811	3.79E-12	2.929969992
p.(F73_T75del)	0.405498098	2.67E-58	0.541846472
p.(T74_C76del)	0.194190454	9.38E-23	1.186350778
p.(T75_V77del)	0.438870025	5.55E-17	1.950705021
p.(C76_D78del)	0.305054033	9.38E-79	1.578127
p.(V77_I79del)	0.225841373	1.05E-15	1.946330061
p.(D78_R80del)	0.731415699	0.001677095	1.297792512
p.(I79_W81del)	0.990500193	1.63E-37	-0.628219262
p.(R80_R82del)	0.970028303	1.30E-07	-2.151181024
p.(W81_W83del)	0.437635603	3.58E-35	1.172111248
p.(R82_M84del)	0.038913263	9.26E-22	2.306587444
p.(W83_L85del)	1.037846001	3.62E-68	-1.735003988
p.(M84_V86del)	0.531096298	7.22E-56	-2.467426112
p.(L85_I87del)	0.765226514	6.59E-35	-2.012909144
p.(V86_F88del)	0.807533728	1.98E-38	-0.266484222
p.(I87_C89del)	1.004284772	7.97E-38	-0.094919782
p.(F88_L90del)	0.763479004	9.62E-07	-0.721559443
p.(C89_A91del)	0.884284367	6.02E-31	-0.390098514
p.(L90_F92del)	0.531570816	7.01E-12	1.410164063
p.(A91_V93del)	0.394752643	0	1.108613406
p.(F92_L94del)	0.49406302	2.91E-57	0.730078778
p.(V93_S95del)	0.932895288	6.78E-70	-1.331829907
p.(L94_W96del)	0.691122575	3.50E-27	-3.733985566
p.(S95_L97del)	0.879586546	9.74E-33	-1.710165016
p.(W96_F98del)	0.758797478	3.41E-10	-4.024035543
p.(L97_F99del)	1.129766774	1.33E-15	-3.097475794
p.(F98_G100del)	0.739893213	4.96E-55	-3.852192295
p.(G100del)	0.90483692	8.34E-49	-2.864632026
p.(C101del)	0.971333347	2.60E-90	-2.773005493
p.(V102del)	0.892976946	5.23E-07	-1.761629559
p.(F103del)	1.069017401	1.47E-11	-2.006399439
p.(W104del)	0.898236001	2.33E-10	-4.665959945
p.(L105del)	0.7407105	3.57E-16	-3.904892289
p.(I106del)	0.734797339	9.83E-44	-3.613705686
p.(A107del)	0.896565618	6.85E-39	-2.705868956
p.(L108del)	0.66700351	6.13E-87	-2.050287416
p.(H110del)	1.73802469	8.88E-16	-4.105241719
p.(G111del)	0.79173803	1.26E-08	-3.771511843
p.(D112del)	0.964591622	6.80E-26	-2.510606757
p.(L113del)	0.727828919	0.000435563	-2.485402277
p.(D114del)	0.590256777	2.09E-22	-1.832635598
p.(T115del)	0.720551941	1.62E-33	-0.572437373
p.(D116del)	0.558953809	2.22E-16	0.970583067
p.(Y117del)	0.567337528	4.61E-79	-4.179640402
p.(K118del)	1.378160385	0	-3.674103495
p.(D119del)	0.295210322	3.61E-25	-3.913442546
p.(D120del)	0.619390913	4.02E-08	-4.829146948
p.(D121del)	1.804671602	0	-3.360503915
p.(D122del)	0.525133565	2.23E-27	-4.782320687
p.(K123del)	0.915911749	3.22E-13	-3.816589006
p.(S124del)	0.53637365	2.93E-34	-0.895229499
p.(K125del)	0.486362454	0	1.000540141
p.(V126del)	1.325932358	4.45E-53	0.608699468
p.(S127del)	0.6362691	3.05E-69	-0.516069789
p.(K128del)	0.828470979	6.66E-16	0.594203915
p.(A129del)	0.489876719	1.08E-76	-0.034884657
p.(C130del)	1.122507959	3.88E-37	-2.850421073
p.(V131del)	0.990159606	2.32E-42	-2.799467776
p.(S132del)	0.848054858	6.34E-12	-2.940135261
p.(E133del)	0.847477723	3.39E-58	-2.734177357
p.(V134del)	0.468614799	1.01E-07	-4.703546301
p.(N135del)	1.042560209	0	-4.817314354
p.(S136del)	0.941204558	3.30E-09	-2.584242383
p.(F137del)	2.099303306	0	-1.503090081
p.(T138del)	0.5950457	7.88E-08	-4.792749627
p.(A139del)	0.582313599	0.000781038	-3.553082164
p.(A140del)	1.017736009	4.44E-15	-2.714280853
p.(F141del)	0.714645094	5.96E-09	-3.667769876
p.(L142del)	0.829281487	2.14E-35	-3.401354467
p.(F143del)	0.833720187	5.29E-11	-3.802615571
p.(S144del)	0.701215709	8.30E-44	-3.480032704
p.(I145del)	0.719330689	1.38E-41	-3.807944496
p.(E146del)	0.777307459	1.82E-39	-1.175225428
p.(T147del)	0.350618506	3.17E-34	-1.40422148
p.(F99del)	1.827774051	2.66E-15	-2.656339739
p.(G100_C101del)	0.786526107	3.33E-15	-4.827124978
p.(C101_V102del)	1.641953564	0	-3.050733313
p.(V102_F103del)	0.684649491	3.21E-29	-3.832768246
p.(F103_W104del)	0.548192603	6.00E-18	-3.898097006
p.(W104_L105del)	1.173088919	4.44E-16	-3.753694703
p.(L105_I106del)	0.954799989	4.20E-45	-2.039128489
p.(I106_A107del)	1.351632644	2.40E-35	-1.916793673
p.(A107_L108del)	0.971652248	2.24E-50	-2.421391112
p.(L108_L109del)	1.512930205	2.59E-10	-1.96697643
p.(L109_H110del)	1.793189559	2.15E-13	-3.007087307
p.(H110_G111del)	1.017330151	4.44E-16	-3.019982781
p.(G111_D112del)	0.913480016	4.53E-59	-2.986581244
p.(D112_L113del)	0.349831754	1.30E-66	-3.801507383
p.(L113_D114del)	0.558100371	1.70E-22	-3.235571873
p.(D114_T115del)	0.443127981	1.55E-06	-3.961862516
p.(T115_D116del)	0.603993024	8.20E-09	-3.485076977
p.(D116_Y117del)	0.937810707	1.31E-14	-4.425374302
p.(Y117_K118del)	0.517826924	3.93E-200	-4.304140245
p.(K118_D119del)	0.525747844	1.38E-41	-4.530700858
p.(D119_D120del)	0.798594715	1.58E-34	-1.269178267
p.(D121_D122del)	0.495890372	0	-0.958112801
p.(D122_K123del)	0.894974809	2.22E-16	-1.921812312
p.(K123_S124del)	0.263044186	0.022547404	-1.314162757
p.(S124_K125del)	0.477389548	0.000167363	0.301506952
p.(K125_V126del)	0.485923268	1.11E-16	1.018625497
p.(V126_S127del)	0.687716745	1.11E-16	1.256839226
p.(S127_K128del)	0.507413068	1.67E-16	1.335443366
p.(K128_A129del)	0.409778052	7.46E-33	0.588974617
p.(A129_C130del)	0.948006708	5.42E-10	-4.624944138
p.(C130_V131del)	0.92246996	8.64E-09	-2.998914984
p.(V131_S132del)	0.628032954	1.80E-22	-3.955102795
p.(S132_E133del)	1.335782274	0	-2.756974843
p.(E133_V134del)	0.719140386	5.65E-86	-3.44854763
p.(V134_N135del)	0.937902932	4.44E-16	-3.808346981
p.(N135_S136del)	0.584467196	4.87E-14	-4.214034856
p.(S136_F137del)	1.315578692	0	-2.845331537
p.(F137_T138del)	0.607603299	1.06E-12	-3.551368562
p.(T138_A139del)	1.489308734	1.78E-15	-2.264412555
p.(A139_A140del)	1.309863299	0	-4.184794816
p.(A140_F141del)	0.756426068	2.19E-07	-4.077152819
p.(F141_L142del)	0.669301163	1.68E-11	-3.897408301
p.(L142_F143del)	1.540211884	3.58E-06	-2.348729893
p.(F143_S144del)	0.798558011	6.21E-76	-2.287868288
p.(S144_I145del)	0.730918947	1.94E-17	-3.418405548
p.(I145_E146del)	2.173026555	0	-3.604980963
p.(E146_T147del)	0.885736148	1.56E-26	-0.926470117
p.(T147_Q148del)	0.445687966	3.34E-41	-1.93490365
p.(F99_G100del)	0.566193369	2.43E-16	-3.622954718
p.(G100_V102del)	0.613565662	9.81E-49	-3.995102977
p.(C101_F103del)	1.054273348	4.44E-16	-3.752855775
p.(V102_W104del)	0.614251584	7.38E-108	-3.56736091
p.(F103_L105del)	0.674022122	3.37E-06	-2.948536291
p.(W104_I106del)	0.683891937	8.73E-27	-3.029059312
p.(L105_A107del)	1.071663322	3.35E-07	-1.646586843
p.(A107_L109del)	0.968684564	1.13E-13	-1.047207413
p.(L108_H110del)	0.63774747	9.11E-61	-2.205069913
p.(L109_G111del)	0.7435182	6.31E-14	-3.527935229
p.(H110_D112del)	0.817318449	9.29E-27	-3.656595864
p.(G111_L113del)	1.06159293	0	-3.615066457
p.(D112_D114del)	0.50118818	0.000688801	-4.194354059
p.(L113_T115del)	0.859513621	0	-3.897989169
p.(D114_D116del)	1.13230857	0	-3.245468192
p.(T115_Y117del)	0.966948512	1.78E-14	-4.499664354
p.(D116_K118del)	0.702839482	1.06E-25	-3.78813092
p.(Y117_D119del)	0.56957072	3.36E-07	-3.887587163
p.(K118_D120del)	0.448017019	0.001729933	-4.664144483
p.(D119_D121del)	0.556833011	1.12E-21	-4.13941954
p.(D121_K123del)	0.535084064	4.02E-07	-4.119888619
p.(D122_S124del)	0.631554466	0.006335857	-4.327300331
p.(K123_K125del)	0.560514928	1.46E-13	-3.448855246
p.(S124_V126del)	0.718133672	0.000226198	-3.736422573
p.(S127_A129del)	0.805846961	1.75E-07	-3.42698266
p.(K128_C130del)	1.57671537	1.36E-56	-2.543461979
p.(A129_V131del)	1.582566208	1.21E-44	-0.007914377
p.(C130_S132del)	1.082124862	3.31E-12	-1.389272298
p.(V131_E133del)	1.500542345	1.78E-15	-3.474042492
p.(S132_V134del)	1.37412186	1.33E-15	-2.643113382
p.(E133_N135del)	0.671102315	1.17E-37	-3.780619813
p.(V134_S136del)	0.846721901	2.06E-05	-2.982752304
p.(N135_F137del)	0.77359711	3.43E-05	-4.037810436
p.(S136_T138del)	0.98065579	1.52E-92	-2.572622567
p.(F137_A139del)	1.670208459	0	-3.471795531
p.(T138_A140del)	0.710103485	5.35E-05	-4.411784871
p.(A139_F141del)	0.84972698	5.88E-15	-3.641437679
p.(A140_L142del)	0.963639563	2.54E-05	-3.439790215
p.(F141_F143del)	1.356948525	6.30E-45	-2.005365415
p.(L142_S144del)	0.764941284	6.78E-13	-1.848085693
p.(F143_I145del)	0.477736907	4.40E-28	-4.358827202
p.(S144_E146del)	0.890371509	1.22E-16	-2.765246312
p.(I145_T147del)	0.987814241	6.35E-15	-2.351875836
p.(E146_Q148del)	0.922297915	1.63E-29	-2.8775135
p.(T147_T149del)	0.636376747	2.74E-50	-4.021643217
p.(F99_C101del)	0.897292148	7.37E-05	-3.891180115
p.(Q148del)	1.05717634	1.58E-32	-1.128376316
p.(T149del)	0.306081559	1.75E-42	0.544457708
p.(T150del)	0.162147553	3.19E-51	-0.101834665
p.(I151del)	0.601199199	2.22E-16	0.522933432
p.(G152del)	0.675530629	1.11E-46	-1.011697919
p.(Y153del)	0.83253457	1.12E-13	1.05382412
p.(G154del)	1.222589061	1.30E-28	-2.371958932
p.(F155del)	1.034446473	1.64E-05	-1.296504071
p.(R156del)	1.049442834	0.000241008	-2.75826584
p.(C157del)	0.368569136	5.16E-50	0.82036518
p.(V158del)	0.831585658	5.62E-07	-0.839576606
p.(T159del)	1.073017406	7.89E-38	-1.112931534
p.(D160del)	1.876073995	3.22E-13	-0.576510517
p.(E161del)	1.024543545	8.44E-27	-2.005168448
p.(C162del)	0.86517871	4.98E-39	-3.142210014
p.(P163del)	0.772400069	2.94E-41	-3.640913477
p.(I164del)	0.803936097	9.15E-08	-3.755353209
p.(A165del)	0.87980529	3.02E-11	-3.431539593
p.(V166del)	0.764602551	1.82E-36	-3.333865226
p.(F167del)	0.983043771	1.44E-13	-3.303307853
p.(M168del)	1.050692695	1.78E-15	-3.90053916
p.(V169del)	0.813412373	5.11E-84	-2.569223218
p.(V170del)	1.495036341	0	-2.087745806
p.(F171del)	1.109413827	0	-3.86957368
p.(Q172del)	1.705853676	1.78E-15	-3.843949339
p.(S173del)	0.7182594	3.11E-38	-2.258160627
p.(I174del)	0.603214641	9.78E-07	-4.428830099
p.(V175del)	0.431913121	2.19E-29	-4.284092157
p.(G176del)	1.429925449	8.88E-16	-4.640494784
p.(C177del)	0.695321377	0.000805829	-2.711660297
p.(I178del)	0.843366838	2.54E-52	-3.271763698
p.(I179del)	0.867607711	7.13E-12	-3.135442045
p.(D180del)	0.587249256	0.005028615	-3.123657274
p.(A181del)	0.474911905	1.11E-16	-0.936239399
p.(F182del)	1.648618948	8.88E-16	-2.740377803
p.(I183del)	0.739394973	3.33E-16	-4.571890494
p.(I184del)	1.399054637	1.78E-15	-2.210208246
p.(G185del)	0.363295852	6.27E-09	1.707398869
p.(A186del)	1.101765991	0	-0.556792826
p.(V187del)	0.433481052	5.06E-27	1.256556254
p.(M188del)	0.652898332	8.71E-78	-0.464743636
p.(A189del)	0.217463202	1.60E-14	0.832637518
p.(K190del)	0.909661724	9.36E-25	-0.635641703
p.(M191del)	0.806010518	2.73E-15	-0.830078113
p.(A192del)	1.00614986	1.62E-44	-0.544721083
p.(K193del)	0.667262547	3.01E-30	-0.936884971
p.(P194del)	0.850801843	4.80E-79	-0.212789573
p.(K195del)	0.141952005	4.71E-14	0.363319108
p.(Q148_T149del)	0.72626124	4.74E-19	-1.604497378
p.(T149_T150del)	1.159643625	1.27E-72	-0.207981123
p.(T150_I151del)	1.09942214	3.27E-56	0.323051604
p.(I151_G152del)	0.903210417	8.83E-07	-1.620822647
p.(G152_Y153del)	0.911822018	5.43E-103	-2.563735296
p.(Y153_G154del)	1.291365926	2.23E-48	-1.791548665
p.(G154_F155del)	0.910423168	6.09E-95	-2.100685271
p.(F155_R156del)	0.666046835	1.13E-91	-1.892037384
p.(R156_C157del)	0.905636088	3.34E-29	-0.307606008
p.(C157_V158del)	1.192195421	7.04E-12	-3.596290608
p.(V158_T159del)	1.09263776	0.000102606	-3.253434249
p.(T159_D160del)	1.394631777	5.61E-83	-1.750991668
p.(D160_E161del)	0.998541928	1.90E-63	-1.921863939
p.(E161_C162del)	0.446234101	3.11E-35	-3.790011198
p.(C162_P163del)	0.833029495	1.32E-17	-3.165394798
p.(P163_I164del)	0.985513062	9.17E-13	-3.79881689
p.(I164_A165del)	0.913114667	2.84E-12	-3.169878792
p.(A165_V166del)	0.649625796	1.97E-16	-3.234352385
p.(V166_F167del)	0.742529736	1.32E-10	-3.737474788
p.(F167_M168del)	0.585212666	2.82E-38	-3.645906706
p.(M168_V169del)	1.115437993	1.33E-15	-3.656019421
p.(V169_V170del)	0.664184069	0.000415445	-3.288495875
p.(V170_F171del)	1.081602005	0	-4.531315031
p.(F171_Q172del)	0.773544404	1.59E-07	-3.545810404
p.(Q172_S173del)	0.655990564	1.48E-23	-3.685619261
p.(S173_I174del)	0.662661007	8.49E-21	-4.046522105
p.(I174_V175del)	0.726274442	1.09E-20	-3.780837426
p.(V175_G176del)	0.699688929	3.93E-11	-3.189692458
p.(G176_C177del)	1.340725082	0	-4.428057444
p.(C177_I178del)	0.894464729	7.89E-39	-2.960732053
p.(I178_I179del)	0.375130558	1.83E-38	-4.626240354
p.(I179_D180del)	0.743032957	5.99E-32	-2.996040984
p.(D180_A181del)	0.864636905	0.0002504	-3.514716927
p.(A181_F182del)	0.336157685	0.003483604	-5.01133541
p.(F182_I183del)	0.892546583	3.73E-12	-3.856422911
p.(I183_I184del)	1.581191073	0	-3.953414782
p.(I184_G185del)	0.309793884	0.002336772	-5.179108377
p.(G185_A186del)	1.477778635	1.78E-15	-3.584945921
p.(A186_V187del)	0.495664092	1.12E-28	-4.210269809
p.(V187_M188del)	0.604924838	1.76E-45	-3.092725044
p.(M188_A189del)	1.361505162	1.78E-15	-2.289699145
p.(A189_K190del)	0.534154092	7.97E-29	0.681113773
p.(K190_M191del)	0.980729987	2.29E-59	0.315038266
p.(M191_A192del)	0.542615661	2.79E-41	-0.130235214
p.(A192_K193del)	0.825709482	2.57E-87	-0.929193974
p.(K193_P194del)	0.649496106	3.23E-18	-0.219954713
p.(P194_K195del)	0.456461574	4.40E-138	-0.095308474
p.(K195_K196del)	0.706478539	1.85E-32	-0.06694701
p.(K196_R197del)	0.662315873	8.07E-46	0.138694517
p.(Q148_T150del)	0.772868604	1.63E-12	-3.440692937
p.(T149_I151del)	0.64447701	1.05E-57	-1.339167753
p.(T150_G152del)	1.190186734	1.33E-15	-2.725600711
p.(I151_Y153del)	0.790630198	3.69E-31	-0.915720927
p.(G152_G154del)	1.112531472	5.56E-11	-1.921879752
p.(Y153_F155del)	1.140599109	7.25E-61	-2.108991808
p.(G154_R156del)	1.830406776	0	0.204488227
p.(F155_C157del)	0.837567433	8.06E-42	0.528526011
p.(R156_V158del)	1.283426935	5.72E-73	-1.805511235
p.(C157_T159del)	1.522928487	0.003423812	-1.030696839
p.(V158_D160del)	1.131828506	5.14E-54	-2.404723955
p.(T159_E161del)	0.838815118	2.02E-30	-3.430818375
p.(D160_C162del)	0.861268344	2.15E-54	-1.809165267
p.(E161_P163del)	2.541839445	0	-5.937703976
p.(C162_I164del)	1.188457344	2.69E-44	-1.797089699
p.(P163_A165del)	0.914076126	8.92E-05	-3.279118674
p.(I164_V166del)	0.779433098	8.34E-08	-2.874188196
p.(A165_F167del)	0.595795921	0.0005444	-4.186611209
p.(V166_M168del)	0.749600502	0.002627701	-4.091231623
p.(M168_V170del)	0.740813629	5.06E-08	-3.315045744
p.(V169_F171del)	0.713442239	1.61E-08	-3.590065381
p.(V170_Q172del)	0.789661501	1.18E-06	-4.038737189
p.(F171_S173del)	0.653951009	1.54E-06	-2.333324678
p.(Q172_I174del)	1.029304832	0	-2.938237497
p.(S173_V175del)	0.895799748	6.66E-16	-3.65319211
p.(I174_G176del)	0.808224433	9.16E-48	-3.414912125
p.(V175_C177del)	0.642272902	1.87E-05	-4.390349413
p.(G176_I178del)	0.581038564	4.09E-32	-3.275238457
p.(C177_I179del)	0.82054631	1.20E-51	-3.187002031
p.(I178_D180del)	0.721394254	0.002828806	-3.706619458
p.(I179_A181del)	0.615187426	1.06E-08	-3.075857766
p.(D180_F182del)	0.604608846	1.27E-42	-4.0217399
p.(A181_I183del)	0.610431373	4.77E-52	-3.841986327
p.(F182_I184del)	0.448379611	4.07E-46	-4.128765117
p.(I183_G185del)	0.642213534	1.31E-27	-3.941982016
p.(I184_A186del)	0.795930003	1.28E-08	-4.174475963
p.(G185_V187del)	2.075600355	3.55E-15	-3.02846936
p.(A186_M188del)	0.889267796	8.80E-11	-3.435394585
p.(V187_A189del)	0.839718528	0.002215698	-2.690632908
p.(M188_K190del)	0.999355436	7.58E-134	-0.454165563
p.(K190_A192del)	0.740918964	1.32E-33	-0.398472408
p.(M191_K193del)	0.988792539	1.34E-29	-0.547553647
p.(A192_P194del)	0.465045038	3.06E-30	-0.862360977
p.(K193_K195del)	1.060021706	7.40E-49	-0.629700355
p.(P194_K196del)	0.88241059	2.28E-20	-0.594214926
p.(K195_R197del)	1.112056663	0	-0.827557729
p.(R197del)	0.494800175	0	0.336935066
p.(N198del)	0.544322239	0	1.921239677
p.(E199del)	0.49716519	1.67E-16	0.998267481
p.(T200del)	0.703813805	0	0.899193066
p.(L201del)	0.367246531	2.39E-10	1.46693419
p.(V202del)	0.338022456	7.39E-14	0.549468652
p.(F203del)	0.689568257	1.92E-08	-2.263522169
p.(S204del)	0.686335793	4.70E-24	-3.592654142
p.(H205del)	0.604323526	7.52E-23	-3.863144392
p.(N206del)	0.47081151	1.47E-10	-4.289717552
p.(A207del)	0.485452145	1.62E-13	-3.571364275
p.(V208del)	0.809333232	0.004709566	-3.744175027
p.(I209del)	0.770539153	5.85E-14	-2.491683131
p.(A210del)	0.791410031	3.94E-26	-2.975456158
p.(M211del)	0.659937488	4.51E-56	-3.612226064
p.(R212del)	0.684228916	2.86E-06	-2.676264579
p.(D213del)	0.793963174	7.56E-11	-4.65956904
p.(G214del)	1.202389022	0	-3.106426336
p.(K215del)	0.614173433	0	-5.214588524
p.(L216del)	1.124463999	0	-4.530249338
p.(C217del)	0.776366169	2.32E-08	-2.741493734
p.(L218del)	0.945507587	4.44E-16	-3.233746936
p.(M219del)	0.60905449	0.00384121	-4.34982893
p.(W220del)	0.823059667	4.98E-78	-2.777884398
p.(R221del)	1.111563882	1.37E-10	-4.009809976
p.(V222del)	1.116495482	2.45E-07	-3.125884477
p.(G223del)	0.499102583	7.40E-22	-0.183648264
p.(N224del)	0.646943017	2.18E-30	0.264368257
p.(L225del)	0.463426404	6.23E-10	1.210620035
p.(R226del)	0.660108352	1.51E-86	-0.056554765
p.(K227del)	0.489343497	2.22E-16	0.517412719
p.(S228del)	0.548804645	2.97E-44	0.319228716
p.(H229del)	0.444831077	1.38E-46	0.639113046
p.(L230del)	0.845590729	1.52E-81	-0.650901061
p.(V231del)	0.173866583	7.61E-07	0.682089858
p.(E232del)	0.356221374	7.14E-90	0.416413597
p.(A233del)	0.337850839	2.66E-65	0.074792069
p.(H234del)	0.80973097	3.84E-54	-0.641120893
p.(V235del)	1.481023479	1.54E-10	-3.165157113
p.(R236del)	0.715681398	5.95E-20	-3.921439105
p.(A237del)	0.789700454	1.04E-12	-2.550316398
p.(Q238del)	0.50184348	1.46E-46	-3.421118822
p.(L239del)	0.728122892	1.14E-63	-3.403556381
p.(K241del)	1.033890928	7.52E-33	-0.456944917
p.(S242del)	0.297818863	1.21E-07	0.057192261
p.(R243del)	1.248040757	0.000267385	-0.477694971
p.(I244del)	0.503888276	0	0.639896769
p.(R197_N198del)	0.436710395	2.04E-106	-0.280634651
p.(N198_E199del)	0.854191219	5.05E-57	-0.504465849
p.(E199_T200del)	0.936043656	2.95E-49	-0.745104271
p.(T200_L201del)	0.487755969	2.13E-29	-1.599208398
p.(L201_V202del)	0.953517308	3.36E-18	-2.957657522
p.(V202_F203del)	0.864978783	1.16E-09	-2.875527219
p.(F203_S204del)	0.739754807	2.04E-104	-2.98373124
p.(S204_H205del)	1.160352399	0	-3.224715933
p.(H205_N206del)	0.655291599	4.86E-06	-4.50471353
p.(N206_A207del)	0.68591778	0.000681281	-3.266593089
p.(A207_V208del)	1.074285712	0	-3.97833927
p.(V208_I209del)	0.92576477	4.15E-21	-2.804141952
p.(I209_A210del)	0.791152325	7.49E-48	-2.685348085
p.(A210_M211del)	0.790218767	1.66E-10	-3.234700995
p.(M211_R212del)	0.454227724	4.91E-34	-2.988387372
p.(R212_D213del)	0.942323304	4.44E-16	-4.174511926
p.(D213_G214del)	0.757163209	1.47E-118	-3.074059018
p.(G214_K215del)	0.779639268	1.43E-40	-2.756316713
p.(K215_L216del)	0.477737339	3.01E-107	-3.812048008
p.(L216_C217del)	0.452543566	6.95E-07	-3.462841013
p.(C217_L218del)	0.491158578	2.33E-06	-4.252460492
p.(L218_M219del)	0.520422566	2.57E-06	-3.837305416
p.(M219_W220del)	0.795450742	3.13E-49	-3.235227741
p.(W220_R221del)	1.515963854	0	-4.731003957
p.(R221_V222del)	1.277690665	8.88E-16	-4.018369468
p.(V222_G223del)	0.694096658	0.005192231	-3.655380048
p.(G223_N224del)	0.608403141	1.35E-50	-1.03006127
p.(N224_L225del)	1.162965808	2.83E-62	-0.119735126
p.(L225_R226del)	0.354576701	2.13E-17	0.733637801
p.(R226_K227del)	0.982956005	1.06E-21	-0.416394827
p.(K227_S228del)	0.994583619	7.98E-85	0.62639296
p.(S228_H229del)	1.280975319	4.34E-32	-1.384770585
p.(H229_L230del)	0.814117348	1.30E-20	-0.431213812
p.(L230_V231del)	0.932805988	9.44E-14	-0.008505611
p.(V231_E232del)	0.401838486	9.68E-62	0.03516283
p.(E232_A233del)	0.494316281	6.06E-49	1.210331186
p.(A233_H234del)	0.446525467	2.65E-08	0.555035644
p.(H234_V235del)	0.444428603	2.88E-23	0.032000478
p.(V235_R236del)	1.011426406	5.98E-37	-0.21078437
p.(R236_A237del)	1.693123595	0	-1.77336221
p.(A237_Q238del)	1.154276213	2.69E-47	-1.655402099
p.(Q238_L239del)	0.747403556	5.17E-10	-3.012449922
p.(L239_L240del)	0.597371736	4.61E-24	-3.742446936
p.(L240_K241del)	1.510968163	0	-2.369383419
p.(K241_S242del)	0.875703621	9.66E-68	-2.383144849
p.(S242_R243del)	1.087926028	7.11E-08	-2.936458383
p.(R243_I244del)	0.971646516	1.89E-07	-1.06452031
p.(I244_T245del)	0.391593265	4.13E-09	0.562099102
p.(R197_E199del)	0.770616695	1.47E-90	-0.783190153
p.(N198_T200del)	0.544789888	3.59E-39	-1.66655354
p.(E199_L201del)	0.804400702	9.13E-16	-3.227423467
p.(T200_V202del)	0.928193557	0	-3.443729666
p.(L201_F203del)	0.894488256	2.22E-16	-5.382203955
p.(V202_S204del)	0.411518795	1.07E-37	-4.0532828
p.(F203_H205del)	0.569068038	2.30E-05	-4.891003079
p.(S204_N206del)	0.369837277	9.26E-25	-4.486164776
p.(H205_A207del)	0.571101788	2.49E-50	-4.492177488
p.(N206_V208del)	0.506079487	1.12E-30	-3.986423783
p.(A207_I209del)	0.678757705	8.84E-50	-3.933456218
p.(V208_A210del)	0.611360452	2.27E-55	-3.253717234
p.(I209_M211del)	1.265482491	1.29E-14	-3.235759831
p.(A210_R212del)	0.583290942	3.71E-18	-3.395287466
p.(M211_D213del)	0.612625885	5.72E-09	-4.305584187
p.(R212_G214del)	0.617477183	0.003041475	-3.679472744
p.(D213_K215del)	0.456140111	1.63E-12	-4.700894403
p.(G214_L216del)	0.742118978	5.63E-57	-3.369384158
p.(K215_C217del)	0.665394549	8.26E-42	-3.562276126
p.(L216_L218del)	0.50754059	8.98E-23	-4.371185316
p.(C217_M219del)	1.032303176	0	-4.110481134
p.(L218_W220del)	0.915619034	4.22E-08	-3.695205387
p.(M219_R221del)	1.307142652	0	-2.543692102
p.(W220_V222del)	1.264569499	0	-3.514434354
p.(R221_G223del)	0.815844991	4.70E-35	-2.69223481
p.(V222_N224del)	0.771057937	3.79E-05	-3.667183436
p.(G223_L225del)	1.574677702	1.78E-15	-3.561265156
p.(N224_R226del)	0.888727824	0.003178103	-2.262847191
p.(L225_K227del)	1.042909474	4.06E-17	-0.49790253
p.(R226_S228del)	1.056102925	1.48E-70	-0.265786536
p.(K227_H229del)	0.897608194	1.47E-42	-0.413616777
p.(S228_L230del)	0.842666095	2.01E-95	-2.754763049
p.(H229_V231del)	1.658249044	0	-3.447200701
p.(L230_E232del)	0.763047888	2.15E-41	-0.565318841
p.(V231_A233del)	0.965099117	1.01E-79	-0.639294097
p.(E232_H234del)	0.822311929	1.22E-40	1.599618216
p.(A233_V235del)	0.773659676	1.41E-08	-3.504750756
p.(H234_R236del)	0.829904627	0	-2.85461716
p.(V235_A237del)	1.229610478	4.44E-16	-3.764176967
p.(R236_Q238del)	1.097301062	4.13E-14	-3.531029037
p.(A237_L239del)	0.533256263	4.56E-35	-4.939910959
p.(Q238_L240del)	0.799942025	1.25E-31	-3.004256954
p.(L239_K241del)	0.292442386	1.69E-21	-4.713022319
p.(L240_S242del)	0.380759857	1.27E-07	-3.789517569
p.(K241_R243del)	1.364472226	2.12E-95	-1.723351217
p.(S242_I244del)	1.45353945	0	-2.814321919
p.(R243_T245del)	0.552969682	3.34E-14	-0.430330874
p.(I244_S246del)	0.77168089	6.55E-60	-0.565754736
p.(T245del)	0.39941792	7.93E-13	0.058819671
p.(S246del)	0.272502754	3.52E-12	-0.501986823
p.(E247del)	0.966591627	7.40E-42	-0.165081392
p.(G248del)	0.690136994	1.57E-50	-0.028432757
p.(E249del)	0.301413047	5.55E-17	0.247745663
p.(Y250del)	0.457010943	3.76E-05	1.37440215
p.(I251del)	0.359821038	5.49E-05	2.1867272
p.(P252del)	0.205598794	1.62E-30	0.78240685
p.(L253del)	0.290988753	4.84E-59	-0.136010338
p.(D254del)	0.378370143	2.15E-06	1.380642827
p.(Q255del)	0.80331839	7.60E-44	-0.175031
p.(I256del)	0.945304782	3.15E-66	-0.600244426
p.(D257del)	1.507266041	3.51E-83	-1.262727364
p.(I258del)	1.108166916	0	-2.90008812
p.(N259del)	2.112337271	0	-2.617696376
p.(V260del)	0.524027695	1.80E-10	-3.766714762
p.(G261del)	0.608806609	6.98E-62	-1.18352841
p.(F262del)	0.765014622	1.53E-38	-0.225080834
p.(D263del)	0.45701494	4.19E-18	-0.007520342
p.(S264del)	0.217693374	0.006736283	0.520476084
p.(G265del)	0.448233654	0	1.126918258
p.(I266del)	0.794020467	0	0.115062506
p.(D267del)	0.466013239	2.93E-28	0.138241846
p.(R268del)	0.911987558	5.06E-31	-0.0799521
p.(I269del)	0.658200639	9.43E-39	-0.256435135
p.(F270del)	1.015520748	3.32E-23	-0.445154467
p.(L271del)	0.94280571	3.54E-55	-0.437863897
p.(V272del)	0.427115936	3.78E-62	0.12037989
p.(S273del)	0.863123039	2.97E-41	0.052754471
p.(P274del)	0.795350305	0.000963828	-3.538432128
p.(I275del)	1.054806472	6.90E-70	0.027374893
p.(T276del)	0.611882552	1.05E-48	-0.39643795
p.(I277del)	1.134353984	0	-4.097124972
p.(V278del)	0.895455993	9.53E-14	-3.116174612
p.(H279del)	0.251003792	2.26E-13	-4.674064641
p.(E280del)	0.574151466	0.000827474	-4.227060407
p.(I281del)	0.996214532	0	-3.645373926
p.(D282del)	0.576024004	7.38E-56	-4.135821753
p.(E283del)	0.742557997	1.89E-06	-3.282362106
p.(D284del)	0.730036302	2.30E-08	-2.056808126
p.(S285del)	0.94850315	4.44E-16	-3.834342444
p.(P286del)	0.651965348	1.53E-34	-3.875736122
p.(L287del)	0.595130513	5.43E-08	-3.47113282
p.(Y288del)	1.198898573	0	-2.782120984
p.(D289del)	0.803537359	4.99E-05	-4.320860845
p.(L290del)	0.525946202	1.71E-95	-3.732891892
p.(S291del)	0.822279741	1.61E-08	-3.550639839
p.(K292del)	0.694682289	0.003418595	-4.393458754
p.(T245_S246del)	0.436235231	5.55E-17	0.050892693
p.(S246_E247del)	0.693474713	6.81E-38	-1.126823802
p.(E247_G248del)	0.462101474	3.29E-101	-2.193975947
p.(G248_E249del)	0.892057488	2.37E-05	-1.170422734
p.(E249_Y250del)	0.256666519	0.00021834	0.030823641
p.(Y250_I251del)	0.555393424	8.01E-25	2.200709561
p.(I251_P252del)	0.379470631	1.11E-16	2.162599928
p.(P252_L253del)	0.470412219	0	1.640994189
p.(L253_D254del)	0.878379162	6.96E-58	-0.32731677
p.(D254_Q255del)	0.630224055	7.23E-36	-1.477828038
p.(Q255_I256del)	1.533951003	8.63E-13	-3.268634236
p.(I256_D257del)	0.977118721	0.015516356	-2.893205494
p.(D257_I258del)	1.149820613	1.68E-22	-2.402327542
p.(I258_N259del)	0.784196138	0.002799886	-2.616250971
p.(N259_V260del)	1.201660808	1.27E-21	-2.11330681
p.(V260_G261del)	1.136308039	7.64E-62	-2.239208102
p.(G261_F262del)	0.881751122	8.24E-57	0.158882399
p.(F262_D263del)	1.06750202	1.42E-21	-0.356621812
p.(D263_S264del)	0.354081684	2.20E-63	-0.50878066
p.(S264_G265del)	0.630773502	1.72E-10	1.299513112
p.(G265_I266del)	0.815706774	2.22E-16	1.304131621
p.(I266_D267del)	0.379102838	1.27E-51	0.523130762
p.(D267_R268del)	0.729238561	1.17E-204	-0.353806975
p.(R268_I269del)	0.849788315	3.22E-85	0.288459906
p.(I269_F270del)	0.613750078	7.59E-36	-0.229561495
p.(F270_L271del)	0.659339001	4.89E-65	-0.49682269
p.(L271_V272del)	0.432281528	1.88E-30	0.248645219
p.(V272_S273del)	0.393606376	8.20E-58	0.671247225
p.(S273_P274del)	0.59404941	1.28E-45	-1.451164898
p.(P274_I275del)	0.436849186	2.02E-40	0.581516554
p.(I275_T276del)	1.079359096	3.14E-201	-2.396910002
p.(I277_V278del)	0.779100357	3.38E-07	-3.334545468
p.(V278_H279del)	1.013299782	0	-3.831988743
p.(H279_E280del)	0.884945975	3.68E-82	-3.092228237
p.(E280_I281del)	0.725161814	9.83E-41	-3.832448325
p.(I281_D282del)	0.683434424	4.13E-09	-4.620844597
p.(D282_E283del)	0.778533827	1.18E-51	-3.521554844
p.(D284_S285del)	0.707550632	4.97E-79	-3.964040878
p.(S285_P286del)	0.259223482	1.56E-12	-3.786689038
p.(P286_L287del)	0.665674631	4.32E-30	-3.689447023
p.(L287_Y288del)	0.456197254	2.29E-38	-3.902558581
p.(Y288_D289del)	0.754917779	1.67E-07	-2.471955845
p.(D289_L290del)	0.75735774	2.16E-12	-3.665352358
p.(L290_S291del)	0.655000634	3.92E-31	-3.476335171
p.(S291_K292del)	0.674216071	5.76E-47	-3.28377315
p.(K292_Q293del)	0.824692947	0.00019737	-3.795351074
p.(T245_E247del)	0.513304674	2.47E-68	-1.44859368
p.(S246_G248del)	1.070211805	1.63E-14	-2.134620202
p.(E247_E249del)	1.017301653	1.71E-11	-3.540588125
p.(G248_Y250del)	0.671378789	3.67E-72	-0.687343795
p.(E249_I251del)	0.322493729	4.37E-14	0.992398631
p.(Y250_P252del)	0.155985079	8.58E-16	2.4256122
p.(I251_L253del)	0.235909801	1.90E-43	1.381826082
p.(P252_D254del)	1.070081928	4.89E-51	0.070807073
p.(L253_Q255del)	0.36691072	0	3.325128063
p.(D254_I256del)	0.520805734	1.03E-07	0.701360819
p.(I256_I258del)	1.146789793	0	-3.428043131
p.(D257_N259del)	0.633128623	1.87E-78	-2.504156145
p.(I258_V260del)	0.638576148	5.34E-21	-3.362841887
p.(N259_G261del)	1.513895298	1.09E-32	-1.554081373
p.(V260_F262del)	0.618057874	7.24E-18	-3.821795807
p.(G261_D263del)	0.849987591	1.72E-38	-0.267087007
p.(F262_S264del)	0.209641693	6.32E-07	-0.224563384
p.(D263_G265del)	0.727571296	2.89E-30	0.326672682
p.(S264_I266del)	0.240325722	5.70E-54	0.734142228
p.(G265_D267del)	0.602415597	8.75E-77	0.187788672
p.(I266_R268del)	0.254562804	4.45E-09	1.093266291
p.(D267_I269del)	0.365909455	2.54E-09	1.31102033
p.(R268_F270del)	0.333637165	1.45E-12	1.186853053
p.(I269_L271del)	0.686258896	1.50E-73	-0.944639391
p.(F270_V272del)	0.261642919	5.43E-86	0.10970322
p.(L271_S273del)	0.858892476	1.14E-84	0.226347975
p.(V272_P274del)	0.921067554	7.95E-101	-0.02865364
p.(S273_I275del)	0.65569037	1.52E-47	-0.153808044
p.(P274_T276del)	1.205913668	0	-2.100593705
p.(I275_I277del)	1.230260056	0	-3.379147174
p.(T276_V278del)	0.858859147	6.85E-06	-2.905045138
p.(I277_H279del)	0.397618039	1.83E-27	-4.460753408
p.(V278_E280del)	0.844838355	2.16E-64	-2.993315996
p.(H279_I281del)	0.664389283	1.56E-60	-3.966935213
p.(E280_D282del)	0.722585457	8.50E-37	-3.731804335
p.(I281_E283del)	1.758669353	0	-3.694044492
p.(D282_D284del)	1.003877741	1.33E-13	-3.279402719
p.(E283_S285del)	0.591889692	8.74E-08	-3.492576179
p.(D284_P286del)	0.795435302	2.53E-12	-3.274813148
p.(S285_L287del)	0.858073787	3.30E-05	-4.753699786
p.(P286_Y288del)	0.867623495	8.21E-59	-3.194427506
p.(L287_D289del)	0.927364327	1.20E-13	-2.438486165
p.(Y288_L290del)	0.823774608	2.92E-34	-3.245924988
p.(D289_S291del)	0.608328123	0.000130793	-3.781213284
p.(L290_K292del)	0.787369894	3.05E-51	-3.420762963
p.(S291_Q293del)	1.160447723	1.33E-15	-5.042830264
p.(K292_D294del)	0.615355203	3.14E-17	-4.215651138
p.(Q293del)	1.125681335	4.44E-16	-4.953473526
p.(D294del)	0.51720566	1.80E-18	-4.208709188
p.(I295del)	0.795872577	1.56E-26	-3.424436511
p.(D296del)	0.487444481	1.35E-46	-3.733667625
p.(N297del)	0.332306661	1.06E-27	-4.506229673
p.(A298del)	0.654781519	0.002635667	-3.780634621
p.(D299del)	0.582014106	5.35E-19	-3.760707
p.(F300del)	1.320958033	0	-3.920160998
p.(E301del)	0.816307341	1.15E-57	-3.405161153
p.(I302del)	0.712103675	6.41E-15	-2.856418962
p.(V303del)	0.814380375	1.34E-12	-4.775577525
p.(V304del)	0.547275934	2.10E-08	-4.281544527
p.(I305del)	0.676181657	1.81E-48	-4.271530388
p.(L306del)	0.690333671	0.001076751	-3.846278586
p.(E307del)	0.610882602	1.07E-23	-0.334390852
p.(G308del)	0.742044332	2.22E-16	0.349294193
p.(M309del)	0.224094113	2.05E-22	0.786363611
p.(V310del)	0.723198259	1.79E-20	0.810199194
p.(E311del)	0.435958243	0	-0.030354558
p.(A312del)	1.15808898	1.33E-15	-1.964632403
p.(T313del)	0.389969921	1.92E-79	1.60921398
p.(A314del)	0.305001736	1.21E-58	0.392523022
p.(M315del)	0.329968083	1.41E-62	0.686602487
p.(T316del)	0.29075429	2.78E-17	0.102779774
p.(T317del)	0.802536493	7.72E-10	0.709374484
p.(Q318del)	0.112563689	8.24E-06	0.274434605
p.(C319del)	0.326080869	4.66E-11	1.094305064
p.(R320del)	0.273650432	5.77E-19	1.596100475
p.(S321del)	0.649291081	2.22E-16	2.528604422
p.(Y323del)	0.696547593	7.48E-50	-3.873402224
p.(L324del)	0.548086397	1.75E-05	-3.384257389
p.(A325del)	0.773261843	1.67E-41	-3.603212106
p.(N326del)	0.725552861	2.04E-65	-3.376127105
p.(E327del)	1.217126554	0	-2.968001497
p.(I328del)	0.827631453	1.77E-08	-3.635995324
p.(L329del)	0.574707726	5.56E-05	-3.218057431
p.(W330del)	0.57903659	0.000978542	-4.039149903
p.(G331del)	0.650262361	1.49E-40	-3.146851445
p.(H332del)	0.660900758	1.66E-11	-4.183320575
p.(R333del)	0.665004143	9.28E-05	-4.345849753
p.(Y334del)	0.706871967	7.29E-12	-4.269665263
p.(E335del)	2.00848312	0	-4.947564538
p.(P336del)	0.583550924	1.36E-43	-3.836503472
p.(V337del)	0.681138255	3.67E-11	-1.201189101
p.(L338del)	0.945935146	1.01E-50	-1.182130977
p.(F339del)	0.575711913	1.09E-63	-0.041719573
p.(E340del)	0.747698262	0.000121578	-2.916259123
p.(Q293_D294del)	0.667067812	6.51E-10	-3.323890551
p.(D294_I295del)	0.711887541	0.005836248	-3.939343368
p.(I295_D296del)	0.801205625	0.000118642	-3.689603367
p.(D296_N297del)	1.333239735	4.44E-16	-2.877256214
p.(N297_A298del)	0.631286442	1.14E-25	-3.533926452
p.(A298_D299del)	0.690874957	1.20E-26	-3.731090247
p.(D299_F300del)	0.525399622	6.18E-38	-3.40328018
p.(F300_E301del)	0.787955934	1.11E-15	-5.0843832
p.(E301_I302del)	0.828150546	2.22E-16	-3.535330343
p.(I302_V303del)	1.352080402	1.78E-15	-3.787744695
p.(V303_V304del)	1.969320751	0	-1.354792299
p.(V304_I305del)	0.56693948	7.90E-05	-3.25615061
p.(I305_L306del)	0.719890208	2.32E-63	-0.97527821
p.(L306_E307del)	2.422026704	1.39E-59	-0.708425615
p.(E307_G308del)	0.83921226	7.79E-60	-0.134773424
p.(G308_M309del)	0.170005872	1.71E-23	-0.077871113
p.(M309_V310del)	0.611284806	2.51E-28	0.008637738
p.(V310_E311del)	0.345107937	3.57E-54	1.036210525
p.(E311_A312del)	0.677833598	1.86E-17	0.059926513
p.(A312_T313del)	0.441442462	7.42E-33	0.935503361
p.(T313_A314del)	0.253496969	2.71E-56	1.232675427
p.(A314_M315del)	0.727886917	0	0.019323601
p.(M315_T316del)	0.636616726	0	1.301775628
p.(T316_T317del)	0.954590382	0	1.724091523
p.(T317_Q318del)	0.27989075	1.98E-35	0.502770414
p.(Q318_C319del)	0.677611095	0.000381932	0.98603298
p.(C319_R320del)	0.340930615	1.60E-08	0.88623316
p.(R320_S321del)	0.355731257	8.22E-19	2.15106062
p.(S321_S322del)	0.901470089	1.10E-155	-2.75906757
p.(S322_Y323del)	1.129857687	0	-3.340588369
p.(Y323_L324del)	0.284332092	2.13E-05	-4.961860659
p.(L324_A325del)	0.786294905	7.60E-11	-4.479067265
p.(A325_N326del)	0.924590287	1.56E-12	-2.967183384
p.(N326_E327del)	0.82076007	3.87E-05	-2.994459637
p.(E327_I328del)	0.728940703	6.64E-40	-3.578909994
p.(I328_L329del)	1.008361661	0.000145338	-3.098799214
p.(L329_W330del)	1.18925733	0	-2.825254521
p.(W330_G331del)	0.764818605	8.44E-10	-3.903511912
p.(G331_H332del)	0.505661694	9.10E-22	-4.575993429
p.(H332_R333del)	0.923426912	0	-3.190154914
p.(R333_Y334del)	1.138755293	0	-3.242642101
p.(Y334_E335del)	0.668230715	1.79E-51	-3.532187434
p.(E335_P336del)	0.694553503	2.82E-09	-2.523835748
p.(P336_V337del)	0.988964975	0	-3.128243429
p.(V337_L338del)	0.987155823	4.44E-16	-2.869648908
p.(L338_F339del)	0.605650212	0.005449795	-4.22721243
p.(F339_E340del)	0.997608062	1.83E-106	-2.813317904
p.(E340_E341del)	1.514910548	1.78E-15	-3.908661207
p.(Q293_I295del)	0.363161867	1.16E-22	-4.126378437
p.(D294_D296del)	1.157203164	2.64E-13	-2.90732365
p.(I295_N297del)	1.293777866	0	-4.145444171
p.(D296_A298del)	0.840697521	1.99E-10	-2.675405858
p.(N297_D299del)	1.8779934	2.66E-15	-2.491933677
p.(A298_F300del)	0.391180925	8.91E-45	-4.566065828
p.(D299_E301del)	0.784978666	7.60E-38	-3.314167621
p.(F300_I302del)	0.569672508	4.85E-07	-4.436267108
p.(E301_V303del)	0.682083264	0.002071701	-4.30994487
p.(I302_V304del)	0.95633745	0	-3.828157806
p.(V303_I305del)	1.306683547	0	-4.482663838
p.(V304_L306del)	0.534584279	3.15E-54	-4.302497804
p.(I305_E307del)	1.093978176	6.11E-53	-1.145579056
p.(L306_G308del)	1.045483899	3.86E-38	0.482383144
p.(E307_M309del)	0.834510309	1.32E-86	-0.510849561
p.(G308_V310del)	0.929936382	2.36E-29	0.302988996
p.(M309_E311del)	0.062606814	3.18E-11	0.329269679
p.(V310_A312del)	1.069318664	0.000524265	-0.48854051
p.(E311_T313del)	0.685055156	4.30E-42	-0.715106207
p.(A312_A314del)	0.647012933	1.08E-105	0.094061108
p.(T313_M315del)	0.437985793	0	0.020017679
p.(A314_T316del)	0.777614576	1.94E-45	-0.67095583
p.(M315_T317del)	0.939613948	1.22E-43	-0.750938784
p.(T316_Q318del)	0.601335499	2.07E-39	-0.441385717
p.(T317_C319del)	0.910562078	1.10E-85	-0.131581143
p.(Q318_R320del)	0.537463176	1.62E-09	0.549419571
p.(C319_S321del)	0.488969441	8.33E-74	0.648462656
p.(R320_S322del)	0.823304528	2.22E-16	-3.744516234
p.(S321_Y323del)	1.542615915	1.78E-15	-4.192537404
p.(S322_L324del)	1.225291808	0	-3.889089572
p.(Y323_A325del)	1.300484108	4.50E-10	-4.971408311
p.(L324_N326del)	0.40839496	8.42E-24	-5.143302795
p.(A325_E327del)	1.022443125	0	-4.211544855
p.(N326_I328del)	0.716225637	1.32E-48	-2.505263883
p.(E327_L329del)	2.01065306	0	-4.391265421
p.(I328_W330del)	0.464039884	2.22E-91	-4.214078184
p.(L329_G331del)	0.744626987	9.86E-09	-3.467229725
p.(W330_H332del)	0.727325128	0.005493609	-3.749202598
p.(G331_R333del)	0.602395388	5.18E-59	-3.942750606
p.(H332_Y334del)	0.819681814	0	-3.40922854
p.(R333_E335del)	0.927454994	1.77E-06	-3.962364656
p.(Y334_P336del)	1.034548749	1.36E-13	-2.701111256
p.(E335_V337del)	0.770407977	1.87E-10	-3.515208601
p.(P336_L338del)	0.57632653	6.88E-11	-4.404863565
p.(V337_F339del)	0.664982736	8.09E-31	-3.765008296
p.(L338_E340del)	1.374306753	8.70E-06	-3.793696192
p.(F339_E341del)	0.716024519	1.77E-09	-4.393929918
p.(K342del)	0.561001797	3.67E-82	0.03532698
p.(H343del)	0.653731831	2.19E-48	0.275271163
p.(Y344del)	0.18450495	2.31E-35	0.196367025
p.(K346del)	0.446747963	4.31E-75	-0.336720152
p.(V347del)	1.54927991	0	-2.301102056
p.(D348del)	1.358250912	0	-3.159441876
p.(Y349del)	0.526431661	1.66E-06	-4.898923292
p.(S350del)	1.14015656	0	-2.734881792
p.(R351del)	0.498653802	1.52E-13	-4.020612918
p.(F352del)	1.088212203	4.44E-16	-4.151694255
p.(H353del)	0.646056934	0.000920708	-3.453230905
p.(K354del)	1.508919138	8.88E-16	-3.423870713
p.(T355del)	1.116373377	8.88E-16	-3.737797097
p.(Y356del)	0.922392477	1.45E-14	-2.673691844
p.(E357del)	0.319193576	1.13E-83	-3.614579487
p.(V358del)	1.192968384	4.44E-16	-3.015658699
p.(P359del)	0.551335584	9.65E-11	-0.948322353
p.(N360del)	0.398175001	1.09E-20	0.464781282
p.(T361del)	0.82782087	2.97E-78	-2.479332457
p.(P362del)	0.37862423	6.11E-58	-3.646949075
p.(L363del)	0.473843791	2.09E-23	-4.644648526
p.(C364del)	1.818441692	1.56E-08	-3.698872599
p.(S365del)	0.428651768	5.39E-18	-3.330697888
p.(A366del)	0.62759205	6.32E-15	-4.459620721
p.(R367del)	0.720529808	2.09E-23	-2.537915051
p.(D368del)	0.714010747	1.21E-24	-3.341844044
p.(L369del)	1.10547237	6.56E-06	-1.948362691
p.(A370del)	0.78290116	7.30E-85	0.060467679
p.(E371del)	0.479910477	5.45E-11	0.682148006
p.(K372del)	0.293519025	5.93E-08	1.145794821
p.(K373del)	0.347977693	1.11E-16	-1.049331594
p.(Y374del)	0.236209969	1.82E-82	0.70921164
p.(I375del)	0.475760391	2.22E-16	1.290469534
p.(L376del)	0.044647997	1.15E-26	0.804099131
p.(S377del)	0.42917384	8.56E-05	0.923018842
p.(N378del)	0.441274808	1.92E-35	0.676526493
p.(A379del)	0.795377043	0	1.262539328
p.(N380del)	0.259133396	2.84E-43	2.221404587
p.(S381del)	0.598587563	4.79E-57	0.969821641
p.(F382del)	0.852240872	2.92E-24	-0.769308834
p.(C383del)	0.716664646	0.000146678	0.809399636
p.(Y384del)	0.976053783	7.54E-22	-0.043505051
p.(E385del)	2.104224622	3.55E-15	-3.663745295
p.(N386del)	0.7206795	0.002822556	-2.105036588
p.(E387del)	1.249824971	2.23E-126	-1.969492189
p.(V388del)	0.428754371	8.35E-11	1.112271869
p.(E341_K342del)	1.134575273	8.80E-09	-3.417353079
p.(K342_H343del)	0.84921983	5.90E-56	-2.40137087
p.(H343_Y344del)	0.94538334	4.53E-33	-0.498374571
p.(Y344_Y345del)	0.819512622	6.44E-90	-0.506639009
p.(Y345_K346del)	0.867309508	0.000467951	-1.376085614
p.(K346_V347del)	0.473760299	4.14E-24	-3.043424797
p.(V347_D348del)	0.344483829	2.70E-20	-3.57310705
p.(D348_Y349del)	0.863114295	3.71E-72	-3.717440096
p.(Y349_S350del)	0.48488384	5.81E-08	-4.029311629
p.(S350_R351del)	1.02477197	0	-3.71620111
p.(R351_F352del)	1.051193119	0	-4.266703806
p.(F352_H353del)	0.782261312	1.34E-38	-1.566242977
p.(H353_K354del)	0.844608883	4.28E-50	-3.187103213
p.(K354_T355del)	1.344628349	0	-2.795056016
p.(T355_Y356del)	1.155795339	0	-4.06075405
p.(Y356_E357del)	1.149877719	8.35E-14	-3.849639947
p.(E357_V358del)	0.890029653	4.94E-23	-2.918624082
p.(V358_P359del)	1.29825905	8.88E-16	-4.80989245
p.(P359_N360del)	1.098572403	0	-4.252944086
p.(N360_T361del)	0.55783229	3.92E-10	-4.460311621
p.(T361_P362del)	1.382131148	4.44E-16	-4.347108133
p.(P362_L363del)	0.894950075	1.55E-11	-3.293704884
p.(L363_C364del)	0.600344257	1.06E-16	-4.536163671
p.(C364_S365del)	1.447041818	1.78E-15	-4.696319543
p.(S365_A366del)	0.768637495	6.98E-40	-3.5705201
p.(A366_R367del)	0.726060106	2.56E-09	-3.090419688
p.(R367_D368del)	0.721319793	1.74E-07	-3.425308439
p.(D368_L369del)	0.507410244	1.52E-40	-3.85325244
p.(L369_A370del)	0.813752593	5.18E-06	-3.716713506
p.(A370_E371del)	0.424445167	1.03E-05	0.516860857
p.(E371_K372del)	0.373134996	6.83E-32	0.576644691
p.(K372_K373del)	0.086765309	3.88E-31	1.104126507
p.(K373_Y374del)	0.549402757	6.11E-16	3.271243213
p.(Y374_I375del)	0.423200549	0	4.326919197
p.(I375_L376del)	0.423227323	5.55E-17	1.969511344
p.(L376_S377del)	0.766638959	0	0.665063953
p.(S377_N378del)	1.421477962	4.88E-15	-0.463477586
p.(N378_A379del)	0.321969979	1.27E-26	0.238617827
p.(N380_S381del)	0.292927174	1.56E-18	0.38948433
p.(S381_F382del)	1.137137812	5.01E-23	-2.446712252
p.(F382_C383del)	1.470131315	2.59E-12	-1.037930048
p.(C383_Y384del)	1.046845747	9.52E-05	-0.725355023
p.(Y384_E385del)	1.770112382	1.78E-15	-3.948178456
p.(E385_N386del)	1.003859521	1.79E-19	-3.018689227
p.(N386_E387del)	1.471207464	0.000431035	-0.577731636
p.(E387_V388del)	0.979684696	6.59E-08	-2.598849216
p.(V388_A389del)	0.570290052	7.77E-16	1.253056676
p.(E341_H343del)	0.51961829	1.32E-37	-2.638664522
p.(K342_Y344del)	0.26531793	6.84E-14	0.41658899
p.(H343_Y345del)	0.56191491	2.22E-16	0.055690817
p.(Y344_K346del)	0.520987457	0	1.146423917
p.(Y345_V347del)	0.416350995	1.77E-17	-3.344866098
p.(K346_D348del)	0.548624794	1.01E-51	-4.029084984
p.(V347_Y349del)	0.458371701	1.56E-33	-3.139715918
p.(D348_S350del)	0.965029654	1.28E-42	-2.230039801
p.(Y349_R351del)	0.617775656	4.16E-37	-3.14074395
p.(S350_F352del)	0.858746169	3.14E-53	-2.82540112
p.(R351_H353del)	0.979961308	1.33E-15	-2.281818958
p.(F352_K354del)	0.928732941	6.91E-61	-2.511788272
p.(H353_T355del)	0.904998672	4.44E-16	-3.700495369
p.(K354_Y356del)	1.017272991	0	-3.875090316
p.(T355_E357del)	0.806077461	2.18E-15	-2.727174388
p.(Y356_V358del)	0.297973885	4.39E-07	-4.886866592
p.(E357_P359del)	0.908467249	1.25E-21	-1.884203057
p.(V358_N360del)	1.385424512	0	-3.802807773
p.(P359_T361del)	1.024305876	6.66E-16	-2.990346849
p.(N360_P362del)	0.560130362	8.82E-60	-3.671037095
p.(T361_L363del)	0.6787439	2.12E-41	-2.529475371
p.(P362_C364del)	0.65233727	3.08E-06	-3.983882716
p.(L363_S365del)	0.864786033	5.03E-26	-2.585177591
p.(C364_A366del)	0.572886375	7.42E-85	-3.19806682
p.(S365_R367del)	0.858091317	2.76E-19	-2.693791259
p.(A366_D368del)	0.453493641	3.57E-12	-4.146914997
p.(R367_L369del)	0.815889794	1.09E-06	-3.73264338
p.(D368_A370del)	1.473985687	0	-3.828055375
p.(L369_E371del)	0.709213722	4.88E-13	-3.720992475
p.(A370_K372del)	0.402438211	1.13E-76	0.692713837
p.(E371_K373del)	0.208355954	1.85E-27	0.304992918
p.(K372_Y374del)	0.626747798	0	3.556864788
p.(K373_I375del)	0.643013209	2.22E-16	2.279687951
p.(Y374_L376del)	0.325969939	4.57E-64	2.183500389
p.(I375_S377del)	0.466281934	4.63E-22	1.597399951
p.(L376_N378del)	0.328584492	5.50E-19	0.859297314
p.(S377_A379del)	0.437509447	2.22E-72	0.468842382
p.(N378_N380del)	0.979091215	6.32E-49	0.219506075
p.(A379_S381del)	0.238266363	3.18E-26	0.52290294
p.(N380_F382del)	1.219389992	2.04E-36	-0.339222979
p.(S381_C383del)	0.774869675	0.000226945	-0.09859347
p.(F382_Y384del)	1.099788864	1.47E-08	0.477554508
p.(C383_E385del)	0.940688741	3.34E-34	-1.196317947
p.(Y384_N386del)	1.358641521	2.25E-09	-2.913608489
p.(E385_E387del)	1.703780159	8.88E-16	-1.939147256
p.(N386_V388del)	1.541764382	9.50E-65	-1.880406909
p.(E387_A389del)	1.317391698	5.60E-14	-2.310724504
p.(A389del)	1.166404028	0	2.264798331
p.(L390del)	0.256801476	3.68E-16	1.857527313
p.(T391del)	0.156323962	7.44E-63	0.4473261
p.(S392del)	0.394865264	1.55E-14	1.213471777
p.(K393del)	0.543479297	2.22E-16	1.411374154
p.(E394del)	0.08442316	1.47E-11	-0.564009999
p.(E395del)	0.598739339	0	-0.512617585
p.(E396del)	0.531423931	3.43E-46	1.03689102
p.(E397del)	0.989988168	0	-0.451038839
p.(D398del)	0.253920017	2.25E-64	0.544355635
p.(S399del)	0.358986844	1.78E-25	0.866556104
p.(E400del)	0.245198472	1.74E-52	0.762217802
p.(N401del)	0.372307906	2.21E-53	1.168861367
p.(G402del)	0.124975525	0.00076829	0.450146008
p.(V403del)	0.866461822	2.24E-15	0.049895514
p.(P404del)	0.476023094	2.11E-32	1.386157271
p.(E405del)	0.707989796	5.09E-24	0.312249066
p.(S406del)	0.651779702	0	0.047323296
p.(T407del)	0.303937484	1.73E-20	0.894997984
p.(S408del)	0.306524867	7.57E-133	-0.126865988
p.(T409del)	0.708786235	1.46E-41	0.22278753
p.(D410del)	0.528168984	9.27E-76	0.120288613
p.(S411del)	0.444078343	9.07E-05	1.359915088
p.(P412del)	0.417335191	8.66E-49	1.026435025
p.(P413del)	0.539351812	0	1.260867243
p.(G414del)	0.123629732	2.26E-78	1.320599599
p.(I415del)	0.178863962	8.29E-18	1.258652722
p.(D416del)	0.54883435	1.09E-55	0.016308455
p.(L417del)	0.432310035	3.80E-52	0.946368556
p.(H418del)	0.261493826	1.63E-08	0.606582564
p.(N419del)	0.395882464	3.46E-13	0.545251956
p.(Q420del)	0.25329865	2.35E-14	0.395498012
p.(A421del)	0.510026575	3.44E-24	0.675620961
p.(S422del)	0.41639674	2.24E-08	1.300096578
p.(V423del)	1.373789837	0	1.98809891
p.(P424del)	0.243841984	0.000623056	1.292805674
p.(L425del)	0.529829191	2.60E-48	0.217329643
p.(E426del)	0.431849241	1.45E-36	-0.203609075
p.(P427del)	0.322075434	1.15E-05	-1.317466352
p.(R428del)	0.570647324	1.28E-11	2.041841436
p.(P429del)	0.76025594	4.44E-16	2.220868195
p.(L430del)	0.775527969	1.75E-14	2.798842117
p.(R431del)	0.501058758	3.67E-53	0.483621963
p.(R432del)	0.216149156	0.000134764	2.243720936
p.(E433del)	0.734502338	1.71E-71	0.169253091
p.(S434del)	0.720712215	0	0.973510245
p.(E435del)	0.665753972	6.66E-16	1.695925937
p.(A389_L390del)	0.846116906	0	3.221899959
p.(L390_T391del)	0.416077788	1.44E-11	2.395184134
p.(T391_S392del)	0.558730921	5.39E-45	0.567611933
p.(S392_K393del)	0.318438321	2.30E-46	0.695300643
p.(K393_E394del)	0.271261424	3.92E-32	0.810916412
p.(E394_E395del)	0.537804177	1.06E-65	0.446378333
p.(E397_D398del)	0.679627673	3.51E-46	0.003460723
p.(D398_S399del)	0.410719086	0.000282479	0.802591433
p.(S399_E400del)	0.288254581	1.42E-66	0.622347759
p.(E400_N401del)	0.118352843	2.32E-84	-0.097767798
p.(N401_G402del)	0.401670019	1.51E-34	0.647380226
p.(G402_V403del)	0.794802698	0	0.218992172
p.(V403_P404del)	0.597819631	0	0.734210377
p.(P404_E405del)	0.643617162	4.37E-59	0.213432787
p.(E405_S406del)	0.489880753	3.25E-13	0.373746346
p.(S406_T407del)	0.137545378	5.97E-48	0.659795629
p.(T407_S408del)	0.406994098	5.76E-61	0.78506713
p.(T409_D410del)	0.359355126	1.33E-59	0.24812769
p.(D410_S411del)	0.717687264	1.05E-62	0.31377163
p.(S411_P412del)	0.963452135	8.88E-16	1.08161597
p.(P412_P413del)	0.846805893	4.28E-35	-0.263034983
p.(P413_G414del)	0.608746519	5.81E-08	1.034974773
p.(G414_I415del)	0.560682949	1.10E-22	0.96407049
p.(I415_D416del)	0.308241144	7.13E-40	0.193657909
p.(D416_L417del)	0.605297107	1.41E-49	0.643336316
p.(L417_H418del)	0.449559721	1.11E-33	1.209071614
p.(H418_N419del)	0.249448063	2.85E-39	1.015043796
p.(N419_Q420del)	0.417270681	1.80E-55	-0.200764399
p.(Q420_A421del)	0.644260485	9.39E-19	0.531021213
p.(A421_S422del)	0.36670125	5.54E-35	0.799655042
p.(S422_V423del)	0.681092838	9.66E-09	-0.384518971
p.(V423_P424del)	0.935370742	1.42E-35	0.561786566
p.(P424_L425del)	0.513702009	1.11E-16	1.336661231
p.(L425_E426del)	0.718355521	1.84E-58	-0.25597847
p.(E426_P427del)	0.347977693	1.11E-16	-1.049331594
p.(P427_R428del)	0.369752584	1.64E-39	1.577926223
p.(P429_L430del)	0.756107435	0	1.045076147
p.(L430_R431del)	0.305757042	6.06E-59	1.121269529
p.(R431_R432del)	0.395416265	2.62E-21	2.741118585
p.(R432_E433del)	0.526029793	1.95E-35	0.138871398
p.(E433_S434del)	0.600026903	9.58E-51	-0.135782307
p.(S434_E435del)	0.744933043	6.67E-10	-1.623041415
p.(A389_T391del)	0.490954123	0	1.784675513
p.(L390_S392del)	0.761076004	2.45E-06	1.679244151
p.(T391_K393del)	0.410513735	5.73E-41	1.056795482
p.(S392_E394del)	0.751635273	1.14E-87	0.505197206
p.(K393_E395del)	0.686896737	4.41E-27	0.399029829
p.(E394_E396del)	0.745562967	6.74E-66	-0.246000247
p.(E396_D398del)	0.741036599	8.37E-49	0.04014721
p.(E397_S399del)	1.146312477	7.33E-09	-0.962550701
p.(D398_E400del)	0.463798516	8.42E-18	-0.477113826
p.(S399_N401del)	0.485193173	6.02E-69	0.771892391
p.(E400_G402del)	0.521292359	2.22E-16	0.40225146
p.(N401_V403del)	0.760429461	1.21E-44	0.365385299
p.(G402_P404del)	0.497023532	2.56E-72	0.657097413
p.(V403_E405del)	0.769305019	3.82E-24	0.474240482
p.(P404_S406del)	0.874043898	1.96E-94	0.068753208
p.(E405_T407del)	0.301785834	2.12E-90	0.646641974
p.(S406_S408del)	0.752661629	0	-0.35326324
p.(T407_T409del)	0.530364757	7.80E-58	0.295749075
p.(S408_D410del)	0.663777179	2.84E-71	-0.22607795
p.(T409_S411del)	0.649227619	1.34E-16	0.194795622
p.(D410_P412del)	0.796670857	2.95E-62	-0.534707614
p.(S411_P413del)	0.443185513	2.04E-08	0.734661351
p.(P412_G414del)	0.610610056	2.38E-14	0.639858618
p.(P413_I415del)	0.629368678	3.54E-41	0.638740765
p.(G414_D416del)	0.158398778	3.21E-11	0.902536434
p.(I415_L417del)	0.615736909	1.93E-38	0.083427366
p.(D416_H418del)	0.607928158	6.36E-31	-0.324937048
p.(L417_N419del)	0.506915082	5.34E-31	0.287045484
p.(H418_Q420del)	0.354136487	0.000687722	0.441678364
p.(N419_A421del)	1.00068634	2.57E-42	0.202823223
p.(Q420_S422del)	0.544392044	6.09E-41	0.407262623
p.(A421_V423del)	0.214483072	8.63E-64	0.483890461
p.(S422_P424del)	0.662383206	1.31E-30	-0.250029217
p.(V423_L425del)	0.332885627	3.48E-19	0.912350093
p.(P424_E426del)	0.358566924	1.48E-55	0.06344703
p.(L425_P427del)	0.487486436	5.87E-21	0.344301894
p.(E426_R428del)	0.521926383	2.03E-34	0.807247558
p.(P427_P429del)	1.129340889	0	1.153760528
p.(R428_L430del)	0.681135735	6.66E-16	1.391170825
p.(P429_R431del)	0.447753315	1.35E-25	1.418864341
p.(L430_R432del)	0.777829492	2.18E-14	2.581957161
p.(R431_E433del)	0.703496698	5.72E-39	0.66234214
p.(R432_S434del)	0.72124117	9.03E-13	0.561430952
p.(A22A)	0.077130578	1.06E-10	0.171626105
p.(A22R)	0.316007704	6.58E-24	1.421849377
p.(A22N)	0.292952861	2.01E-09	0.545619699
p.(A22D)	0.261680035	1.29E-09	1.253864996
p.(A22C)	0.63102278	8.26E-79	-0.668381994
p.(A22Q)	0.258816433	0.000181869	1.089915448
p.(A22E)	0.253312463	2.71E-12	0.354499772
p.(A22G)	0.486566141	0.001961104	1.183402251
p.(A22H)	0.316265268	1.86E-05	1.108652139
p.(A22I)	1.427216251	9.93E-88	-1.933511801
p.(A22L)	1.184628895	9.11E-60	-1.687297172
p.(A22K)	0.372525198	0	1.302381021
p.(A22M)	0.897667742	2.53E-69	-0.371883253
p.(A22F)	1.031942481	1.34E-16	-0.345515397
p.(A22P)	0.34887711	0	0.184266842
p.(A22S)	0.426349241	0	1.210924475
p.(A22T)	0.142871713	1.02E-31	1.272928832
p.(A22W)	0.759080366	1.41E-46	-1.263888545
p.(A22Y)	0.861272805	1.08E-161	-0.439400603
p.(A22V)	0.47299633	4.50E-73	-0.953886039
p.(A25A)	0.254761053	8.67E-39	1.022726381
p.(A25R)	0.401114958	2.25E-52	0.794248674
p.(A25N)	0.751938649	0	3.086396577
p.(A25D)	0.278963791	1.37E-86	-0.111733589
p.(A25C)	0.386049069	2.53E-42	0.479348101
p.(A25Q)	0.396338059	4.66E-12	2.437878633
p.(A25E)	0.336526307	0.000278753	1.772682187
p.(A25G)	0.263440827	0.000332071	1.009712386
p.(A25H)	0.153757291	2.07E-50	1.651939074
p.(A25I)	0.644345614	1.38E-28	-0.440175657
p.(A25L)	1.065454599	1.36E-27	-0.226375377
p.(A25K)	0.376628561	2.26E-72	0.519780906
p.(A25M)	0.35218033	4.21E-37	0.213652207
p.(A25F)	0.80409957	1.05E-109	-0.038160455
p.(A25P)	0.705884631	0	2.865801184
p.(A25S)	0.480651768	5.55E-17	2.199703958
p.(A25T)	0.274876564	1.05E-16	1.603927197
p.(A25W)	0.955733017	5.78E-44	0.351620355
p.(A25Y)	0.29656384	2.83E-140	0.389593538
p.(A25V)	0.779911508	8.83E-87	-0.290152433
p.(A27A)	0.15948056	0	0.31983895
p.(A27R)	0.789756094	0	1.295524809
p.(A27N)	0.330780264	8.33E-17	1.325949797
p.(A27D)	0.334252536	1.68E-28	0.331910757
p.(A27C)	0.431190733	1.17E-11	-0.356298914
p.(A27Q)	0.250500475	6.41E-20	1.107117192
p.(A27E)	0.868321933	2.22E-16	2.432542974
p.(A27G)	0.579781852	0	1.77802185
p.(A27H)	0.412707459	6.79E-20	0.93961722
p.(A27I)	1.037118642	4.41E-88	0.027869839
p.(A27L)	0.717756502	8.50E-68	-0.344442191
p.(A27K)	0.39662752	1.10E-166	0.684436117
p.(A27M)	0.639743439	8.03E-80	-0.261452019
p.(A27F)	0.946022511	1.01E-72	-0.232888087
p.(A27P)	0.636562634	0	0.952822944
p.(A27S)	0.741774206	1.11E-15	0.704545229
p.(A27T)	0.451371903	2.78E-16	1.925683242
p.(A27W)	0.920441171	1.34E-93	-0.517666861
p.(A27Y)	0.728515276	6.62E-184	-0.561331134
p.(A27V)	0.123165573	1.83E-29	0.535081504
p.(R40A)	0.283983685	2.56E-11	1.340285423
p.(R40R)	0.146067691	2.00E-72	-0.3553345
p.(R40N)	0.213425834	3.42E-11	1.259139625
p.(R40D)	0.296707239	1.07E-07	1.465740732
p.(R40C)	0.210257294	9.53E-13	-0.724310449
p.(R40Q)	0.663438923	0	0.660816871
p.(R40E)	0.467676437	0	2.887540375
p.(R40G)	0.050551724	1.59E-19	1.234274233
p.(R40H)	0.297740253	9.16E-14	1.388467624
p.(R40I)	0.48816608	9.37E-36	0.744670124
p.(R40L)	0.132541433	4.14E-10	0.10383373
p.(R40K)	0.265838086	4.33E-05	1.361434652
p.(R40M)	0.198409679	3.98E-11	0.315679964
p.(R40F)	0.559885245	4.56E-62	-0.090444465
p.(R40P)	0.405024125	0.001170454	0.047962107
p.(R40S)	0.286160187	9.12E-40	1.579015049
p.(R40T)	0.245332698	1.87E-15	1.954867826
p.(R40W)	0.382474779	1.60E-111	0.094843852
p.(R40Y)	0.531317579	8.27E-52	0.590606773
p.(R40V)	0.25556268	5.08E-29	1.177624423
p.(R44A)	0.270183106	2.42E-15	2.376490612
p.(R44R)	0.168799698	0	0.187343976
p.(R44N)	0.141582636	1.39E-11	1.357243199
p.(R44D)	0.261688552	0.000772716	1.899135564
p.(R44C)	0.227264438	2.18E-79	0.526984604
p.(R44Q)	0.411181016	1.39E-16	0.353791012
p.(R44E)	0.487522939	7.16E-16	1.63987278
p.(R44G)	0.374259784	3.20E-08	1.632782313
p.(R44H)	0.265157716	0	1.008256103
p.(R44I)	0.141114272	2.06E-09	0.709894518
p.(R44L)	0.232697776	0	-0.014964729
p.(R44K)	0.496063459	2.87E-35	0.386573412
p.(R44M)	0.409183386	6.44E-51	0.653812997
p.(R44F)	0.287102555	1.15E-12	0.617681305
p.(R44P)	0.214495426	1.22E-63	0.365148559
p.(R44S)	0.501256642	0	1.891031447
p.(R44T)	0.105103834	5.63E-17	1.430325835
p.(R44W)	0.091188064	2.56E-46	-0.50543756
p.(R44Y)	0.302535472	1.67E-07	0.364987014
p.(R44V)	0.990159743	0	2.297557914
p.(R46A)	0.56874144	8.42E-35	-1.608002866
p.(R46R)	0.22718456	4.16E-17	0.313784763
p.(R46N)	0.708232879	2.99E-10	-2.916768947
p.(R46D)	0.785656081	1.11E-67	-3.418148509
p.(R46C)	0.771582692	7.36E-73	-1.608571935
p.(R46Q)	0.43872311	2.05E-38	-2.730749973
p.(R46E)	1.173938867	0	-2.183906958
p.(R46G)	0.569991024	8.62E-69	-2.514778768
p.(R46H)	0.791579793	7.40E-06	-0.971662249
p.(R46I)	0.522838889	1.41E-09	-4.830767481
p.(R46L)	0.42379006	1.17E-31	-4.046245459
p.(R46K)	0.960814074	7.02E-09	-3.183842367
p.(R46M)	0.693106912	3.97E-05	-1.989459746
p.(R46F)	1.039318782	0	-3.536398446
p.(R46P)	0.947580048	4.16E-45	-1.115268619
p.(R46S)	0.220196325	1.28E-79	-2.70011577
p.(R46T)	0.777227181	1.06E-09	-3.582816457
p.(R46W)	0.62919006	4.62E-37	-3.289282077
p.(R46Y)	1.47575058	0	-2.069866104
p.(R46V)	2.233762005	3.55E-15	-3.489456801
p.(R5A)	0.568721752	1.11E-16	1.420077362
p.(R5R)	0.104192627	1.64E-05	0.375082932
p.(R5N)	0.296752278	5.50E-13	0.923184748
p.(R5D)	0.501601178	3.62E-10	2.606495172
p.(R5C)	0.675189683	6.32E-62	0.180790246
p.(R5Q)	0.199085957	3.91E-29	-0.521413014
p.(R5E)	0.554306251	2.22E-16	2.667949791
p.(R5G)	0.890388554	0	1.844662369
p.(R5H)	0.479670283	3.60E-63	0.585474308
p.(R5I)	0.611530617	3.24E-81	0.427924836
p.(R5L)	0.506575016	6.70E-49	-0.593748886
p.(R5K)	0.816162813	0	0.844093372
p.(R5M)	0.332199161	1.47E-13	-0.737830327
p.(R5F)	0.509899341	4.18E-14	-0.359219788
p.(R5P)	0.713961312	0	1.940122445
p.(R5S)	0.248565612	1.13E-07	0.986443965
p.(R5T)	0.530538587	0	2.102784677
p.(R5W)	1.264275462	3.67E-20	-1.376399065
p.(R5Y)	0.922166607	3.28E-82	-0.160757912
p.(R5V)	0.505487752	7.04E-81	0.104185168
p.(R8A)	0.238420356	8.31E-34	0.588733076
p.(R8R)	0.173023799	1.81E-13	0.219384245
p.(R8N)	0.459857444	0	0.587265258
p.(R8D)	0.272764416	2.82E-53	1.611640766
p.(R8C)	0.648550785	2.31E-81	-0.000294674
p.(R8Q)	0.123571042	1.48E-26	-0.585756399
p.(R8E)	0.265173184	5.55E-17	1.594737332
p.(R8G)	0.840694286	9.03E-66	-0.134053104
p.(R8H)	1.352070983	1.36E-50	0.141736104
p.(R8I)	0.609759738	4.73E-158	-0.286652212
p.(R8L)	0.609777698	1.09E-58	-0.500387676
p.(R8K)	0.496879563	7.28E-76	-0.229416549
p.(R8M)	0.698650713	5.14E-54	-0.036076598
p.(R8F)	0.861269976	5.63E-179	-0.278972311
p.(R8P)	0.799684105	6.09E-93	-0.329503481
p.(R8S)	0.72099868	0	1.774801148
p.(R8T)	0.231025663	5.12E-87	0.151123458
p.(R8W)	0.319751435	5.20E-33	-1.01569638
p.(R8Y)	1.389339842	6.74E-49	0.341540091
p.(R8V)	0.642733539	8.19E-94	-0.139055688
p.(N28A)	0.239976207	1.28E-41	0.897812363
p.(N28R)	0.369232538	4.06E-90	0.323739833
p.(N28N)	0.114767869	7.51E-60	-0.642119386
p.(N28D)	0.491206297	2.09E-13	2.120237066
p.(N28C)	0.407531878	3.68E-71	-0.472110146
p.(N28Q)	0.282112031	2.90E-18	0.361813826
p.(N28E)	0.422194316	1.64E-21	2.141432479
p.(N28G)	0.261715801	5.14E-10	1.342879666
p.(N28H)	0.376489161	7.21E-11	0.623679287
p.(N28I)	0.845916375	1.32E-33	-0.916439116
p.(N28L)	0.840157167	4.92E-64	-0.627222173
p.(N28K)	0.4277139	1.65E-43	-0.079437354
p.(N28M)	0.860268683	4.78E-68	-0.411271307
p.(N28F)	0.783617988	5.00E-60	-1.109436099
p.(N28P)	0.349363105	5.74E-64	1.617861379
p.(N28S)	0.264162091	1.27E-07	1.34356314
p.(N28T)	0.251776836	5.67E-36	0.966337653
p.(N28W)	1.098496517	7.65E-37	-1.563533883
p.(N28Y)	0.976603283	2.75E-94	-0.252717763
p.(N28V)	0.802899312	2.80E-72	-0.334995134
p.(N32A)	0.294670028	5.97E-10	0.40313006
p.(N32R)	0.617908716	1.43E-36	0.653171565
p.(N32N)	0.145381726	1.49E-08	1.000457959
p.(N32D)	0.28329933	1.94E-62	0.846836024
p.(N32C)	0.526478382	1.43E-26	0.479483513
p.(N32Q)	0.239555282	4.78E-27	0.641163237
p.(N32E)	1.026766985	0	2.854044336
p.(N32G)	0.494600275	1.67E-16	0.10753428
p.(N32H)	0.607557146	1.83E-105	0.329010186
p.(N32I)	0.423708554	5.55E-17	0.860299554
p.(N32L)	0.435821193	5.64E-50	-0.220011978
p.(N32K)	0.446053451	3.64E-40	0.304526805
p.(N32M)	0.370931954	7.37E-16	0.13228833
p.(N32F)	0.956637738	3.47E-62	-0.388995245
p.(N32P)	0.534462573	0	1.009059575
p.(N32S)	0.295291473	2.21E-08	1.215312708
p.(N32T)	0.472840255	1.67E-16	1.845872691
p.(N32W)	1.128862718	3.39E-88	-0.379207072
p.(N32Y)	0.762352304	1.79E-59	-0.381822794
p.(N32V)	0.245948635	1.19E-12	1.143695061
p.(N7A)	0.374036756	2.63E-36	0.516207312
p.(N7R)	0.198564418	3.23E-28	1.571605363
p.(N7D)	0.272001054	5.28E-14	1.589204935
p.(N7C)	0.272901955	2.34E-115	-0.138260972
p.(N7Q)	0.397852839	1.94E-28	0.411589921
p.(N7E)	0.901454759	4.44E-16	2.9327992
p.(N7G)	0.202646677	0	1.641838116
p.(N7H)	0.260188266	8.77E-67	1.162040908
p.(N7I)	0.894620933	5.40E-82	-0.588385191
p.(N7L)	0.859024549	1.63E-72	-0.143937582
p.(N7K)	0.61418626	0	1.883081348
p.(N7M)	0.621852953	1.13E-48	-0.00528383
p.(N7F)	0.933411731	1.53E-14	-0.610131711
p.(N7P)	0.251167286	1.74E-71	0.627787694
p.(N7S)	0.408427126	0	-0.080610159
p.(N7T)	0.141915148	3.01E-24	1.746361452
p.(N7W)	1.027504022	3.63E-75	0.091026079
p.(N7Y)	0.99830825	3.71E-33	-0.622534386
p.(N7V)	0.857395282	1.78E-67	-0.325948862
p.(D17A)	0.460953381	3.18E-70	0.146454332
p.(D17R)	0.466425707	7.76E-39	-0.328945836
p.(D17N)	0.136179886	9.97E-12	-0.561015127
p.(D17C)	0.297572198	1.81E-42	0.062893303
p.(D17Q)	0.451204036	1.55E-63	0.589411291
p.(D17E)	0.285692704	6.72E-20	0.588819201
p.(D17G)	0.617545201	1.78E-53	0.094230377
p.(D17H)	0.558930267	2.97E-101	0.215610309
p.(D17I)	0.977824332	1.30E-68	-0.390212036
p.(D17L)	0.930858315	3.00E-46	-0.696337439
p.(D17K)	0.604228379	9.50E-96	0.10379121
p.(D17M)	0.772676341	1.63E-51	-0.246153375
p.(D17F)	1.057818965	3.58E-82	-0.282847023
p.(D17P)	0.260507627	3.39E-67	-0.087135283
p.(D17S)	0.7508597	2.85E-27	0.087342427
p.(D17T)	0.749496397	6.09E-61	0.579085121
p.(D17W)	0.88071798	6.26E-53	-1.151909802
p.(D17Y)	0.625086842	2.32E-58	-0.559201249
p.(D17V)	0.653711883	4.37E-89	0.331150768
p.(C43A)	0.34965304	0	1.260608159
p.(C43R)	0.086874401	1.47E-84	-0.314724461
p.(C43N)	0.227812333	4.16E-17	1.289249196
p.(C43D)	0.288734002	2.32E-06	1.652670691
p.(C43C)	0.03883076	1.32E-14	-0.579715545
p.(C43Q)	0.269797025	1.30E-12	0.41311073
p.(C43E)	0.331707456	4.64E-06	2.652643935
p.(C43G)	0.344211051	3.36E-14	1.206907667
p.(C43H)	0.38469264	1.05E-12	0.507699695
p.(C43I)	0.501122039	1.67E-16	1.26621461
p.(C43L)	0.560907463	3.94E-37	0.202113485
p.(C43K)	0.250170608	2.86E-41	0.980848037
p.(C43M)	0.334855058	2.68E-31	0.806638156
p.(C43F)	0.132382077	1.24E-13	-0.301701284
p.(C43P)	0.491333675	1.67E-16	1.736959668
p.(C43S)	0.346541409	5.55E-17	-0.016742061
p.(C43T)	0.487560641	1.67E-16	1.65402575
p.(C43W)	0.214483547	2.91E-27	-0.110132364
p.(C43Y)	0.463521777	5.44E-52	0.36074251
p.(C43V)	0.472883086	0	1.871510369
p.(Q41A)	0.337177814	5.53E-08	0.761179564
p.(Q41R)	0.45540347	2.69E-67	0.145501422
p.(Q41N)	0.320407198	1.96E-59	0.857685742
p.(Q41D)	0.46427596	0	1.914844589
p.(Q41C)	0.984369119	1.83E-150	-0.147206029
p.(Q41Q)	0.297099458	0	0.588958667
p.(Q41E)	0.152597685	1.42E-07	1.349540185
p.(Q41G)	0.14715573	0.000273774	1.045696226
p.(Q41H)	0.258260512	1.10E-58	0.007371331
p.(Q41I)	0.512052814	4.50E-27	0.7361575
p.(Q41L)	0.555187663	1.90E-63	-0.097471254
p.(Q41K)	0.198344535	1.11E-07	-0.788313552
p.(Q41M)	0.419237468	5.31E-47	0.457433205
p.(Q41F)	0.743604405	3.68E-99	-0.144621797
p.(Q41P)	0.130234476	6.45E-11	0.622842789
p.(Q41S)	0.557225989	0	0.639521226
p.(Q41T)	0.241115869	1.69E-73	0.993900427
p.(Q41W)	0.789778304	5.46E-51	-0.36067556
p.(Q41Y)	0.837893632	1.14E-70	0.111628972
p.(Q41V)	0.306065496	6.34E-07	0.409312795
p.(Q42A)	0.148235442	2.13E-41	0.374517727
p.(Q42R)	0.361156294	3.60E-16	0.644149474
p.(Q42N)	0.182187568	1.29E-43	0.627724225
p.(Q42D)	0.861402041	0	2.371106594
p.(Q42C)	0.427749182	1.38E-52	0.593209929
p.(Q42E)	0.501251671	1.11E-16	2.211746836
p.(Q42G)	0.334864273	2.82E-35	1.264570675
p.(Q42H)	0.069978887	5.74E-37	-0.497495041
p.(Q42I)	0.331590078	5.73E-58	0.834187416
p.(Q42L)	0.396733299	1.72E-15	0.645230575
p.(Q42K)	0.349878133	3.80E-91	0.017254793
p.(Q42M)	0.427919444	1.30E-33	0.020748293
p.(Q42F)	0.769238172	1.32E-112	-0.177970897
p.(Q42P)	0.175211243	4.76E-40	1.065305466
p.(Q42S)	0.377416519	8.04E-08	0.291056887
p.(Q42T)	0.232574	6.86E-49	1.172999444
p.(Q42W)	0.732060717	1.57E-123	-0.24816611
p.(Q42Y)	0.381080514	2.91E-30	0.332942575
p.(Q42V)	0.088937334	1.01E-43	0.565613617
p.(E15A)	0.547061286	0	0.441778974
p.(E15R)	0.731421162	2.00E-59	-0.149188051
p.(E15N)	0.43126624	1.11E-16	0.362484662
p.(E15D)	0.21734387	2.61E-49	0.60034839
p.(E15C)	0.759011697	6.57E-59	-0.236522355
p.(E15Q)	0.50912786	7.20E-39	0.605232956
p.(E15E)	0.1285846	8.75E-08	-0.141344968
p.(E15G)	0.598577917	8.81E-101	0.769235405
p.(E15H)	0.596295748	1.07E-49	0.1618175
p.(E15I)	0.924350924	5.55E-37	-0.887438033
p.(E15L)	0.885028217	1.18E-65	-0.156682311
p.(E15K)	0.314000967	9.46E-64	-0.791688764
p.(E15M)	1.349676599	2.01E-79	-0.003632572
p.(E15F)	0.835874112	5.85E-53	-0.679724645
p.(E15P)	0.512950643	1.64E-43	0.338405129
p.(E15S)	0.309861486	7.89E-13	-0.172638249
p.(E15T)	0.75073213	1.43E-50	0.161698771
p.(E15W)	0.561395235	7.70E-27	-1.025825768
p.(E15Y)	0.946938482	3.07E-89	-0.755646544
p.(E15V)	0.744153116	5.82E-101	-0.458781953
p.(E16A)	0.328873811	3.25E-57	0.231494825
p.(E16R)	0.857234736	2.65E-117	-0.303652807
p.(E16N)	0.74829323	2.06E-69	-0.226828695
p.(E16D)	0.139833722	1.93E-20	0.078260747
p.(E16C)	1.131782342	1.60E-96	0.255933872
p.(E16Q)	0.538696431	1.11E-77	0.218326947
p.(E16G)	0.90772593	2.60E-37	-0.23960964
p.(E16H)	0.986507389	8.48E-79	0.135005044
p.(E16I)	0.460524985	3.07E-66	-0.682424324
p.(E16L)	0.855500809	4.33E-97	-0.536240519
p.(E16K)	0.97175861	1.47E-52	-0.442909645
p.(E16M)	0.856343427	1.78E-124	-0.318043656
p.(E16F)	0.880351988	2.29E-93	-0.617698051
p.(E16P)	0.72105432	5.83E-89	-0.063687732
p.(E16S)	1.024524037	1.21E-66	-0.26276915
p.(E16T)	0.985033284	2.93E-75	0.014011558
p.(E16W)	1.028759377	9.59E-37	-1.179095268
p.(E16Y)	0.982287635	2.83E-14	0.116902692
p.(E16V)	0.730755755	1.32E-83	-0.337959278
p.(G18A)	0.106127731	4.52E-12	-0.385306571
p.(G18R)	0.587658266	3.62E-95	0.171421985
p.(G18N)	0.581073121	5.22E-20	0.292657438
p.(G18D)	0.566541936	3.30E-116	0.068586048
p.(G18C)	0.895219103	2.78E-42	-0.608740259
p.(G18Q)	0.225568264	6.51E-06	0.089015657
p.(G18E)	0.151729027	1.74E-14	-0.209314916
p.(G18G)	0.356894281	3.68E-26	0.776901293
p.(G18H)	0.502232472	2.23E-40	0.053812192
p.(G18I)	0.905356005	3.34E-64	-0.004149195
p.(G18L)	0.82077943	1.63E-30	-1.074480758
p.(G18K)	0.763383818	1.05E-19	-0.450565814
p.(G18M)	1.141382921	1.46E-79	-0.106280789
p.(G18F)	1.111277557	2.52E-78	-0.144812075
p.(G18P)	0.770560085	2.14E-137	-0.09347523
p.(G18S)	0.754593965	4.27E-55	0.339236861
p.(G18T)	0.975401286	1.05E-38	-0.401050863
p.(G18W)	0.338723271	2.20E-56	-1.309761016
p.(G18Y)	1.23205409	6.49E-28	-0.175107548
p.(G18V)	0.84812361	7.99E-97	-0.42387793
p.(G29A)	0.456786666	1.11E-16	1.418225615
p.(G29R)	0.589062136	8.02E-96	0.085091372
p.(G29N)	0.371480586	3.34E-14	1.501352863
p.(G29D)	0.411115826	2.57E-05	2.96764983
p.(G29C)	0.962500411	1.08E-60	-0.721985498
p.(G29Q)	0.186261332	1.15E-43	0.68311946
p.(G29E)	1.142253149	0	4.180859157
p.(G29H)	0.329555607	0.00011579	0.528710468
p.(G29I)	0.859589764	8.81E-107	-0.021443315
p.(G29L)	0.873351565	4.30E-40	-0.729662487
p.(G29K)	0.88060616	3.76E-89	0.344948868
p.(G29M)	0.793033087	7.30E-70	-0.635479431
p.(G29F)	0.761395662	0.005462516	-1.65224579
p.(G29P)	0.382820621	4.08E-77	0.269103975
p.(G29S)	0.234821868	1.39E-17	-0.581255379
p.(G29T)	0.522413471	0	0.663347764
p.(G29W)	1.29357603	2.62E-42	-1.80768978
p.(G29Y)	0.686043459	6.76E-20	-1.353873553
p.(G29V)	1.037379569	2.19E-57	-0.125274003
p.(G2A)	0.226116747	3.05E-10	0.72124941
p.(G2R)	0.919570114	2.93E-32	-1.010584457
p.(G2N)	0.724819737	1.55E-29	-0.302849763
p.(G2D)	0.155224835	3.73E-28	0.044778204
p.(G2C)	1.058144476	5.60E-57	-1.426737688
p.(G2Q)	0.537227901	6.52E-11	0.139324255
p.(G2E)	0.030974604	6.25E-29	0.36733619
p.(G2G)	0.219787141	5.81E-07	0.768812561
p.(G2H)	0.923264658	3.78E-89	-0.130216548
p.(G2I)	0.72342337	5.27E-24	-0.017563111
p.(G2L)	0.63849583	2.40E-92	-1.110226197
p.(G2K)	0.951377654	9.35E-44	-0.798631317
p.(G2M)	0.984653674	6.62E-11	-1.075389213
p.(G2F)	0.880834321	8.92E-40	-1.554466932
p.(G2P)	0.415867773	6.03E-72	-0.439588674
p.(G2S)	0.541151996	2.22E-16	0.917173823
p.(G2T)	0.106354962	3.94E-137	0.318306726
p.(G2W)	0.93043604	6.44E-53	-1.802441944
p.(G2Y)	0.785972047	7.54E-12	-0.106301452
p.(G2V)	0.872456276	1.39E-21	-0.102513625
p.(G31A)	0.220477035	2.70E-33	1.089378582
p.(G31R)	0.135708402	2.06E-41	-0.741869196
p.(G31N)	0.360628945	0	0.352855012
p.(G31D)	0.573564283	1.11E-16	1.414259992
p.(G31C)	0.779072602	4.38E-79	0.104386486
p.(G31Q)	0.416341213	0	0.955282167
p.(G31E)	0.141418314	1.18E-31	-0.21867719
p.(G31G)	0.151048548	8.39E-19	0.072477644
p.(G31H)	0.408694819	3.37E-79	0.638555007
p.(G31I)	0.604226672	1.82E-48	0.095854344
p.(G31L)	0.952006721	1.18E-31	-0.377783934
p.(G31K)	0.533727918	1.11E-16	0.511108806
p.(G31M)	0.390926132	3.63E-08	-0.846301757
p.(G31F)	0.462535925	1.48E-71	-0.431634631
p.(G31P)	0.208820874	4.43E-27	0.972231173
p.(G31S)	0.242609526	2.47E-37	0.360132003
p.(G31T)	0.106501159	7.03E-36	0.853214559
p.(G31W)	0.534955575	1.55E-90	-0.389919393
p.(G31Y)	1.033347064	7.57E-89	-0.174164653
p.(G31V)	0.296410978	1.03E-35	-0.10078885
p.(G33A)	0.75139218	0	0.9787811
p.(G33R)	0.601440204	2.00E-148	0.078320095
p.(G33N)	0.396462573	1.25E-31	1.035578444
p.(G33D)	0.380673062	1.78E-19	1.654986532
p.(G33C)	0.525629576	9.81E-38	0.742163848
p.(G33Q)	0.155669445	1.16E-19	0.979114418
p.(G33E)	0.251805235	1.73E-52	0.160513705
p.(G33G)	0.325076849	8.10E-09	1.303021928
p.(G33H)	0.623870774	5.65E-75	-0.125884157
p.(G33I)	0.535275428	2.50E-30	0.104965214
p.(G33L)	0.269201686	4.40E-10	0.211198488
p.(G33K)	0.618902881	5.73E-35	0.789603118
p.(G33M)	0.36059459	7.47E-10	1.202273628
p.(G33F)	0.620155569	3.82E-45	0.026925396
p.(G33P)	0.365149215	0	1.27535571
p.(G33S)	0.23447757	2.00E-15	0.80494508
p.(G33T)	0.355050605	3.19E-14	1.419849458
p.(G33W)	0.509253493	9.03E-98	-0.460979897
p.(G33Y)	0.860853374	2.69E-67	-0.024413306
p.(G33V)	0.099181189	7.40E-13	0.45292459
p.(H38A)	0.350706958	2.60E-14	1.121441965
p.(H38R)	0.353649376	9.44E-143	0.412818216
p.(H38N)	0.203853746	0.000979146	1.102584522
p.(H38D)	0.119258184	3.01E-22	1.113513127
p.(H38C)	0.260413083	2.45E-16	0.361280195
p.(H38Q)	0.188140787	1.56E-52	1.315486452
p.(H38E)	0.342454743	4.26E-14	2.054274916
p.(H38G)	0.329297003	0.000156467	1.765090198
p.(H38H)	0.142815032	2.64E-28	0.198166193
p.(H38I)	0.391104565	5.27E-28	0.156950681
p.(H38L)	0.34147892	0.00024312	0.77577869
p.(H38K)	0.458052643	0	1.691483982
p.(H38M)	0.488080645	4.31E-84	0.543810964
p.(H38F)	0.513928009	5.84E-80	0.092985818
p.(H38P)	0.151597934	8.79E-07	0.30885901
p.(H38S)	0.557330208	1.11E-16	2.502178563
p.(H38T)	0.262892982	1.58E-14	1.313130679
p.(H38W)	0.454273038	2.13E-99	-0.524972224
p.(H38Y)	0.482966007	1.42E-65	-0.342777057
p.(H38V)	0.438137055	1.57E-39	1.232226776
p.(I11A)	0.2504803	4.53E-26	1.082019457
p.(I11R)	0.860715123	5.91E-57	-0.856813389
p.(I11N)	0.507979772	1.08E-58	1.300366773
p.(I11D)	0.418901012	8.59E-07	2.098320292
p.(I11C)	0.482144452	1.62E-14	1.645250215
p.(I11Q)	0.502211216	1.01E-19	0.152588615
p.(I11E)	0.620710743	1.11E-16	2.586759561
p.(I11G)	0.777759442	0	2.037116234
p.(I11H)	0.278962903	8.22E-43	0.070777136
p.(I11I)	0.239888508	5.55E-17	-0.159590219
p.(I11L)	0.652822078	8.81E-81	-0.337482129
p.(I11K)	0.681830396	8.21E-62	-0.688120524
p.(I11M)	0.452197877	2.22E-16	1.472875111
p.(I11F)	0.413534243	0	0.978623675
p.(I11P)	0.194364281	8.50E-86	0.394042829
p.(I11S)	0.968130174	8.88E-16	2.963044664
p.(I11T)	0.102370024	1.19E-45	0.742287729
p.(I11W)	0.255614638	3.77E-18	0.778576365
p.(I11Y)	0.460525074	2.85E-08	1.179149905
p.(I11V)	0.250002385	2.03E-40	1.684261606
p.(L21A)	0.103762866	2.38E-24	0.388138454
p.(L21R)	0.414416409	1.02E-10	0.535740623
p.(L21N)	0.518607357	5.22E-48	0.279772475
p.(L21D)	0.207789687	4.44E-16	0.926810705
p.(L21C)	0.718166414	1.37E-102	-0.142682418
p.(L21Q)	0.420621227	1.22E-42	0.507923027
p.(L21E)	0.886420382	8.88E-16	1.269801308
p.(L21G)	0.444481175	3.14E-92	0.742890002
p.(L21H)	0.397548733	4.58E-28	0.960322692
p.(L21I)	0.654275271	2.47E-73	0.153468662
p.(L21L)	0.246870614	1.93E-51	-0.368682952
p.(L21K)	0.789937734	2.22E-15	0.976941799
p.(L21M)	0.24775708	1.11E-16	-0.767304441
p.(L21F)	0.495219537	5.81E-60	0.457626453
p.(L21P)	0.103432467	3.54E-08	-0.044575053
p.(L21S)	0.31663345	6.75E-70	1.21273475
p.(L21T)	0.459560573	1.96E-64	0.46861884
p.(L21W)	1.127043397	8.57E-137	0.279891181
p.(L21Y)	0.506887354	6.12E-105	-0.235633847
p.(L21V)	0.657881905	6.55E-86	0.565035154
p.(K20A)	0.279983791	2.26E-35	1.004510173
p.(K20R)	0.310833711	3.15E-98	1.241828108
p.(K20N)	0.323363971	4.30E-31	1.410012129
p.(K20D)	0.671322281	1.11E-16	0.944577631
p.(K20C)	0.566814013	6.52E-75	0.439685925
p.(K20Q)	0.300080856	0	0.931212802
p.(K20E)	0.185400194	5.08E-06	0.685838509
p.(K20G)	0.417894347	3.25E-92	0.0591562
p.(K20H)	0.275251747	1.95E-39	1.164963545
p.(K20I)	0.657554296	7.31E-75	0.037215579
p.(K20L)	1.077026325	5.61E-45	-1.149312176
p.(K20K)	0.141439024	1.26E-59	0.34010622
p.(K20M)	0.445477028	0	0.613556602
p.(K20F)	1.175359882	2.22E-25	-0.368860228
p.(K20P)	0.605578057	1.61E-107	-0.058548112
p.(K20S)	1.054797147	5.68E-58	0.337875031
p.(K20T)	0.433253658	5.10E-26	0.115156329
p.(K20W)	1.008568922	1.66E-06	-1.791750607
p.(K20Y)	0.812673473	1.34E-97	-0.181803511
p.(K20V)	0.629561698	3.13E-116	-0.604147217
p.(K34A)	0.257864469	1.50E-35	1.631522048
p.(K34R)	0.236383781	0.000141616	1.144926212
p.(K34N)	0.574877085	0	1.77044036
p.(K34D)	0.672321045	0	2.392809985
p.(K34C)	0.533017624	3.21E-27	0.709711987
p.(K34Q)	0.447242262	0	0.835427204
p.(K34E)	0.657937916	4.44E-16	2.848543202
p.(K34G)	0.319530831	2.78E-17	1.756941471
p.(K34H)	0.255955784	2.81E-58	0.736641188
p.(K34I)	0.644434251	3.35E-50	0.555820484
p.(K34L)	0.384010533	9.13E-12	1.232569837
p.(K34M)	0.398809451	0	1.594315528
p.(K34F)	0.493799472	5.70E-72	0.117400781
p.(K34P)	0.409814678	0	2.009014268
p.(K34S)	0.284044445	1.08E-06	1.250084115
p.(K34T)	0.338552861	1.30E-12	1.366899009
p.(K34W)	0.89300524	1.63E-77	-0.266984034
p.(K34Y)	0.587347739	5.67E-57	-0.270492834
p.(K34V)	0.168140023	0	1.344039445
p.(K36A)	0.101020635	3.03E-08	1.193425549
p.(K36R)	0.360311971	7.61E-25	1.136859624
p.(K36N)	0.126050235	1.45E-10	-0.460514206
p.(K36D)	0.934855329	0	2.423716006
p.(K36C)	0.121971093	2.91E-06	1.044581169
p.(K36Q)	0.512833117	1.11E-16	1.775793901
p.(K36E)	0.245775054	1.06E-104	0.624297867
p.(K36G)	0.644126597	3.33E-16	0.700474491
p.(K36H)	0.425422152	0.002485444	0.496436847
p.(K36I)	0.149704351	5.93E-29	0.81087226
p.(K36L)	0.27106839	8.80E-60	0.81468759
p.(K36M)	0.399638033	5.27E-16	0.683359028
p.(K36F)	0.51539921	1.07E-83	0.515027115
p.(K36P)	0.342624759	2.34E-36	1.283778546
p.(K36S)	0.484382296	2.22E-16	1.242582953
p.(K36T)	0.420085013	1.18E-14	1.835311331
p.(K36W)	0.951321861	6.80E-39	-0.459476561
p.(K36Y)	0.926366616	3.26E-37	-0.601580006
p.(K36V)	0.429108952	1.72E-08	1.765894112
p.(M19A)	0.663540423	4.06E-28	0.479519158
p.(M19R)	0.635959683	7.93E-57	0.073524662
p.(M19N)	0.583560794	5.22E-119	0.364930368
p.(M19D)	0.293074472	1.10E-31	-0.126458772
p.(M19C)	0.330142545	7.63E-92	0.705804043
p.(M19Q)	0.468525005	1.53E-50	0.930565369
p.(M19E)	0.733730273	5.92E-08	0.254324326
p.(M19G)	0.427909808	7.32E-92	0.701945487
p.(M19H)	0.448189228	5.82E-50	0.245679744
p.(M19I)	0.25593272	0	1.2508081
p.(M19L)	0.318264896	3.84E-26	0.852258539
p.(M19K)	0.74135004	1.32E-80	0.163344035
p.(M19F)	0.608280836	1.31E-15	-0.850428875
p.(M19P)	0.450111173	1.23E-44	0.387708594
p.(M19S)	0.454810491	7.86E-26	0.397063829
p.(M19T)	0.360636778	1.81E-30	0.970454636
p.(M19W)	0.898551463	2.26E-96	-0.912287906
p.(M19Y)	0.665561826	3.10E-78	-0.140800106
p.(M19V)	0.168080066	1.77E-43	0.83308181
p.(M24A)	0.084369338	3.40E-35	1.265719681
p.(M24R)	0.437864866	1.59E-40	0.716951695
p.(M24N)	0.141142865	3.01E-51	0.523215661
p.(M24D)	0.288706556	9.71E-17	1.215845708
p.(M24C)	0.124728847	4.73E-74	0.203626793
p.(M24Q)	0.223770147	4.28E-08	1.720371408
p.(M24E)	0.51773019	2.22E-16	2.244799498
p.(M24G)	0.246128296	4.36E-28	2.221258538
p.(M24H)	0.296995793	0.000209836	1.465137318
p.(M24I)	0.299262168	0	1.13571204
p.(M24L)	0.245578836	2.79E-07	0.762420627
p.(M24K)	0.311891373	2.47E-09	0.901845382
p.(M24F)	0.405491122	1.35E-07	0.468810504
p.(M24P)	0.343034139	5.63E-07	1.492426913
p.(M24S)	0.176312732	2.60E-41	1.119678498
p.(M24T)	0.126634954	1.80E-50	1.169395714
p.(M24W)	0.791340039	5.58E-90	-0.641993094
p.(M24Y)	0.196180122	5.76E-10	0.312895265
p.(M24V)	0.269266495	1.44E-78	0.060351236
p.(F30A)	0.90432407	4.44E-16	3.715539419
p.(F30R)	0.824620603	8.88E-16	2.988292362
p.(F30N)	0.671186069	0	3.610947001
p.(F30D)	1.226496335	0	3.451398279
p.(F30C)	0.706392132	0	2.133766601
p.(F30Q)	0.261691677	3.57E-11	3.020259669
p.(F30E)	0.757468408	2.31E-06	2.372231527
p.(F30G)	0.424899147	5.55E-17	1.273592288
p.(F30H)	0.720452243	0	2.293989997
p.(F30I)	0.24048661	1.19E-81	1.198440879
p.(F30L)	0.393465881	0	1.601365498
p.(F30K)	0.690039083	4.44E-16	2.576284466
p.(F30M)	0.658022393	0	2.976489349
p.(F30P)	0.410085909	1.09E-09	2.412644578
p.(F30S)	0.28943845	7.66E-83	0.336127499
p.(F30T)	0.465794328	2.09E-10	3.18961268
p.(F30W)	0.6286145	3.55E-112	0.090463524
p.(F30Y)	0.365286602	0	0.892696788
p.(F30V)	0.461985024	0	2.869486799
p.(F47A)	0.386651062	1.89E-09	1.154904992
p.(F47R)	0.478247207	1.13E-05	1.207473261
p.(F47N)	2.254863862	0	-2.559730266
p.(F47D)	0.735699776	1.90E-25	-3.868678112
p.(F47C)	0.445829212	7.15E-08	1.267723856
p.(F47Q)	0.513895396	6.98E-37	-1.472236349
p.(F47E)	0.807020653	4.54E-18	-1.930446242
p.(F47G)	0.901933717	6.64E-31	-2.563706265
p.(F47H)	0.246649151	4.53E-05	0.219739266
p.(F47I)	0.096832888	5.08E-11	0.361184655
p.(F47L)	0.117556053	1.92E-29	1.518363998
p.(F47K)	0.408175962	1.39E-07	-0.098191489
p.(F47M)	0.397461416	0	1.466607553
p.(F47P)	0.716007088	1.18E-60	-3.626356271
p.(F47S)	0.266456853	2.46E-46	-0.47918449
p.(F47T)	0.565911034	3.09E-11	0.44512143
p.(F47W)	0.212325684	4.56E-63	-0.068513905
p.(F47Y)	0.476275745	3.72E-18	0.3076599
p.(F47V)	0.354613762	0	0.843739406
p.(S10A)	0.906687817	1.12E-36	-0.366360348
p.(S10R)	1.083358252	1.09E-53	-0.082580532
p.(S10N)	0.33396119	3.58E-15	0.356498364
p.(S10D)	0.241288966	3.47E-22	2.119015008
p.(S10C)	0.47398203	9.36E-12	0.144463241
p.(S10Q)	0.775552544	3.38E-65	-0.025096325
p.(S10E)	0.645661966	1.48E-72	0.625102492
p.(S10G)	0.50833546	5.14E-47	0.7899068
p.(S10H)	0.714338219	2.68E-34	-0.522706374
p.(S10I)	0.727367924	8.20E-12	-0.441659855
p.(S10L)	0.937236948	7.51E-70	-0.336958042
p.(S10K)	0.590156535	1.68E-97	-0.277844283
p.(S10M)	0.697050377	1.01E-11	0.557777458
p.(S10F)	0.891933374	1.37E-80	-0.722677266
p.(S10P)	0.248010203	2.67E-07	1.127239007
p.(S10S)	0.148458954	1.46E-34	0.990189617
p.(S10T)	0.676195624	4.04E-39	0.047795487
p.(S10W)	1.200674549	1.13E-52	-1.587458331
p.(S10Y)	0.648763446	3.92E-22	-1.347917459
p.(S10V)	1.081101593	5.12E-37	-0.319370729
p.(S13A)	0.63086176	0	0.944173184
p.(S13R)	0.730443325	1.39E-48	-0.482105972
p.(S13N)	0.491571253	3.08E-08	0.498078521
p.(S13D)	0.392086074	8.33E-17	0.705727378
p.(S13C)	0.307537214	1.32E-60	0.492229895
p.(S13Q)	0.186577516	8.33E-69	0.633951108
p.(S13E)	0.355770975	1.79E-11	0.976678876
p.(S13G)	0.354852517	2.61E-39	0.759741498
p.(S13H)	0.964713971	6.37E-64	-0.063952383
p.(S13I)	0.663476532	5.39E-12	0.359407777
p.(S13L)	1.191151613	1.38E-46	0.133281153
p.(S13K)	0.899061678	1.33E-64	-0.391378627
p.(S13M)	0.845763521	5.41E-16	0.243332812
p.(S13F)	0.612298909	2.65E-49	-0.787880364
p.(S13P)	0.510316345	1.48E-149	-0.542248592
p.(S13S)	0.378492133	0.000742252	1.492528989
p.(S13T)	0.528046975	0	0.513125011
p.(S13W)	1.013569423	1.68E-102	-0.32994131
p.(S13Y)	0.75630563	5.59E-88	0.039929254
p.(S13V)	0.808802014	2.09E-92	0.071088803
p.(S14A)	0.421797296	1.16E-13	1.014362349
p.(S14R)	0.262286517	8.55E-27	0.012842245
p.(S14N)	0.511558575	5.17E-111	0.105891182
p.(S14D)	0.380278567	5.10E-33	0.819626432
p.(S14C)	0.074053563	2.69E-66	0.800065217
p.(S14Q)	0.252322349	0.000727091	0.528185587
p.(S14E)	0.470229982	0	0.623856732
p.(S14G)	0.214858176	0	0.324649147
p.(S14H)	0.228755692	6.13E-08	-0.121983135
p.(S14I)	0.251017692	5.55E-17	-0.134303394
p.(S14L)	0.468432731	1.56E-07	0.788080897
p.(S14K)	0.3668245	5.89E-08	0.524169494
p.(S14M)	0.265916943	1.63E-12	1.517833275
p.(S14F)	0.717189079	3.07E-63	-0.37761348
p.(S14P)	0.155189276	1.12E-24	1.364102576
p.(S14S)	0.157079229	1.12E-15	-0.569147478
p.(S14T)	0.599689649	0	1.7966385
p.(S14W)	0.659210091	2.01E-78	-0.764912939
p.(S14Y)	0.689468966	3.33E-98	-0.18821222
p.(S14V)	0.406636926	1.39E-16	1.222225132
p.(S35A)	0.264195316	3.03E-38	1.022507698
p.(S35R)	0.314749751	2.55E-38	0.84006026
p.(S35N)	0.434117938	0	-0.036129756
p.(S35D)	0.336618564	4.24E-153	2.054124514
p.(S35C)	0.410425926	1.61E-14	0.143024872
p.(S35Q)	0.54251952	2.94E-43	0.562468172
p.(S35E)	1.20150882	2.66E-15	3.32315039
p.(S35G)	0.797362418	1.42E-39	0.357874868
p.(S35H)	0.417386636	9.98E-100	0.454764982
p.(S35I)	0.538756007	1.65E-116	0.344902002
p.(S35L)	0.326092433	1.34E-103	0.163206526
p.(S35K)	0.621124511	0	1.48037386
p.(S35M)	0.41552701	4.39E-24	0.423526324
p.(S35F)	0.429119837	2.85E-82	0.008465203
p.(S35P)	0.311667936	1.27E-83	0.774362553
p.(S35S)	0.370877621	1.82E-09	0.761011871
p.(S35T)	0.4447274	3.31E-60	0.409932578
p.(S35W)	0.823240588	8.48E-60	0.017642544
p.(S35Y)	0.397418059	4.62E-63	-0.627860575
p.(S35V)	0.506323047	2.84E-47	0.863164695
p.(S3A)	0.646391333	6.47E-77	0.420316928
p.(S3R)	1.047373167	1.47E-06	-1.630094905
p.(S3N)	0.455890907	1.55E-69	-0.067894595
p.(S3D)	0.49436088	0	1.35518421
p.(S3C)	1.402155539	2.94E-60	-1.653044106
p.(S3Q)	0.433104883	5.95E-60	0.13040311
p.(S3E)	0.254141784	0.000135097	2.124911499
p.(S3G)	0.589240627	1.17E-36	-0.012927562
p.(S3H)	0.653688385	1.08E-78	-0.258749864
p.(S3I)	0.914804827	1.40E-42	-1.620313103
p.(S3L)	0.786773004	6.47E-50	-1.027169388
p.(S3K)	0.647483826	1.96E-43	-0.755410388
p.(S3M)	0.840407414	9.07E-86	-0.248497947
p.(S3F)	1.157457567	7.38E-91	-1.684258947
p.(S3P)	0.818927236	3.15E-86	-0.284497332
p.(S3T)	0.560602605	2.18E-131	-0.096054611
p.(S3W)	1.302236078	9.09E-82	-1.832738331
p.(S3Y)	0.870641665	3.60E-116	-1.301257118
p.(S3V)	0.758851273	4.13E-134	-1.022737688
p.(S45A)	0.495090239	0	0.484888706
[truncated: 9,056 more rows]
