# Supplementary material for: DIMPLE: deep insertion, deletion, and missense mutation libraries for exploring protein variation in evolution, disease, and biology
Source: Genome Biol. 2023 Feb 24;24:36. doi: 10.1186/s13059-023-02880-6 (PMC9951526; doi:10.1186/s13059-023-02880-6)
Supplement: Supplementary file 4 — Additional file 4: Table S1. Inputs and outputs from test running DIMPLE. As discussed within the text, we tested the computational DIMPLE pipeline by including 25 genes. Within this table is their length, GC content, number variants DIMPLE generated, and the number of sub libraries for the gene. [file 13059_2023_2880_MOESM4_ESM.xlsx]

## Sheet: Sheet1
Target gene	Number of sublibraries	Designed Library Variants	GC Content	length	sequence
ABeta_42			0.43	129	ATGGATGCAGAATTCCGACATGACTCAGGATATGAAGTTCATCATCAAAAATTGGTGTTCTTTGCAGAAGATGTGGGTTCAAACAAAGGTGCAATCATTGGACTCATGGTGGGCGGTGTTGTCATAGCG
ASIC1a			0.48	1638	ATGGAATTGAAAGCCGAAGAGGAAGAGGTCGGAGGTGTTCAACCAGTTTCTATCCAAGCATTCGCCTCAAGTTCCACTTTGCACGGGTTGGCACACATATTCTCTTACGAACGCCTCAGCCTCAAACGAGCTCTTTGGGCTCTTTGCTTTCTGGGGTCACTTGCTGTTCTTCTTTGCGTTTGTACCGAAAGGGTTCAGTATTATTTCCATTATCATCATGTTACTAAACTCGACGAAGTCGCCGCATCACAGTTGACCTTCCCTGCTGTAACCCTTTGCAATCTGAACGAATTTAGATTTAGCCAAGTTTCTAAAAACGATCTCTATCACGCCGGTGAACTTCTCGCCCTCTTGAATAATCGCTATGAGATTCCCGATACACAAATGGCAGATGAAAAG…
ASIC2a			0.46	1560	ATGGATCTGAAGGAAAGCCCCAGTGAGGGTAGTCTTCAACCATCAAGTATACAAATATTCGCTAATACATCTACCCTGCATGGGATTCGCCATATATTCGTTTATGGCCCTTTGACCATCAGGCGCGTACTCTGGGCAGTAGCATTTGTCGGCTCCCTGGGTTTGTTGCTCGTTGAGAGTTCCGAAAGGGTCAGCTATTATTTCTCATATCAGCACGTTACAAAAGTAGATGAAGTTGTGGCCCAGAGTCTGGTCTTCCCAGCTGTAACCTTGTGTAATCTCAACGGGTTCCGGTTCTCAAGGTTGACTACCAATGACTTGTATCATGCAGGTGAGCTTCTTGCTCTGCTGGACGTAAATCTCCAGATTCCAGACCCCCACCTCGCCGACCCTAGCGTT…
ABCG2			0.43	1968	ATGTCTTCCAGTAATGTCGAAGTTTTTATCCCAGTGTCACAAGGAAACACCAATGGCTTCCCCGCGACAGCTTCCAATGACCTGAAGGCATTTACTGAAGGAGCTGTGTTAAGTTTTCATAACATCTGCTATCGAGTAAAACTGAAAAGTGGCTTTCTACCTTGTCGAAAACCAGTTGAGAAAGAAATATTATCGAATATCAATGGGATCATGAAACCTGGACTCAACGCCATCCTGGGACCCACAGGTGGAGGCAAATCTTCGTTATTAGATGTCTTAGCTGCAAGGAAAGATCCAAGTGGATTATCTGGAGATGTTCTGATAAATGGAGCACCGCGACCTGCCAATTTCAAATGTAATTCAGGTTACGTGGTACAAGATGATGTTGTGATGGGCACT…
DHFR			0.49	564	ATGGTGCGTCCGTTAAACTGCATTGTCGCTGTGTCACAAAACATGGGGATTGGGAAGAATGGCGACCTCCCATGGCCGCCGCTGCGGAACGAATTCAAATACTTCCAACGGATGACGACGACCTCGTCAGTGGAGGGCAAGCAAAACCTCGTGATTATGGGCCGCAAGACGTGGTTCAGTATCCCGGAAAAGAACCGCCCTCTTAAAGACCGGATCAATATTGTGCTTTCCCGGGAGTTGAAAGAACCGCCGCGTGGCGCACATTTCCTGGCAAAAAGTCTTGACGACGCACTTCGTTTAATTGAGCAACCGGAGTTGGCATCAAAAGTGGACATGGTGTGGATTGTTGGCGGCAGTAGTGTTTACCAGGAAGCCATGAACCAGCCAGGCCATCTTCGC…
GPR161			0.53	1680	atgaagacgatcatcgccctgagctacatcttctgcctggtattcgccgactacaaggacgatgatgacgccagcatcgatatgtcactgaactcaagtctgtcctgccgaaaagaactctctaacctcacagaggaggaagggggagaaggcggcgtgataattacgcagttcattgccatcatcgtgataaccatattcgtatgtttgggaaacctcgtcattgtggtgaccctgtataaaaaatcataccttcttaccctgtccaacaaattcgtcttcagtctgacactcagtaacttcctgcttagcgtgctggtgctgccttttgtcgtgactagttcaatcagaagggagtggatctttggagtcgtgtggtgcaacttttccgcattgctc…
Hikeshi			0.43	594	ATGTTTGGCTGCTTGGTGGCGGGGAGGCTGGTGCAAACAGCTGCACAGCAAGTGGCAGAGGATAAATTTGTTTTTGACTTACCTGATTATGAAAGTATCAACCATGTTGTGGTTTTTATGCTGGGAACAATCCCATTTCCTGAGGGAATGGGAGGATCTGTCTACTTTTCTTATCCTGATTCAAATGGAATGCCAGTATGGCAACTCCTAGGATTTGTCACGAATGGGAAGCCAAGTGCCATCTTCAAAATTTCAGGTCTTAAATCTGGAGAAGGAAGCCAACATCCTTTTGGAGCCATGAATATTGTCCGAACTCCATCTGTTGCTCAGATTGGAATTTCAGTGGAATTATTAGACAGTATGGCTCAGCAGACTCCTGTAGGTAATGCTGCTGTATCC…
Kir2.1			0.47	1320	ATGGGatcAGTGCGAACCAATCGGTATTCTATCGTATCAAGCGAGGAGGACGGGATGAAACTGGCAACCATGGCTGTAGCCAACGGTTTTGGGAATGGGAAATCTAAGGTGCATACCCGCCAACAGTGCCGGTCACGCTTTGTCAAGAAAGATGGCCACTGTAATGTGCAGTTCATAAACGTGGGGGAAAAGGGTCAACGGTACTTGGCCGATATTTTCACAACCTGCGTTGATATCCGCTGGCGCTGGATGTTGGTTATTTTTTGTCTCGCCTTCGTACTGTCTTGGCTCTTCTTTGGCTGCGTTTTTTGGTTGATCGCTTTGTTGCATGGAGATTTGGACACCGATTATAAAGATGATGATGATAAATCCAAGGTATCCAAGGCCTGTGTCTCCGAA…
Kir2.2			0.49	1323	atgaccgccgcatctcGGGCCAACCCATACAGTATCGTAAGTAGTGAGGAGGACGGCCTGCATTTGGTAACCATGTCCGGGGCCAACGGCTTTGGAAACGGTAAAGTGCACACCCGGCGCAGATGCAGAAACAGGTTCGTTAAGAAAAATGGGCAGTGCAATATAGAGTTCGCAAATATGGATGAAAAAAGTCAACGGTATCTTGCAGATATGTTCACAACATGCGTTGATATACGATGGCGCTACATGCTCTTGATTTTCTCACTGGCATTTCTGGCTTCCTGGCTCCTCTTCGGGATAATTTTTTGGGTGATCGCTGTAGCTCACGGCGACTTGGAGCCCGACTATAAGGATGACGACGACAAAGCAGAAGGGCGCGGAAGAACTCCATGCGTGATG…
Kir3.1			0.45	1527	ATGTCTGCACTTAGGCGGAAGTTCGGTGACGACTATCAGGTCGTGACCACATCCAGTTCAGGATCTGGCCTTCAGCCACAAGGGCCTGGTCAAGGGCCACAACAACAGTTGGTGCCAAAGAAGAAAAGACAGAGGTTCGTTGATAAGAACGGACGATGCAATGTTCAGCACGGCAATCTCGGTAGTGAAACGTCACGCTATTTGTCTGATCTCTTCACCACCTTGGTAGACCTGAAATGGAGGTGGAACCTGTTTATATTCATCCTGACTTATACAGTTGCTTGGCTCTTTATGGCTTCTATGTGGTGGGTTATAGCCTATACTAGAGGTGATCTGAATAAAGACTATAAGGACGACGATGACAAAGCTCATGTAGGGAATTATACTCCTTGCGTCGCT…
Kir3.2			0.52	2052	ATGACAATGGCTAAGTTGACCGAAAGTATGACTAACGTGCTTGAGGGGGACTCCATGGATCAGGATGTGGAGTCACCAGTTGCCATTCACCAGCCTAAGCTGCCCAAACAGGCAAGGGACGACCTCCCTCGACACATATCACGGGATCGCACTAAGAGAAAGATACAAAGGTATGTAAGGAAAGACGGGAAGTGTAATGTCCATCACGGGAACGTGAGGGAGACATATCGATACTTGACTGATATCTTCACTACACTGGTGGATCTCAAATGGAGGTTCAATCTGCTCATATTTGTCATGGTTTATACCGTCACCTGGCTTTTTTTCGGTATGATCTGGTGGCTCATAGCATATATACGGGGGGATATGGACCATATAGAGGACCCATCATGGACTCCT…
Kir6.2			0.53	1947	ATGCTCTCCAGAAAGGGGATTATACCAGAAGAATATGTCCTCACCCGGCTCGCCGAGGACCCCGCAGAACCTCGATACAGGGCACGGCAACGGAGAGCCCGGTTTGTCAGCAAGAAGGGGAACTGTAATGTGGCCCACAAGAATATTCGCGAGCAAGGTAGATTTTTGCAAGACGTGTTCACAACACTCGTAGACTTGAAATGGCCCCATACACTGCTGATTTTTACTATGAGTTTCTTGTGTAGTTGGCTTCTCTTTGCCATGGCTTGGTGGCTGATCGCATTCGCTCACGGGGATTTGTATGCCTATATGGAAAAAGGGATCACAGATCTCGCTCCTGATTATAAAGATGATGATGATAAAAGTGAAGGTACAGCCGAACCTTGTGTCACATCTATT…
Kv1.3			0.54	2502	ATGGACGAGCGGCTCAGTCTACTTCGCTCACCACCACCCCCCTCTGCTCGGCATCGGGCCCATCCCCCTCAACGGCCAGCAAGCAGCGGCGGCGCACACACCTTGGTCAATCACGGGTACGCCGAGCCCGCTGCTGGCAGGGAACTTCCTCCAGACATGACCGTCGTGCCTGGCGACCATCTTCTTGAACCCGAAGTGGCAGACGGCGGCGGCGCTCCACCCCAGGGGGGCTGTGGAGGCGGAGGATGCGATCGGTATGAGCCATTGCCCCCCTCCCTTCCAGCTGCCGGCGAGCAAGACTGCTGTGGGGAAAGAGTCGTCATAAACATTAGCGGGCTTCGATTCGAGACACAGCTTAAGACACTTTGTCAATTTCCAGAAACTCTTCTTGGGGACCCA…
nACHRa7			0.59	2313	ATGCGCTGCTCGCCGGGAGGCGTCTGGCTGGCGCTGGCCGCGTCGCTCCTGCACGTGTCCCTGCAAGGCGAGTTCCAGAGGAAGCTTTACAAGGAGCTGGTCAAGAACTACAATCCCTTGGAGAGGCCCGTGGCCAATGACTCGCAACCACTCACCGTCTACTTCTCCCTGAGCCTCCTGCAGATCATGGACGTGGATGAGAAGAACCAAGTTTTAACCACCAACATTTGGCTGCAAATGTCTTGGACAGATCACTATTTACAGTGGAATGTGTCAGAATATCCAGGGGTGAAGACTGTTCGTTTCCCAGATGGCCAGATTTGGAAACCAGACATTCTTCTCTATAACAGTGCTGATGAGCGCTTTGACGCCACATTCCACACTAACGTGTTGGTGAAT…
SLC22A1			0.57	1743	ATGCCCACCGTGGATGACATTCTGGAGCAGGTTGGGGAGTCTGGCTGGTTCCAGAAGCAAGCCTTCCTCATCTTATGCCTGCTGTCGGCTGCCTTTGCGCCCATCTGTGTGGGCATCGTCTTCCTGGGTTTCACACCTGACCACCACTGCCAGAGTCCTGGGGTGGCTGAGCTGAGCCAGCGCTGTGGCTGGAGCCCTGCGGAGGAGCTGAACTATACAGTGCCAGGCCTGGGGCCCGCGGGCGAGGCCTTCCTTGGCCAGTGCAGGCGCTATGAAGTGGACTGGAACCAGAGCGCCCTCAGCTGTGTAGACCCCCTGGCTAGCCTGGCCACCAACAGGAGCCACCTGCCGCTGGGTCCCTGCCAGGATGGCTGGGTGTATGACACGCCCGGCTCTTCC…
P2X3			0.52	2313	ATGCGCTGCTCGCCGGGAGGCGTCTGGCTGGCGCTGGCCGCGTCGCTCCTGCACGTGTCCCTGCAAGGCGAGTTCCAGAGGAAGCTTTACAAGGAGCTGGTCAAGAACTACAATCCCTTGGAGAGGCCCGTGGCCAATGACTCGCAACCACTCACCGTCTACTTCTCCCTGAGCCTCCTGCAGATCATGGACGTGGATGAGAAGAACCAAGTTTTAACCACCAACATTTGGCTGCAAATGTCTTGGACAGATCACTATTTACAGTGGAATGTGTCAGAATATCCAGGGGTGAAGACTGTTCGTTTCCCAGATGGCCAGATTTGGAAACCAGACATTCTTCTCTATAACAGTGCTGATGAGCGCTTTGACGCCACATTCCACACTAACGTGTTGGTGAAT…
P2X4			0.53	1965	ATGGCCGGTTGTTGTGCGGCCTTGGCTGCGTTCCTCTTCGAGTATGACACCCCGCGCATTGTGCTGATCAGGAGCAGAAAAGTAGGCCTGATGAACAGAGCGGTCCAGTTGCTGATCCTTGCATATGTTATCGGGTGGGTTTTTGTATGGGAGAAAGGATATCAGGAAACCGATTCTGTCGTATCCTCTGTGACAACCAAGGTCAAAGGGGTTGCGGTTACGAATACTTCAAAATTGGATTACAAGGACGACGATGACAAGGGATTCAGAATATGGGATGTAGCCGACTACGTAATCCCGGCACAAGAAGAGAACTCTCTTTTTGTTATGACCAACGTCATTCTTACAATGAATCAAACACAAGGCCTGTGTCCTGAGATTCCTGACGCGACGACGGTC…
Piezo1			0.58	7683	ATGGAGCCGCACGTGCTGGGCGCCGGGCTCTACTGGCTGTTGCTGCCCTGCACGCTCCTGGCGGCCTCCCTGTTACGCTTCAATGCTCTCTCGCTGGTCTATTTGCTGTTTCTACTGCTGCTGCCCTGGCTTCCAGGCCCCTCAAGACACAGCATACCAGGTCACACAGGTCGCCTGCTCCGTGCACTACTCTGCCTCAGCCTCCTCTTCCTGGTGGCCCACCTTGCCTTTCAGATATGCCTACACACCGTGCCTCACTGGAGATACTACGAGAGCTCCCTGGAGCCCTACCCTGACCTGGACCAGTTTCTGGGACAAAACGGTAGCCTTTGGGTGAAGGTGTCTCAACACATAGGGGTTACGAGGCTGGACCTGAAGGACATCTTTAACACCACCAGG…
Shaker			0.47	1848	ATGGCCGCCGTGGCACTGCGAGAACAACAGCTCCAACGAAATAGTCTGGATGGATACGGTTCACTGCCTAAACTGTCTAGCCAAGACGAAGAAGGTGGCGCCGGCCATGGCTTCGGTGGGGGCCCTCAGCATTTCGAGCCTATTCCCCATGACCACGACTTCTGTGAGAGAGTCGTGATCAACGTGAGTGGCCTTCGGTTTGAAACACAACTTCGAACATTGAATCAATTTCCCGATACTCTCTTGGGAGATCCCGCCCGCCGACTGCGATATTTTGACCCATTGCGAAACGAGTATTTTTTTGACCGAAGTCGACCTAGTTTTGACGCAATTCTCTATTACTATCAATCAGGAGGGCGCTTGCGCCGGCCCGTAAACGTACCACTTGATGTCTTTAGT…
Tem1			0.52	861	ATGTCGATTCAGCATTTTCGGGTGGCACTTATCCCATTCTTTGCGGCTTTCTGTTTGCCAGTATTTGCCCATCCAGAAACGCTGGTCAAAGTAAAGGACGCTGAGGATCAGTTAGGGGCCCGCGTCGGGTATATCGAGTTGGATCTTAACAGCGGTAAGATCTTGGAGTCATTCCGGCCTGAAGAGCGTTTTCCGATGATGAGCACATTCAAGGTTCTTCTGTGCGGTGCCGTACTCTCTCGGGTGGATGCAGGCCAGGAGCAGTTAGGGCGTCGTATTCACTATTCTCAAAACGATCTTGTGGAATACTCGCCGGTAACTGAGAAACACTTGACCGACGGCATGACAGTTCGGGAACTTTGCAGTGCAGCTATTACTATGTCAGACAACACGGCAGCA…
TRPV1			0.47	2526	ATGGAGCAAAGGGCAAGTCTTGACTCAGAGGAATCCGAGTCCCCTCCACAAGAGAACTCCTGTCTGGACCCCCCTGATCGGGACCCAAATTGCAAGCCCCCACCCGTAAAACCACATATCTTTACCACACGGTCCAGGACTAGGTTGTTTGGTAAGGGCGATAGCGAGGAGGCCAGCCCTCTGGACTGTCCTTACGAAGAAGGAGGGCTCGCATCATGTCCCATTATTACAGTTAGCTCAGTGCTGACTATCCAAAGACCTGGGGATGGTCCCGCTAGTGTTAGACCTTCTTCCCAGGACTCTGTTTCTGCCGGGGAAAAGCCCCCTCGCCTTTATGACAGGCGAAGCATTTTCGATGCCGTTGCCCAATCAAATTGCCAGGAGTTGGAGTCACTCCTG…
TSHR			0.48	2322	atgaagacgatcatcgccctgagctacatcttctgcctggtattcgccgactacaaggacgatgatgacgccagcatcgatATGGGGTGCAGCTCACCCCCTTGTGAATGTCATCAGGAGGAGGACTTTCGAGTGACATGCAAAGACATTCAGAGAATCCCATCACTCCCCCCAAGCACACAGACTCTGAAGCTGATCGAAACCCATCTGCGGACAATTCCTAGCCACGCCTTCTCAAATCTTCCCAACATTTCTCGCATATACGTGTCAATCGACGTAACGCTTCAGCAGTTGGAATCTCATTCCTTCTATAATCTGAGCAAGGTGACACACATTGAAATTCGGAACACTAGGAACCTCACGTACATAGATCCCGACGCACTTAAAGAACTGCCATTG…
VATD			0.44	630	ATGGGTCCGAATCCAATGAAAATGTATCCGATTGAGGGGAACAAGTCAGTCCAATTCATCAAGCCGATCTTGGAGAAGCTGGAGAATGTTGAGGTAGGTGAGTATTCGTATTACGATTCGAAAAACGGTGAGACATTTGACAAGCAAATCTTATACCATTATCCGATTCTGAACGACAAGTTGAAAATTGGAAAATTTTGCAGCATCGGACCGGGGGTCACGATCATTATGAATGGAGCAAACCATCGCATGGACGGCTCAACCTACCCTTTTAATCTTTTTGGAAATGGCTGGGAGAAGCACATGCCGAAACTGGACCAGCTGCCAATCAAAGGTGACACCATCATTGGTAATGACGTGTGGATTGGAAAAGATGTTGTAATTATGCCCGGTGTAAAA…
