# Supplementary material for: DIMPLE: deep insertion, deletion, and missense mutation libraries for exploring protein variation in evolution, disease, and biology
Source: Genome Biol. 2023 Feb 24;24:36. doi: 10.1186/s13059-023-02880-6 (PMC9951526; doi:10.1186/s13059-023-02880-6)
Supplement: Supplementary file 5 — Additional file 5: Table S2. Cost for generating DIMPLE libraries. Listed are the reagents used in generating the Kir2.1 library, the number of these reagents used per sublibrary, their estimated cost based on list prices (not-institutionally agreed discounts) as of July 26 2022, the number of reactions for a 9 sublibrary gene 436 amino acids long such as Kir2.1, and total cost for that reagent across the library. Below is listed the total estimated cost for Kir2.1, $3235.34, and cost per variant, $0.28. Both are likely largely over-estimated for academics due to using list prices. Compared to nicking mutagenesis (0.22$/variant in 2016 excluding QC sequencing) is far more expensive than a comparable gene ($0.15/variant) using DIMPLE. [file 13059_2023_2880_MOESM5_ESM.xlsx]

## Sheet: Sheet1
Reagent	how many	Unit cost ($)	how many for a 9-sublibrary gene	total
Zymo clean and concentrate	1	2	9	18
Zymo gel purification	1	2	9	18
MegaX competent cells	1	16	10	160
GXL pcr mixes	2	0.75	9	13.5
Sanger sequencing	15	4	11	660
Agilent Oligos	1248	0.17	9	1909.44
Zymo mini-preps	4	0.91	10	36.4
NEB golden gate	10	4.2	10	420
	total number variants	11232	total cost	3235.34
			cost per variant ($)	0.288047
Cost per 100 codons
Reagent	how many	Unit cost ($)	how many for 100 codons (2 sublibraries)	total
Zymo clean and concentrate	1	2	2	4
Zymo gel purification	1	2	2	4
MegaX competent cells	1	16	2	32
GXL pcr mixes	2	0.75	2	3
Sanger sequencing	15	4	4	240
Agilent Oligos	1248	0.17	2	424.32
Zymo mini-preps	4	0.91	2	7.28
NEB golden gate	10	4.2	2	84
	total number variants	2496	total cost	798.6
			cost per variant ($)	0.319952
			cost per variant (excluding QC sequencing) ($)	0.149952
	Taken from Wrenbeck et al, "Plasmid-Based One-Pot Saturation Mutagenesis" 2016		Nicking mutagenesis cost per 100 codons	455
			Nicking mutagenesis cost per variant	0.2275
