# Supplementary material for: DIMPLE: deep insertion, deletion, and missense mutation libraries for exploring protein variation in evolution, disease, and biology
Source: Genome Biol. 2023 Feb 24;24:36. doi: 10.1186/s13059-023-02880-6 (PMC9951526; doi:10.1186/s13059-023-02880-6)
Supplement: Supplementary file 6 — Additional file 6: Table S3. Primers used in this study. Primer names and their sequences are listed that were used for amplifying DNA for sequencing and those that were used for generating DIMPLE libraries. [file 13059_2023_2880_MOESM6_ESM.xlsx]

## Sheet: Sheet1
Name	Sequence
Primers for amplifying samples
cell_line_for_3	CCCTATCAGTGATAGAGAACGTATGACC
P2A_cell_line_rev	TGGTCCTGGATTTTCCTCCACATC
Landing_pad_backbone_for	actcactatagggcgaattggg
pGDP3_seq_65_F	taaccctgataaatgcttctctagaaataattttgtttaactttaaga
pGDP3_seq_65_R	CTTTGTTAGCAGCCGGATCTCAGTGGT
Library generation Primers
TrpV1_oligoP_DMS-1_F Frag2-49_56.7C	ATATAGATGCCGTCCTAGCG
TrpV1_oligoP_DMS-1_R Frag2-49_56.8C	TTCCTGTGCCCATGGTAGTAAT
TrpV1_oligoP_DMS-2_F Frag50-100_58.6C	TTGGTCATGTGCTTTTCGGG
TrpV1_oligoP_DMS-2_R Frag50-100_55.9C	ACTCAGAATCGATTCCCCG
TrpV1_oligoP_DMS-3_F Frag101-150_57.0C	TCCGACGGGGAGTATATACGG
TrpV1_oligoP_DMS-3_R Frag101-150_58.2C	TCAGGCCAAAATAATCTCCG
TrpV1_oligoP_DMS-4_F Frag151-200_57.6C	GTACATGAAACGATGGACGGG
TrpV1_oligoP_DMS-4_R Frag151-200_58.8C	TCCTCAGCGATGATCCTATGG
TrpV1_oligoP_DMS-5_F Frag201-250_56.5C	GGCGAGAGGAGATATAGAGGG
TrpV1_oligoP_DMS-5_R Frag201-250_56.5C	GCTGTGCACATATATGGTCAGG
TrpV1_oligoP_DMS-6_F Frag251-299_56.9C	TTATAATCATCCTCCCCGGCT
TrpV1_oligoP_DMS-6_R Frag251-299_58.9C	TGTGTGCTCGACAGTTGACAC
TrpV1_oligoP_DMS-7_F Frag300-348_56.7C	AAGTTTGTGGGGTAGGGAATGG
TrpV1_oligoP_DMS-7_R Frag300-348_56.9C	TACCTTTGCTAGGGAGCATAAG
TrpV1_oligoP_DMS-8_F Frag349-397_56.5C	TGTCAGGGGTAGTGTAACACTGG
TrpV1_oligoP_DMS-8_R Frag349-397_58.4C	GAAATCGCTTCTAGGCAAGTTGG
TrpV1_oligoP_DMS-9_F Frag398-446_56.3C	AGACCAGGATGGCTGATAAGT
TrpV1_oligoP_DMS-9_R Frag398-446_56.1C	CACATATACCATCTACACCACGG
TrpV1_oligoP_DMS-10_F Frag447-495_56.9C	ATGACCGTTAGTGAGGCTAGT
TrpV1_oligoP_DMS-10_R Frag447-495_56.5C	TGTCCGTCTGATGGGTAATTTGG
TrpV1_oligoP_DMS-11_F Frag496-544_57.1C	TGGCCAGATTAATTCCCAGTTGG
TrpV1_oligoP_DMS-11_R Frag496-544_56.0C	ATCTTTATGGTTCTCCCACATGG
TrpV1_oligoP_DMS-12_F Frag545-593_56.6C	TCTCATTGTCTATTCCCCGGT
TrpV1_oligoP_DMS-12_R Frag545-593_58.2C	CTCAAGTACCGACAATCATGC
TrpV1_oligoP_DMS-13_F Frag594-642_58.4C	TCTTGTTGTGATGGGAGTCAAGG
TrpV1_oligoP_DMS-13_R Frag594-642_56.5C	GTCGTCAGCCGCCTATG
TrpV1_oligoP_DMS-14_F Frag643-691_56.8C	AATGGTACATCCCTAGCAGGAG
TrpV1_oligoP_DMS-14_R Frag643-691_57.1C	TCGATGCCGTTTTTGACCC
TrpV1_oligoP_DMS-15_F Frag692-740_57.5C	TACAGGGATTTCGAGGCTTTAG
TrpV1_oligoP_DMS-15_R Frag692-740_58.7C	GCTCGGTCTGTATCTCTTAACG
TrpV1_oligoP_DMS-16_F Frag741-789_59.0C	CTCAGCTGCTCACTGGTATATGG
TrpV1_oligoP_DMS-16_R Frag741-789_57.7C	GTCTGAAAGTCCGGGTGATCT
TrpV1_oligoP_DMS-17_F Frag790-838_57.9C	GAACTTGATGTGGCAGTCTGTGG
TrpV1_oligoP_DMS-17_R Frag790-838_56.6C	GGGTCCCTAGAAAAGTCATCAG
TrpV1_geneP_Mut-1_R Frag2-49 58.1C	ATAGGTCTCGTGAGACGGCcggatctg
TrpV1_geneP_Mut-1_F Frag2-49 59.0C	ATAGGTCTCGTAAGGGCGATAGCGAGGA
TrpV1_geneP_Mut-2_R Frag50-100 56.8C	ATAGGTCTCCTAGTCCTGGACCGTGTG
TrpV1_geneP_Mut-2_F Frag50-100 59.1C	ATAGGTCTCTTTCTGCCGGGGAAAAGCC
TrpV1_geneP_Mut-3_R Frag101-150 60.3C	ATAGGTCTCTGGGAAGAAGGTCTAACACTAGC
TrpV1_geneP_Mut-3_F Frag101-150 59.2C	ATAGGTCTCAGACTGGCAAAACCTGTTTGCT
TrpV1_geneP_Mut-4_R Frag151-200 59.0C	ATAGGTCTCTTGAACTCACTGTCGGTCAACC
TrpV1_geneP_Mut-4_F Frag151-200 56.3C	ATAGGTCTCAAACCGCCCTCCATATCG
TrpV1_geneP_Mut-5_R Frag201-250 60.4C	ATAGGTCTCTAATAAGAGTCGGTGTAGCTGGC
TrpV1_geneP_Mut-5_F Frag201-250 59.6C	ATAGGTCTCTTTCCCTGGCTGCATGC
TrpV1_geneP_Mut-6_R Frag251-299 56.5C	ATAGGTCTCTCCCCGAAGTAGAATCCAGG
TrpV1_geneP_Mut-6_F Frag251-299 60.1C	ATAGGTCTCACACTAAGTTCGTTACCAGTATGTATAAC
TrpV1_geneP_Mut-7_R Frag300-348 59.2C	ATAGGTCTCGTATTGTCAGCCACTTCGACCA
TrpV1_geneP_Mut-7_F Frag300-348 61.1C	ATAGGTCTCCTTATATATTGCAACGAGAGATACATGAGC
TrpV1_geneP_Mut-8_R Frag349-397 59.1C	ATAGGTCTCCCTATTTTTCCAGAACTGGCAGC
TrpV1_geneP_Mut-8_F Frag349-397 62.0C	ATAGGTCTCTCGCTTACTCAAGTAGCGAAACC
TrpV1_geneP_Mut-9_R Frag398-446 59.3C	ATAGGTCTCAGGACGCTGTTTTTCTCACATGT
TrpV1_geneP_Mut-9_F Frag398-446 60.2C	ATAGGTCTCTCACCGCAGCAGCTTATTACC
TrpV1_geneP_Mut-10_R Frag447-495 59.1C	ATAGGTCTCATATACAGGCAATACACAAAGAAATTGA
TrpV1_geneP_Mut-10_F Frag447-495 60.2C	ATAGGTCTCTGCAGCGCAGACCTTCTTT
TrpV1_geneP_Mut-11_R Frag496-544 60.3C	ATAGGTCTCTGGATGCCTCTAAAAAAGAAGTACAC
TrpV1_geneP_Mut-11_F Frag496-544 55.7C	ATAGGTCTCCAATGGGATGGACCAATATGTTGT
TrpV1_geneP_Mut-12_R Frag545-593 60.4C	ATAGGTCTCAAAACCATAGAAGCAACGTACTCTTTG
TrpV1_geneP_Mut-12_F Frag545-593 59.1C	ATAGGTCTCTCGTAACACTTATAGAGGACGGG
TrpV1_geneP_Mut-13_R Frag594-642 60.5C	ATAGGTCTCGAGAATCCGAAGAGGAAAACAAGGT
TrpV1_geneP_Mut-13_F Frag594-642 57.9C	ATAGGTCTCTGGGCGACCTTGAGTTCAC
TrpV1_geneP_Mut-14_R Frag643-691 60.0C	ATAGGTCTCGTGAATTTAAAGAGTTCCAGGCATGTG
TrpV1_geneP_Mut-14_F Frag643-691 60.3C	ATAGGTCTCGCAAGAACATTTGGAAGCTCCAAAG
TrpV1_geneP_Mut-15_R Frag692-740 61.7C	ATAGGTCTCGCGATTTTATTGACGGTTTCGCC
TrpV1_geneP_Mut-15_F Frag692-740 58.9C	ATAGGTCTCTTAGGGTAGACGAAGTTAACTGGA
TrpV1_geneP_Mut-16_R Frag741-789 56.6C	ATAGGTCTCCGATAATCATCCTTCCCGTC
TrpV1_geneP_Mut-16_F Frag741-789 56.0C	ATAGGTCTCCCCTCGTGCCACTCCTT
TrpV1_geneP_Mut-17_R Frag790-838 57.8C	ATAGGTCTCTTCCAGTTGCGGCCACTG
TrpV1_geneP_Mut-17_F Frag790-838 61.7C	ATAGGTCTCCGAGACGtGCAACTAATTTTAGTCTAC
Kir21_oligoP_DMS-1_F Frag2-48_56.2C	AAGACTCAACCAATGACCCTTC
Kir21_oligoP_DMS-1_R Frag2-48_55.6C	CAATACTGAGCCGTGGGTT
Kir21_oligoP_DMS-2_F Frag49-98_56.0C	ACAATAACTATGGGTGCGGGG
Kir21_oligoP_DMS-2_R Frag49-98_57.9C	CCCGATGGATCTTTATACTCGG
Kir21_oligoP_DMS-3_F Frag99-147_57.4C	TGGTTGTATAGCTGAGCGATG
Kir21_oligoP_DMS-3_R Frag99-147_59.0C	GAGAGTTGCGCCGAGTTTG
Kir21_oligoP_DMS-4_F Frag148-196_57.9C	AGCTAAGACAATACCCTCGGAGG
Kir21_oligoP_DMS-4_R Frag148-196_57.2C	CCGTAAGCTCTAGAGGTTGTC
Kir21_oligoP_DMS-5_F Frag197-244_56.1C	TGGTGATAGGTAAGGATGGCA
Kir21_oligoP_DMS-5_R Frag197-244_58.0C	CATAATATCTGACGTTAGGCGTTGG
Kir21_oligoP_DMS-6_F Frag245-292_56.6C	GTCGATGGCTCCCCTTATTAC
Kir21_oligoP_DMS-6_R Frag245-292_59.3C	GACAGTCTCTCGTTTGTTCCTTAGG
Kir21_oligoP_DMS-7_F Frag293-340_56.4C	AGTTAGTGGTTGCCTCAGAATC
Kir21_oligoP_DMS-7_R Frag293-340_57.9C	ATCGCATCCCATTATCTAGCG
Kir21_oligoP_DMS-8_F Frag341-388_55.7C	GCCTTTATGTTCCATGGTCCT
Kir21_oligoP_DMS-8_R Frag341-388_58.5C	CGTCTAGCCCAGAGAGAGTC
Kir21_oligoP_DMS-9_F Frag389-436_58.6C	GAGCGGATCTGGATACGTAATTGG
Kir21_oligoP_DMS-9_R Frag389-436_57.7C	TTAGACTTGCAGTCTCATAATGGG
Kir21_geneP_Mut-1_R Frag2-48 58.1C	ATAGGTCTCGTGAGACGGCcggatctg
Kir21_geneP_Mut-1_F Frag2-48 57.8C	ATAGGTCTCAAGATGGCCACTGTAATGTGCA
Kir21_geneP_Mut-2_R Frag49-98 58.1C	ATAGGTCTCAAGCGTGACCGGCACTG
Kir21_geneP_Mut-2_F Frag49-98 61.7C	ATAGGTCTCGCTGCGTTTTTTGGTTGATCGC
Kir21_geneP_Mut-3_R Frag99-147 59.5C	ATAGGTCTCAGCCAAGACAGTACGAAGGC
Kir21_geneP_Mut-3_F Frag99-147 56.2C	ATAGGTCTCCCACTATCGGATACGGGTTC
Kir21_geneP_Mut-4_R Frag148-196 61.7C	ATAGGTCTCTCGATAGAGAAAAGGAAAGCTGCG
Kir21_geneP_Mut-4_F Frag148-196 60.5C	ATAGGTCTCATGAGACATTGGTTTTCAGTCACAACG
Kir21_geneP_Mut-5_R Frag197-244 58.3C	ATAGGTCTCTTGGGCTTAGCCATTTTTGCC
Kir21_geneP_Mut-5_F Frag197-244 59.4C	ATAGGTCTCCAGAAGGAGAGTACATACCACTCG
Kir21_geneP_Mut-6_R Frag245-292 61.7C	ATAGGTCTCCGTGATTTCAGCAGTTGTGCTCG
Kir21_geneP_Mut-6_F Frag245-292 60.5C	ATAGGTCTCACATCGACAACGCTGATTTCGAA
Kir21_geneP_Mut-7_R Frag293-340 60.2C	ATAGGTCTCGAGAGGTCATAAAGAGGAGAATCCTC
Kir21_geneP_Mut-7_F Frag293-340 61.1C	ATAGGTCTCAGCACTATTATAAGGTCGACTACTCTAG
Kir21_geneP_Mut-8_R Frag341-388 60.4C	ATAGGTCTCAACAAGACAGGTTCGTAGCGATG
Kir21_geneP_Mut-8_F Frag341-388 61.2C	ATAGGTCTCTCACATCAAAGGAAGAAGAAGAAGATT
Kir21_geneP_Mut-9_R Frag389-436 62.7C	ATAGGTCTCTCGTTCTCGTAACAGAAAGAGTTTGC
Kir21_geneP_Mut-9_F Frag389-436 61.7C	ATAGGTCTCCGAGACGtGCAACTAATTTTAGTCTAC
MOR_oligoP_DMS-1_F Frag2-49_55.5C	GACGTGTTACCCTCTCCTAG
MOR_oligoP_DMS-1_R Frag2-49_56.7C	TCGGACTCTCCCGTAGTAG
MOR_oligoP_DMS-2_F Frag50-100_58.0C	CAACGAGGTTTATTCGGAGG
MOR_oligoP_DMS-2_R Frag50-100_57.3C	TTACTCACGCGATGAATGGG
MOR_oligoP_DMS-3_F Frag101-150_57.3C	TAGAGCTATTCCCGGTTGAGG
MOR_oligoP_DMS-3_R Frag101-150_56.4C	GACTACACCTGTTATACCTCGG
MOR_oligoP_DMS-4_F Frag151-200_58.0C	TCTAGGTTTCGGCTTCATGGG
MOR_oligoP_DMS-4_R Frag151-200_55.9C	AGGGTGACTAGCGGTCAC
MOR_oligoP_DMS-5_F Frag201-250_56.9C	TTTTATGCTCTGTGTTGGCGG
MOR_oligoP_DMS-5_R Frag201-250_58.9C	AATGAGACTCGATACAGAGGGG
MOR_oligoP_DMS-6_F Frag251-300_58.6C	AATTGTGTTCGAGAAGTGCGG
MOR_oligoP_DMS-6_R Frag251-300_59.2C	CTCGTACCTCTATGATTGTTGG
MOR_oligoP_DMS-7_F Frag301-350_56.8C	ACCCAAAGAACTCGATTCCGG
MOR_oligoP_DMS-7_R Frag301-350_57.4C	TCTGTTCCTGAGTATTTGACGG
MOR_oligoP_DMS-8_F Frag351-400_56.9C	CTGAGACGATCCCTATCGAGG
MOR_oligoP_DMS-8_R Frag351-400_56.5C	GATACAAGGGAGGAATGATCGG
MOR_geneP_Mut-1_R Frag2-49 61.4C	ATAGGTCTCTCGATgctggcgtcatcatcg
MOR_geneP_Mut-1_F Frag2-49 60.5C	ATAGGTCTCacctcggtggtcgagatagc
MOR_geneP_Mut-2_R Frag50-100 56.6C	ATAGGTCTCttagggccacaagggtcg
MOR_geneP_Mut-2_F Frag50-100 59.7C	ATAGGTCTCaaaccgcaaccaatatttacatctttaatc
MOR_geneP_Mut-3_R Frag101-150 59.8C	ATAGGTCTCgtgtatctgacgataacgtacatgac
MOR_geneP_Mut-3_F Frag101-150 58.0C	ATAGGTCTCacatgttcacctccatttttaccttg
MOR_geneP_Mut-4_R Frag151-200 60.5C	ATAGGTCTCtcaattgagattacgattttgcacagaatg
MOR_geneP_Mut-4_F Frag151-200 57.8C	ATAGGTCTCtgccggtgatgttcatggc
MOR_geneP_Mut-5_R Frag201-250 61.0C	ATAGGTCTCgcgctagacagaatccaattgca
MOR_geneP_Mut-5_F Frag201-250 61.1C	ATAGGTCTCtttgttatggtcttatgatcctgcgc
MOR_geneP_Mut-6_R Frag251-300 58.8C	ATAGGTCTCatcagtactggcatgatgaaggc
MOR_geneP_Mut-6_F Frag251-300 56.9C	ATAGGTCTCttataattaaggccctggtgacc
MOR_geneP_Mut-7_R Frag301-350 56.7C	ATAGGTCTCtgaataggggtccagcaaaca
MOR_geneP_Mut-7_F Frag301-350 59.8C	ATAGGTCTCtctgcattcccacaagctctaac
MOR_geneP_Mut-8_R Frag351-400 61.9C	ATAGGTCTCaagcatcgcttgaaattctcgtcc
MOR_geneP_Mut-8_F Frag351-400 61.7C	ATAGGTCTCCGAGACGtGCAACTAATTTTAGTCTAC
VatD_oligoP_DMS-1_F Frag2-41_56.9C	TGGCATGCGCACTTACTG
VatD_oligoP_DMS-1_R Frag2-41_55.8C	CGTACCTTACGCATCCCAT
VatD_oligoP_DMS-2_F Frag42-84_56.3C	GTAAAACACAGGCCGCCAT
VatD_oligoP_DMS-2_R Frag42-84_56.4C	CTCCACGGTTTGTACAGTGTT
VatD_oligoP_DMS-3_F Frag85-126_56.7C	CACTACTCTTAGCCCGCTC
VatD_oligoP_DMS-3_R Frag85-126_58.4C	TGCGGCTGTTACGTTCAGT
VatD_oligoP_DMS-4_F Frag127-168_59.3C	ATCTCGTTTTCTCGCTCGGT
VatD_oligoP_DMS-4_R Frag127-168_57.0C	CCGTTATCTAGCTACGGCC
VatD_oligoP_DMS-5_F Frag169-209_58.2C	CACATCCTCGCTCGGTGTA
VatD_oligoP_DMS-5_R Frag169-209_56.7C	TAGTCCACCGCTACCCATG
VatD_geneP_Mut-1_R Frag2-41 57.9C	ATAGGTCTCGTAGGATCCGGTgtaagttatgtaa
VatD_geneP_Mut-1_F Frag2-41 61.1C	ATAGGTCTCGTGAGACATTTGACAAGCAAATCTTATACC
VatD_geneP_Mut-2_R Frag42-84 60.3C	ATAGGTCTCGAATCGTAATACGAATACTCACCT
VatD_geneP_Mut-2_F Frag42-84 59.3C	ATAGGTCTCGCTCAACCTACCCTTTTAATCTTTTTG
VatD_geneP_Mut-3_R Frag85-126 58.1C	ATAGGTCTCCGATGGTTTGCTCCATTCATAATGAT
VatD_geneP_Mut-3_F Frag85-126 57.9C	ATAGGTCTCTTATGCCCGGTGTAAAAATCGG
VatD_geneP_Mut-4_R Frag127-168 58.4C	ATAGGTCTCTCTTTTCCAATCCACACGTCATTAC
VatD_geneP_Mut-4_F Frag127-168 60.2C	ATAGGTCTCAGGACACTATCAATCAGTTACTTGAC
VatD_geneP_Mut-5_R Frag169-209 58.0C	ATAGGTCTCCGTTGTTTGATTTCATTTGCGGG
VatD_geneP_Mut-5_F Frag169-209 60.0C	ATAGGTCTCAGCTTGGTGactgcattctagttg
