# Supplementary material for: DIMPLE: deep insertion, deletion, and missense mutation libraries for exploring protein variation in evolution, disease, and biology
Source: Genome Biol. 2023 Feb 24;24:36. doi: 10.1186/s13059-023-02880-6 (PMC9951526; doi:10.1186/s13059-023-02880-6)
Supplement: Supplementary file 7 — Additional file 7: Table S4. Cell Sorting and Sequencing Summary Statistics. Summary statistics for the number of cells collected per subpopulation for Kir2.1, total number of reads for each sample used in this study, number of reads that aligned to variants within the gene, and variants that we filtered for use in figures and fitness calculations because they were expected. [file 13059_2023_2880_MOESM7_ESM.xlsx]

## Sheet: Sheet1
Sample	Cells collected	Total Sequencing reads	Total variants	Filtered variants
Surface1_rep1	329590	20293422	1000418	561175
Surface2_rep1	330554	20575732	953381	610207
Surface3_rep1	630379	25184836	1166943	907847
Surface4_rep1	494023	26135194	1163352	892634
Surface1_rep2	600000	18342202	827920	478076
Surface2_rep2	450000	27550336	1364760	871004
Surface3_rep2	1200000	23316806	1115989	870483
Surface4_rep2	900000	24886520	1107320	858286
Surface1_rep3	909976	33086780	1514613	1059664
Surface2_rep3	947819	23558860	1117409	801760
Surface3_rep3	978955	21732210	1017187	870483
Surface4_rep3	1004080	22583636	1000418	829726
Kir21 Baseline	>2000000	20996286	973733	750600
TrpV1_1	NA	25377705	1357924	735263
TrpV1_2	NA	14465421	904473	524229
OPRM1	NA	1868121	134631	103943
VatD	NA	20361746	952787	745626
