# Supplementary material for: DIMPLE: deep insertion, deletion, and missense mutation libraries for exploring protein variation in evolution, disease, and biology
Source: Genome Biol. 2023 Feb 24;24:36. doi: 10.1186/s13059-023-02880-6 (PMC9951526; doi:10.1186/s13059-023-02880-6)
Supplement: Supplementary file 8 — Additional file 8: Table S5. Baseline Kir2.1 library errors. Error counts within the sequencing data. Because Illumina sequencing platforms have baseline error rates to a degree this is a combined error between sequencing and OLS DNA synthesis. Errors are broken up between deletions and insertions broken up across multiple length classes, point mutations that would result in synonymous and missense mutations, other which includes multiple mutations within a sequence which is a common within OLS subpool that many oligos with error will have multiple. Also included are the sum total and the number read counts of expected designed variants within the library. From this we can calculate that about 80% of our library are designed variants while 20% are not. [file 13059_2023_2880_MOESM8_ESM.xlsx]

## Sheet: Sheet1
Type
Deletions	58590
1 bp	18224
2 bp	1990
3 bp	5478
>3 bp	32898
Insertions	8924
1 bp	6908
2 bp	1171
3 bp	16
>3 bp	829
Synonymous	27963
Missense	30465
Other	52659
Total	178601
Designed variants	716056
Fraction Correct	0.800369
